# Supplementary material for: The transcriptome of rabbit conjunctiva in dry eye disease: Large-scale changes and similarity to the human dry eye
Source: PLoS One. 2021 Jul 29;16(7):e0254036. doi: 10.1371/journal.pone.0254036 (PMC8321226; doi:10.1371/journal.pone.0254036)
Supplement: S1 Dataset — Gene expression data from rabbits with DED obtained by microarray analysis and RT- PCR) and from humans as reported in the literature (referenced in the text). (XLSX) [file pone.0254036.s003.xlsx]

## Sheet: A
Rabbit (Oryctolagus cuniculus) gene expression (microarray data), sorted according to FC and p-value (Transcriptome Analysis Console) for cluster analysis of rabbit
UPREGULATED GENES																								DOWNREGULATED GENES
FC>1.25,p<0.05						FC>1.3,p<0.05						FC>1.5,p<0.05						FC>3,p<0.05						FC>-1.25,p<0.05						FC>-1.3,p<0.05						FC>-1.4,p<0.05						FC>-1.5,p<0.05
GeneName	Gene full name	Gene Accession no.	2-Fold Change (FC) Up or down	2-P-val		GeneName	Gene full name	Gene Accession no.	2-Fold Change (FC) Up or down	2-P-val		GeneName	Gene full name	Gene Accession no.	2-Fold Change (FC) Up or down	2-P-val		GeneName	Gene full name	Gene Accession no.	2-Fold Change (FC) Up or down	2-P-val		GeneName	Gene full name	Gene Accession no.	2-Fold Change (FC) Up or down	2-P-val		GeneName	Gene full name	Gene Accession no.	2-Fold Change (FC) Up or down	2-P-val		GeneName	Gene full name	Gene Accession no.	2-Fold Change (FC) Up or down	2-P-val		GeneName	Gene full name	Gene Accession no.	2-Fold Change (FC) Up or down	2-P-val
LOC103347775	uncharacterized LOC103347775	XM_008254700	9.74	4.1e-08		LOC103347775	uncharacterized LOC103347775	XM_008254700	9.74	4.1e-08	1	LOC103347775	uncharacterized LOC103347775	XM_008254700	9.74	4.1e-08		ALAS2	aminolevulinate, delta-, synthase 2	XM_002720030	6.16	3.6e-13		PIP	prolactin-induced protein	NM_001171116	-24.52	5.49e-14	1	ACE	angiotensin I converting enzyme	NM_001082395	-1.37	0.0025		AP1AR	adaptor-related protein complex 1 associated regulatory protein	XM_002717088	-1.41	0.0193		CAPN9	calpain 9	XM_002717386	-1.51	7.74e-07
HBB2	hemoglobin, beta	NM_001082260	8.49	2.97e-14		HBB2	hemoglobin, beta	NM_001082260	8.49	2.97e-14	2	HBB2	hemoglobin, beta	NM_001082260	8.49	2.97e-14		HBA	Oryctolagus cuniculus alpha-hemoglobin (HBA), mRNA.	NM_001082389	5.92	3.94e-12		LOC103347214	odorant-binding protein-like	XM_008253694	-18.52	5.82e-14	2	ACN9	ACN9 homolog (S. cerevisiae)	XM_002713688	-1.86	0.0441		ARHGAP44	Rho GTPase activating protein 44	XM_008270705	-1.41	1.21e-06		CRYAB	crystallin, alpha B	NM_001082407	-1.51	3.99e-07
S100A12	S100 calcium binding protein A12	XM_002715516	8.4	3.28e-11		S100A12	S100 calcium binding protein A12	XM_002715516	8.4	3.28e-11	3	S100A12	S100 calcium binding protein A12	XM_002715516	8.4	3.28e-11		LOC100355142	transmembrane protease serine 11B-like	XM_008267890	5.43	3.13e-12		SCGB2A1	lipophilin CP	NM_001082096	-7.4	2.07e-12	3	ACSM1	acyl-CoA synthetase medium-chain family member 1	XM_002711765	-1.33	1.07e-05		CPQ	carboxypeptidase Q	XM_008255774	-1.41	1.15e-05		FAR2	fatty acyl CoA reductase 2	XM_008259449	-1.51	4.47e-05
ORM1	orosomucoid 1	NM_001101695	6.91	1.41e-12		ORM1	orosomucoid 1	NM_001101695	6.91	1.41e-12	4	ORM1	orosomucoid 1	NM_001101695	6.91	1.41e-12		ENSOCUG00000025374	ensembl:known chromosome:OryCun2.0:2:98921851:98926926:1 gene:ENSOCUG00000025374 gene_biotype:protein_coding transcript_biotype:protein_coding	ENSOCUT00000030730	4.71	3.91e-10		SCGB1D1	secretoglobin family 1D member 2-like	XM_002721047	-6.9	6.26e-09	4	ACTG2	actin, gamma 2, smooth muscle, enteric	XM_002709735	-1.77	0.0112		EXPH5	exophilin 5	XM_008261801	-1.41	3.36e-05		FBLN5	fibulin 5	XM_002719596	-1.51	1.56e-06
ALAS2	aminolevulinate, delta-, synthase 2	XM_002720030	6.16	3.6e-13		ALAS2	aminolevulinate, delta-, synthase 2	XM_002720030	6.16	3.6e-13	5	ALAS2	aminolevulinate, delta-, synthase 2	XM_002720030	6.16	3.6e-13		LOC100350165	cysteine-rich secretory protein 3-like	XM_002714381	4.28	7.28e-13		SCGB1D	lipophilin BL	NM_001082157	-6.66	7.13e-13	5	ACYP2	acylphosphatase 2, muscle type	XM_008254402	-1.53	0.0003		GPX6	glutathione peroxidase 6 (olfactory)	NM_001256906	-1.41	0.0111		HEPACAM2	HEPACAM family member 2	XM_002713804	-1.51	2.33e-07
HBA	Oryctolagus cuniculus alpha-hemoglobin (HBA), mRNA.	NM_001082389	5.92	3.94e-12		HBA	Oryctolagus cuniculus alpha-hemoglobin (HBA), mRNA.	NM_001082389	5.92	3.94e-12	6	HBA	Oryctolagus cuniculus alpha-hemoglobin (HBA), mRNA.	NM_001082389	5.92	3.94e-12		C13H1orf162	chromosome 13 open reading frame, human C1orf162	XM_008264672	4.09	7.47e-12		CYP2A10	cytochrome P450 2A10	NM_001171049	-6.26	5.92e-12	6	ADAMTS1	ADAM metallopeptidase with thrombospondin type 1 motif, 1	XM_008267152	-1.58	9.93e-07		HCRTR2	hypocretin (orexin) receptor 2	XM_002714513	-1.41	0.0032		OR4F6	putative olfactory receptor GPCRLTM7	XM_008269588	-1.51	0.0054
LOC100355142	transmembrane protease serine 11B-like	XM_008267890	5.43	3.13e-12		LOC100355142	transmembrane protease serine 11B-like	XM_008267890	5.43	3.13e-12	7	LOC100355142	transmembrane protease serine 11B-like	XM_008267890	5.43	3.13e-12		IDO1	indoleamine 2,3-dioxygenase 1	XM_002720800	4.08	4.64e-09		ENSOCUG00000026544	ensembl:known_by_projection chromosome:OryCun2.0:1:367324:372684:1 gene:ENSOCUG00000026544 gene_biotype:protein_coding transcript_biotype:protein_coding	ENSOCUT00000025645	-6.16	9.78e-11	7	AFF1	AF4/FMR2 family, member 1	XM_008267643	-1.33	4.76e-05		IL1R1	interleukin 1 receptor, type I	XM_002709884	-1.41	2.62e-05		LOC103349015	protein FAM186A-like	XM_008259874	-1.51	0.0051
ENSOCUG00000025374	ensembl:known chromosome:OryCun2.0:2:98921851:98926926:1 gene:ENSOCUG00000025374 gene_biotype:protein_coding transcript_biotype:protein_coding	ENSOCUT00000030730	4.71	3.91e-10		ENSOCUG00000025374	ensembl:known chromosome:OryCun2.0:2:98921851:98926926:1 gene:ENSOCUG00000025374 gene_biotype:protein_coding transcript_biotype:protein_coding	ENSOCUT00000030730	4.71	3.91e-10	8	ENSOCUG00000025374	ensembl:known chromosome:OryCun2.0:2:98921851:98926926:1 gene:ENSOCUG00000025374 gene_biotype:protein_coding transcript_biotype:protein_coding	ENSOCUT00000030730	4.71	3.91e-10		CHI3L1	chitinase 3-like 1 (cartilage glycoprotein-39)	XM_008268558	3.89	3.2e-10		LOC103347507	major allergen I polypeptide chain 1-like	XM_008254014	-5.22	2.24e-10	8	AGMO	alkylglycerol monooxygenase	XM_002720858	-1.59	9.42e-06		PURG	purine-rich element-binding protein gamma-like	XM_002708429	-1.41	0.0322		STXBP6	syntaxin binding protein 6 (amisyn)	XM_002718111	-1.51	1.94e-05
LOC100350165	cysteine-rich secretory protein 3-like	XM_002714381	4.28	7.28e-13		LOC100350165	cysteine-rich secretory protein 3-like	XM_002714381	4.28	7.28e-13	9	LOC100350165	cysteine-rich secretory protein 3-like	XM_002714381	4.28	7.28e-13		IFGGA1	interferon-inducible GTPase 1	XM_002710316	3.79	5.31e-10		LOC100008793	lipophilin AS	ENSOCUT00000000455	-5	2.44e-10	9	AGPAT9	1-acylglycerol-3-phosphate O-acyltransferase 9	XM_002716971	-1.31	0.0023		NUPR1	nuclear protein, transcriptional regulator, 1	XM_002711875	-1.41	4.78e-05		ENSOCUG00000023045	ncrna:novel chromosome:OryCun2.0:3:86876698:86876805:1 gene:ENSOCUG00000023045 gene_biotype:snRNA transcript_biotype:snRNA	ENSOCUT00000024126	-1.51	0.0034
C13H1orf162	chromosome 13 open reading frame, human C1orf162	XM_008264672	4.09	7.47e-12		C13H1orf162	chromosome 13 open reading frame, human C1orf162	XM_008264672	4.09	7.47e-12	10	C13H1orf162	chromosome 13 open reading frame, human C1orf162	XM_008264672	4.09	7.47e-12		S100A8	S100 calcium binding protein A8	XM_002715343	3.72	1.05e-10		LOC100349251	UPF0762 protein C6orf58-like	XM_002714721	-4.88	3.06e-08	10	AGTR1	angiotensin II receptor, type 1	NM_001082324	-1.57	4.68e-05		SPTBN1	spectrin, beta, non-erythrocytic 1	XM_008254399	-1.41	1.98e-06		ENSOCUG00000026647	ncrna:novel chromosome:OryCun2.0:6:11141035:11141124:-1 gene:ENSOCUG00000026647 gene_biotype:miRNA transcript_biotype:miRNA	ENSOCUT00000029791	-1.51	0.0048
IDO1	indoleamine 2,3-dioxygenase 1	XM_002720800	4.08	4.64e-09		IDO1	indoleamine 2,3-dioxygenase 1	XM_002720800	4.08	4.64e-09	11	IDO1	indoleamine 2,3-dioxygenase 1	XM_002720800	4.08	4.64e-09		CXCL6	alveolar macrophage chemotactic factor-like	XM_002717113	3.54	8.71e-11		VNN3	vascular non-inflammatory molecule 3	XM_002714826	-4.69	2.46e-12	11	AKR1C1L	aldo-keto reductase family 1 member C1 homolog	NM_001297497	-1.56	0.0065		STYXL1	serine/threonine/tyrosine interacting-like 1	XM_008257982	-1.41	0.0013		ENSOCUG00000027357	ncrna:novel scaffold:OryCun2.0:GL018743:788857:788962:1 gene:ENSOCUG00000027357 gene_biotype:snoRNA transcript_biotype:snoRNA	ENSOCUT00000030863	-1.51	0.0152
CHI3L1	chitinase 3-like 1 (cartilage glycoprotein-39)	XM_008268558	3.89	3.2e-10		CHI3L1	chitinase 3-like 1 (cartilage glycoprotein-39)	XM_008268558	3.89	3.2e-10	12	CHI3L1	chitinase 3-like 1 (cartilage glycoprotein-39)	XM_008268558	3.89	3.2e-10		ENSOCUG00000024628	ensembl:known scaffold:OryCun2.0:AAGW02080938:949:18810:1 gene:ENSOCUG00000024628 gene_biotype:protein_coding transcript_biotype:protein_coding	ENSOCUT00000000994	3.45	2.02e-11		SCGB1D1	lipophilin AL2	XM_008274326	-3.78	2.59e-06	12	ALDH2	aldehyde dehydrogenase 2 family (mitochondrial)	XM_008272245	-1.7	2.28e-07		TOX3	TOX high mobility group box family member 3	XM_008257293	-1.41	1.35e-05		KRT8	PREDICTED: Oryctolagus cuniculus keratin 8 (KRT8), mRNA.	XM_008256496	-1.51	1.31e-07
IFGGA1	interferon-inducible GTPase 1	XM_002710316	3.79	5.31e-10		IFGGA1	interferon-inducible GTPase 1	XM_002710316	3.79	5.31e-10	13	IFGGA1	interferon-inducible GTPase 1	XM_002710316	3.79	5.31e-10		IRG1	immunoresponsive 1 homolog (mouse)	XM_002712932	3.43	8.04e-09		LYPD1	LY6/PLAUR domain containing 1	XM_002712411	-3.69	1e-09	13	ALX1	ALX homeobox 1	XM_002711374	-1.32	0.0014		TRHDE	thyrotropin-releasing hormone degrading enzyme	XM_002711256	-1.41	0.0206		LOC100345265	olfactory receptor 49-like	XM_008269878	-1.52	0.0031
S100A8	S100 calcium binding protein A8	XM_002715343	3.72	1.05e-10		S100A8	S100 calcium binding protein A8	XM_002715343	3.72	1.05e-10	14	S100A8	S100 calcium binding protein A8	XM_002715343	3.72	1.05e-10		PRG4	proteoglycan 4	XM_008268756	3.36	4.49e-08		LOC100341513	uncharacterized LOC100341513	XR_516721	-3.47	1.85e-12	14	ANKDD1B	ankyrin repeat and death domain containing 1B	XM_002723023	-1.62	0.0003		TRPM1	transient receptor potential cation channel, subfamily M, member 1	XM_008269773	-1.41	0.0223		LOC100347240	olfactory receptor 12D3	XM_002714322	-1.52	0.0321
CXCL6	alveolar macrophage chemotactic factor-like	XM_002717113	3.54	8.71e-11		CXCL6	alveolar macrophage chemotactic factor-like	XM_002717113	3.54	8.71e-11	15	CXCL6	alveolar macrophage chemotactic factor-like	XM_002717113	3.54	8.71e-11		GYPA	glycophorin A (MNS blood group)	XM_008267405	3.28	1.7e-07		LOC100347536	NXPE family member 3-like	XM_002721869	-3.47	1.11e-10	15	AOX4	aldehyde oxidase 4	NM_001278863	-1.75	8.92e-06		ENSOCUG00000019530	ncrna:novel chromosome:OryCun2.0:10:45308348:45308481:-1 gene:ENSOCUG00000019530 gene_biotype:snoRNA transcript_biotype:snoRNA	ENSOCUT00000019530	-1.41	0.0001		ORC6	origin recognition complex, subunit 6	XM_002721560	-1.52	0.0002
ENSOCUG00000024628	ensembl:known scaffold:OryCun2.0:AAGW02080938:949:18810:1 gene:ENSOCUG00000024628 gene_biotype:protein_coding transcript_biotype:protein_coding	ENSOCUT00000000994	3.45	2.02e-11		ENSOCUG00000024628	ensembl:known scaffold:OryCun2.0:AAGW02080938:949:18810:1 gene:ENSOCUG00000024628 gene_biotype:protein_coding transcript_biotype:protein_coding	ENSOCUT00000000994	3.45	2.02e-11	16	ENSOCUG00000024628	ensembl:known scaffold:OryCun2.0:AAGW02080938:949:18810:1 gene:ENSOCUG00000024628 gene_biotype:protein_coding transcript_biotype:protein_coding	ENSOCUT00000000994	3.45	2.02e-11		HRH4	histamine receptor H4	XM_002713460	3.23	9.95e-08		DCT	dopachrome tautomerase	NM_001297493	-3.37	7.74e-08	16	AP1AR	adaptor-related protein complex 1 associated regulatory protein	XM_002717088	-1.41	0.0193		ENSOCUG00000021684	ensembl:known chromosome:OryCun2.0:3:91026040:91026774:-1 gene:ENSOCUG00000021684 gene_biotype:protein_coding transcript_biotype:protein_coding	ENSOCUT00000028556	-1.41	0.0384		PLCD3	phospholipase C, delta 3	XM_002719190	-1.52	1.92e-07
IRG1	immunoresponsive 1 homolog (mouse)	XM_002712932	3.43	8.04e-09		IRG1	immunoresponsive 1 homolog (mouse)	XM_002712932	3.43	8.04e-09	17	IRG1	immunoresponsive 1 homolog (mouse)	XM_002712932	3.43	8.04e-09		HLA-DQA1	SLA class II histocompatibility antigen, DQ haplotype D alpha chain-like	XM_002714510	3.17	9.28e-12		LOC100349428	PREDICTED: Oryctolagus cuniculus cytochrome c oxidase protein 20 homolog (LOC100349428), transcript variant X2, mRNA.	XM_002717638	-3.26	0.0003	17	APCDD1	adenomatosis polyposis coli down-regulated 1	XM_008261027	-1.63	8.68e-07		ECE1	endothelin converting enzyme 1	XM_008265734	-1.42	4.29e-05		TMEM160	transmembrane protein 160	XM_008250802	-1.52	0.0001
PRG4	proteoglycan 4	XM_008268756	3.36	4.49e-08		PRG4	proteoglycan 4	XM_008268756	3.36	4.49e-08	18	PRG4	proteoglycan 4	XM_008268756	3.36	4.49e-08		SAA3	serum amyloid A-3	NM_001082302	3.17	2.7e-12		ENSOCUG00000026373	ensembl:known scaffold:OryCun2.0:AAGW02083105:366:1905:-1 gene:ENSOCUG00000026373 gene_biotype:protein_coding transcript_biotype:protein_coding	ENSOCUT00000031889	-3.09	1.96e-06	18	AQP4	aquaporin 4	XM_002713474	-1.65	1.96e-05		EPHX4	epoxide hydrolase 4	XM_002715865	-1.42	0.0009		ENSOCUG00000011324	ncrna:novel chromosome:OryCun2.0:7:62247737:62247933:1 gene:ENSOCUG00000011324 gene_biotype:snoRNA transcript_biotype:snoRNA	ENSOCUT00000011325	-1.52	0.0021
GYPA	glycophorin A (MNS blood group)	XM_008267405	3.28	1.7e-07		GYPA	glycophorin A (MNS blood group)	XM_008267405	3.28	1.7e-07	19	GYPA	glycophorin A (MNS blood group)	XM_008267405	3.28	1.7e-07		IRGM	immunity-related GTPase family, M	XM_002710166	3.15	1.07e-09		KIAA1324	KIAA1324 ortholog	XM_008264757	-3.07	3.85e-10	19	ARGFX	arginine-fifty homeobox	XM_002716819	-1.34	0.0053		FGF13	fibroblast growth factor 13	XM_002720518	-1.42	0.0316		ENSOCUG00000028440	ncrna:novel chromosome:OryCun2.0:1:185853800:185853896:-1 gene:ENSOCUG00000028440 gene_biotype:snRNA transcript_biotype:snRNA	ENSOCUT00000032435	-1.52	0.0198
HRH4	histamine receptor H4	XM_002713460	3.23	9.95e-08		HRH4	histamine receptor H4	XM_002713460	3.23	9.95e-08	20	HRH4	histamine receptor H4	XM_002713460	3.23	9.95e-08		CXCL11	chemokine (C-X-C motif) ligand 11	XM_002717006	3.07	7.04e-08		mainchrUn_0038+11746781194498	0	0	-2.94	0.0163	20	ARHGAP44	Rho GTPase activating protein 44	XM_008270705	-1.41	1.21e-06		FOXR1	forkhead box R1	XM_008250488	-1.42	0.0117		ACYP2	acylphosphatase 2, muscle type	XM_008254402	-1.53	0.0003
HLA-DQA1	SLA class II histocompatibility antigen, DQ haplotype D alpha chain-like	XM_002714510	3.17	9.28e-12		HLA-DQA1	SLA class II histocompatibility antigen, DQ haplotype D alpha chain-like	XM_002714510	3.17	9.28e-12	21	HLA-DQA1	SLA class II histocompatibility antigen, DQ haplotype D alpha chain-like	XM_002714510	3.17	9.28e-12		MMP12	matrix metallopeptidase 12 (macrophage elastase)	NM_001082771	3.06	3.75e-08		LOC100354078	cytochrome P450 2F5-like	XM_002722297	-2.93	2.29e-10	21	ARHGEF37	Rho guanine nucleotide exchange factor (GEF) 37	XM_002710302	-1.32	0.0064		GNAI1	guanine nucleotide binding protein (G protein), alpha inhibiting activity polypeptide 1	XM_002712018	-1.42	0.0012		FBXO32	F-box protein 32	XM_002710762	-1.53	0.001
SAA3	serum amyloid A-3	NM_001082302	3.17	2.7e-12		SAA3	serum amyloid A-3	NM_001082302	3.17	2.7e-12	22	SAA3	serum amyloid A-3	NM_001082302	3.17	2.7e-12								COCH	cochlin	XM_002718124	-2.86	4.79e-06	22	ARL4A	ADP-ribosylation factor-like 4A	XM_002721527	-1.34	0.0018		LOC100349637	olfactory receptor 52A5-like	XM_002708742	-1.42	0.0217		GNG11	guanine nucleotide binding protein (G protein), gamma 11	XM_002713802	-1.53	0.0003
IRGM	immunity-related GTPase family, M	XM_002710166	3.15	1.07e-09		IRGM	immunity-related GTPase family, M	XM_002710166	3.15	1.07e-09	23	IRGM	immunity-related GTPase family, M	XM_002710166	3.15	1.07e-09								ENSOCUG00000028063	ensembl:known scaffold:OryCun2.0:AAGW02082581:1016:2386:1 gene:ENSOCUG00000028063 gene_biotype:protein_coding transcript_biotype:protein_coding	ENSOCUT00000031956	-2.8	4.84e-06	23	ASB14	ankyrin repeat and SOCS box containing 14	XM_008260830	-1.4	0.0081		LOC100356283	putative ATP-dependent RNA helicase TDRD12	XM_008257266	-1.42	0.0001		PKP2	plakophilin 2	XM_008259408	-1.53	9.33e-06
CXCL11	chemokine (C-X-C motif) ligand 11	XM_002717006	3.07	7.04e-08		CXCL11	chemokine (C-X-C motif) ligand 11	XM_002717006	3.07	7.04e-08	24	CXCL11	chemokine (C-X-C motif) ligand 11	XM_002717006	3.07	7.04e-08								ENSOCUG00000024597	ncrna:novel chromosome:OryCun2.0:15:63037739:63037867:1 gene:ENSOCUG00000024597 gene_biotype:snoRNA transcript_biotype:snoRNA	ENSOCUT00000026471	-2.78	0.0017	24	ASXL3	additional sex combs like 3 (Drosophila)	XM_008261190	-1.36	0.0131		MDGA2	MAM domain containing glycosylphosphatidylinositol anchor 2	XM_008269620	-1.42	0.003		SIDT1	SID1 transmembrane family, member 1	XM_002716692	-1.53	0.0001
MMP12	matrix metallopeptidase 12 (macrophage elastase)	NM_001082771	3.06	3.75e-08		MMP12	matrix metallopeptidase 12 (macrophage elastase)	NM_001082771	3.06	3.75e-08	25	MMP12	matrix metallopeptidase 12 (macrophage elastase)	NM_001082771	3.06	3.75e-08								LTF	lactotransferrin	XM_008260521	-2.76	5.31e-09	25	ATAT1	alpha tubulin acetyltransferase 1	XM_002714356	-1.45	2.75e-05		NOX5	NADPH oxidase, EF-hand calcium binding domain 5	XM_008249804	-1.42	0.0001		THRA	thyroid hormone receptor, alpha	XM_002719350	-1.53	3.93e-06
LOC103347413	uncharacterized LOC103347413	XR_516148	2.95	1.81e-10		LOC103347413	uncharacterized LOC103347413	XR_516148	2.95	1.81e-10	26	LOC103347413	uncharacterized LOC103347413	XR_516148	2.95	1.81e-10								TYRP1	tyrosinase-related protein 1	NM_001297495	-2.69	1.05e-08	26	ATP13A4	ATPase type 13A4	XM_008266673	-1.57	7.17e-05		OLFR622	olfactory receptor 622	NM_001171453	-1.42	1.49e-05		ENSOCUG00000021549	ensembl:known chromosome:OryCun2.0:X:96053006:96053383:-1 gene:ENSOCUG00000021549 gene_biotype:protein_coding transcript_biotype:protein_coding	ENSOCUT00000024137	-1.53	0.0005
MPEG1	macrophage expressed 1	XM_002709176	2.94	7.22e-11		MPEG1	macrophage expressed 1	XM_002709176	2.94	7.22e-11	27	MPEG1	macrophage expressed 1	XM_002709176	2.94	7.22e-11								SCGB2A1	lipophilin CL	NM_001082094	-2.68	1.58e-09	27	ATP13A5	ATPase type 13A5	XM_008266672	-1.59	4.46e-07		PDGFRL	platelet-derived growth factor receptor-like	XM_008251086	-1.42	9.95e-06		ENSOCUG00000028899	ncrna:novel chromosome:OryCun2.0:2:106745285:106745395:1 gene:ENSOCUG00000028899 gene_biotype:snRNA transcript_biotype:snRNA	ENSOCUT00000032894	-1.53	0.0162
MUC12	mucin-12-like	XM_008253995	2.87	8.07e-08		MUC12	mucin-12-like	XM_008253995	2.87	8.07e-08	28	MUC12	mucin-12-like	XM_008253995	2.87	8.07e-08								ENSOCUG00000018736	ncrna:novel chromosome:OryCun2.0:4:10776345:10776430:1 gene:ENSOCUG00000018736 gene_biotype:miRNA transcript_biotype:miRNA	ENSOCUT00000018736	-2.6	0.0161	28	B3GALT2	UDP-Gal:betaGlcNAc beta 1,3-galactosyltransferase, polypeptide 2	XM_002717689	-1.69	4.55e-05		PDZD2	PDZ domain containing 2	XM_008262330	-1.42	0.0003		FRMD5	FERM domain containing 5	XM_002717931	-1.54	5.37e-05
HLA-DMB	histocompatibility antigen DM heterodimer light chain-like	NM_001190433	2.86	1.97e-10		HLA-DMB	histocompatibility antigen DM heterodimer light chain-like	NM_001190433	2.86	1.97e-10	29	HLA-DMB	histocompatibility antigen DM heterodimer light chain-like	NM_001190433	2.86	1.97e-10								KRT18	keratin 18	XM_008256498	-2.42	2.46e-08	29	B9D1	B9 protein domain 1	XM_008250338	-1.32	0.0007		ENSOCUG00000017170	ensembl:known_by_projection scaffold:OryCun2.0:GL018802:957260:1000485:1 gene:ENSOCUG00000017170 gene_biotype:protein_coding transcript_biotype:protein_coding	ENSOCUT00000017174	-1.42	0.0012		PCOLCE2	procollagen C-endopeptidase enhancer 2	XM_002716591	-1.54	1.6e-07
LOC100353150	glycine N-phenylacetyltransferase-like	XM_002709174	2.82	1.5e-08		LOC100353150	glycine N-phenylacetyltransferase-like	XM_002709174	2.82	1.5e-08	30	LOC100353150	glycine N-phenylacetyltransferase-like	XM_002709174	2.82	1.5e-08								LOC100347786	NXPE family member 3-like	XM_008248890	-2.38	4.7e-08	30	BCL2	B-cell CLL/lymphoma 2	XM_002713628	-1.32	0.0001		ENSOCUG00000020072	ncrna:novel chromosome:OryCun2.0:18:17733921:17734018:-1 gene:ENSOCUG00000020072 gene_biotype:miRNA transcript_biotype:miRNA	ENSOCUT00000020072	-1.42	0.0013		ENSOCUG00000019025	ncrna:novel chromosome:OryCun2.0:3:28853198:28853320:1 gene:ENSOCUG00000019025 gene_biotype:rRNA transcript_biotype:rRNA	ENSOCUT00000019025	-1.54	0.0106
CYP3A6	cytochrome P450 3A6	NM_001171268	2.79	7e-10		CYP3A6	cytochrome P450 3A6	NM_001171268	2.79	7e-10	31	CYP3A6	cytochrome P450 3A6	NM_001171268	2.79	7e-10								HTR1B	5-hydroxytryptamine (serotonin) receptor 1B, G protein-coupled	NM_001082790	-2.36	4.09e-07	31	BDKRB1	bradykinin receptor B1	NM_001082347	-1.44	0.0048		ENSOCUG00000021613	ensembl:novel chromosome:OryCun2.0:9:47084113:47085114:-1 gene:ENSOCUG00000021613 gene_biotype:processed_pseudogene transcript_biotype:processed_pseudogene	ENSOCUT00000030479	-1.42	0.0094		ENSOCUG00000025758	ensembl:known chromosome:OryCun2.0:9:101122876:101123642:1 gene:ENSOCUG00000025758 gene_biotype:protein_coding transcript_biotype:protein_coding	ENSOCUT00000025210	-1.54	2.92e-07
ABCA6	ATP-binding cassette, sub-family A (ABC1), member 6	XM_008271750	2.77	1.43e-09		ABCA6	ATP-binding cassette, sub-family A (ABC1), member 6	XM_008271750	2.77	1.43e-09	32	ABCA6	ATP-binding cassette, sub-family A (ABC1), member 6	XM_008271750	2.77	1.43e-09								ENSOCUG00000025864	ensembl:known scaffold:OryCun2.0:GL019480:44303:45623:-1 gene:ENSOCUG00000025864 gene_biotype:protein_coding transcript_biotype:protein_coding	ENSOCUT00000031158	-2.34	5.64e-08	32	BICC1	BicC family RNA binding protein 1	XM_002718481	-1.33	0.0001		GXYLT2	glucoside xylosyltransferase 2	XM_008260934	-1.43	0.0014		ENSOCUG00000025802	ncrna:novel chromosome:OryCun2.0:7:41306666:41306773:1 gene:ENSOCUG00000025802 gene_biotype:snRNA transcript_biotype:snRNA	ENSOCUT00000028374	-1.54	0.0022
CA1	carbonic anhydrase I	XM_008255708	2.77	1.03e-07		CA1	carbonic anhydrase I	XM_008255708	2.77	1.03e-07	33	CA1	carbonic anhydrase I	XM_008255708	2.77	1.03e-07								LOC103347245	transmembrane protein 254-like	XM_008253729	-2.31	2.64e-06	33	BOC	BOC cell adhesion associated, oncogene regulated	XM_002716699	-1.37	0.0001		LOC100339578	UDP-glucuronosyltransferase 2B16-like	XM_002717134	-1.43	0.0027		ENSOCUG00000023206	ensembl:known chromosome:OryCun2.0:18:45157918:45158328:1 gene:ENSOCUG00000023206 gene_biotype:protein_coding transcript_biotype:protein_coding	ENSOCUT00000029775	-1.54	0.0032
ENSOCUG00000027090	ensembl:known chromosome:OryCun2.0:21:4608079:4608673:1 gene:ENSOCUG00000027090 gene_biotype:protein_coding transcript_biotype:protein_coding	ENSOCUT00000024792	2.75	0.0001		ENSOCUG00000027090	ensembl:known chromosome:OryCun2.0:21:4608079:4608673:1 gene:ENSOCUG00000027090 gene_biotype:protein_coding transcript_biotype:protein_coding	ENSOCUT00000024792	2.75	0.0001	34	ENSOCUG00000027090	ensembl:known chromosome:OryCun2.0:21:4608079:4608673:1 gene:ENSOCUG00000027090 gene_biotype:protein_coding transcript_biotype:protein_coding	ENSOCUT00000024792	2.75	0.0001								ENSOCUG00000023732	ncrna:novel chromosome:OryCun2.0:12:43218510:43218616:-1 gene:ENSOCUG00000023732 gene_biotype:snRNA transcript_biotype:snRNA	ENSOCUT00000025160	-2.27	0.019	34	BTBD18	BTB (POZ) domain containing 18	XM_002709170	-1.59	0.0428		LOC100351453	paternally-expressed gene 3 protein-like	XM_008249046	-1.43	0.0195		CLPSL1	colipase-like 1	XM_008262827	-1.55	0.0044
ENSOCUG00000024209	ncrna:novel scaffold:OryCun2.0:GL018730:1477043:1477139:-1 gene:ENSOCUG00000024209 gene_biotype:rRNA transcript_biotype:rRNA	ENSOCUT00000025885	2.74	0.0018		ENSOCUG00000024209	ncrna:novel scaffold:OryCun2.0:GL018730:1477043:1477139:-1 gene:ENSOCUG00000024209 gene_biotype:rRNA transcript_biotype:rRNA	ENSOCUT00000025885	2.74	0.0018	35	ENSOCUG00000024209	ncrna:novel scaffold:OryCun2.0:GL018730:1477043:1477139:-1 gene:ENSOCUG00000024209 gene_biotype:rRNA transcript_biotype:rRNA	ENSOCUT00000025885	2.74	0.0018								TCN1	transcobalamin I (vitamin B12 binding protein, R binder family)	XM_002709185	-2.26	1.13e-06	35	CA14	carbonic anhydrase XIV	XM_002715607	-1.37	0.0017		LOC100358606	protein FAM115E-like	XM_008258108	-1.43	0.0025		COG7	component of oligomeric golgi complex 7	XM_002711845	-1.55	4.63e-06
ENSOCUG00000025220	ensembl:known chromosome:OryCun2.0:21:4632524:4633098:1 gene:ENSOCUG00000025220 gene_biotype:protein_coding transcript_biotype:protein_coding	ENSOCUT00000032152	2.72	7.44e-09		ENSOCUG00000025220	ensembl:known chromosome:OryCun2.0:21:4632524:4633098:1 gene:ENSOCUG00000025220 gene_biotype:protein_coding transcript_biotype:protein_coding	ENSOCUT00000032152	2.72	7.44e-09	36	ENSOCUG00000025220	ensembl:known chromosome:OryCun2.0:21:4632524:4633098:1 gene:ENSOCUG00000025220 gene_biotype:protein_coding transcript_biotype:protein_coding	ENSOCUT00000032152	2.72	7.44e-09								LOC100357464	UDP-glucuronosyltransferase 2B14-like	XM_008253410	-2.25	0.0016	36	CADM2	cell adhesion molecule 2	XM_008267104	-1.36	0.0017		LOC103351319	USP6 N-terminal-like protein	XM_008269841	-1.43	0.0088		KAZALD1	Kazal-type serine peptidase inhibitor domain 1	XM_002718621	-1.55	1.69e-06
SNCA	synuclein, alpha (non A4 component of amyloid precursor)	XM_002717000	2.68	9.02e-06		SNCA	synuclein, alpha (non A4 component of amyloid precursor)	XM_002717000	2.68	9.02e-06	37	SNCA	synuclein, alpha (non A4 component of amyloid precursor)	XM_002717000	2.68	9.02e-06								ENSOCUG00000003355	ensembl:known_by_projection chromosome:OryCun2.0:15:79730470:79751621:-1 gene:ENSOCUG00000003355 gene_biotype:protein_coding transcript_biotype:protein_coding	ENSOCUT00000003354	-2.21	4.76e-05	37	CAMKV	CaM kinase-like vesicle-associated	XM_002713204	-1.31	0.0021		NUDT11	nudix (nucleoside diphosphate linked moiety X)-type motif 11	XM_002721654	-1.43	0.0298		MANEAL	mannosidase, endo-alpha-like	XM_008273648	-1.55	0.0015
CXCR1	chemokine (C-X-C motif) receptor 1	NM_001171082	2.67	4.75e-09		CXCR1	chemokine (C-X-C motif) receptor 1	NM_001171082	2.67	4.75e-09	38	CXCR1	chemokine (C-X-C motif) receptor 1	NM_001171082	2.67	4.75e-09								FRZB	frizzled-related protein	XM_002712232	-2.19	3.33e-08	38	CAPN9	calpain 9	XM_002717386	-1.51	7.74e-07		SCGB3A1	secretoglobin, family 3A, member 1	XM_008275004	-1.43	0.0443		PLA2G10	phospholipase A2, group X	XM_008257754	-1.55	0.009
ENSOCUG00000025019	ensembl:known chromosome:OryCun2.0:2:98814687:98815160:-1 gene:ENSOCUG00000025019 gene_biotype:protein_coding transcript_biotype:protein_coding	ENSOCUT00000006213	2.59	5.57e-07		ENSOCUG00000025019	ensembl:known chromosome:OryCun2.0:2:98814687:98815160:-1 gene:ENSOCUG00000025019 gene_biotype:protein_coding transcript_biotype:protein_coding	ENSOCUT00000006213	2.59	5.57e-07	39	ENSOCUG00000025019	ensembl:known chromosome:OryCun2.0:2:98814687:98815160:-1 gene:ENSOCUG00000025019 gene_biotype:protein_coding transcript_biotype:protein_coding	ENSOCUT00000006213	2.59	5.57e-07								SLC7A3	solute carrier family 7 (cationic amino acid transporter, y+ system), member 3	XM_008272757	-2.17	9.13e-06	39	CAV2	caveolin 2	NM_001171022	-1.36	8.53e-06		SSPN	sarcospan	ENSOCUT00000010736	-1.43	0.0006		SYTL2	synaptotagmin-like 2	XM_002708656	-1.55	8.33e-06
FGFBP1	fibroblast growth factor-binding protein 1-like	ENSOCUT00000022661	2.55	1.38e-07		FGFBP1	fibroblast growth factor-binding protein 1-like	ENSOCUT00000022661	2.55	1.38e-07	40	FGFBP1	fibroblast growth factor-binding protein 1-like	ENSOCUT00000022661	2.55	1.38e-07								CYP2B4	cytochrome P450, family 2, subfamily b, polypeptide 4	ENSOCUT00000023979	-2.15	1.86e-06	40	CBLN4	cerebellin 4 precursor	XM_002720877	-1.69	2.82e-06		ENSOCUG00000018310	ncrna:novel chromosome:OryCun2.0:19:16435640:16435734:1 gene:ENSOCUG00000018310 gene_biotype:miRNA transcript_biotype:miRNA	ENSOCUT00000018310	-1.43	0.0329		ENSOCUG00000018331	ncrna:novel chromosome:OryCun2.0:13:136917781:136917882:1 gene:ENSOCUG00000018331 gene_biotype:snRNA transcript_biotype:snRNA	ENSOCUT00000018331	-1.55	0.0037
LOC100353536	protein FAM26F-like	XM_002714734	2.51	1.02e-05		LOC100353536	protein FAM26F-like	XM_002714734	2.51	1.02e-05	41	LOC100353536	protein FAM26F-like	XM_002714734	2.51	1.02e-05								PANX2	lipophilin AL	NM_001082092	-2.09	3.22e-09	41	CBX7	chromobox homolog 7	XM_008257022	-1.45	0.0106		ENSOCUG00000019207	ncrna:novel scaffold:OryCun2.0:GL018757:1527632:1527703:1 gene:ENSOCUG00000019207 gene_biotype:miRNA transcript_biotype:miRNA	ENSOCUT00000019207	-1.43	0.0455		ENSOCUG00000019026	ncrna:novel chromosome:OryCun2.0:13:54594226:54594306:-1 gene:ENSOCUG00000019026 gene_biotype:miRNA transcript_biotype:miRNA	ENSOCUT00000019026	-1.55	0.0205
LOC100338508	UDP-glucuronosyltransferase 2B17-like	XM_002717129	2.5	5.4e-10		LOC100338508	UDP-glucuronosyltransferase 2B17-like	XM_002717129	2.5	5.4e-10	42	LOC100338508	UDP-glucuronosyltransferase 2B17-like	XM_002717129	2.5	5.4e-10								LGI1	leucine-rich, glioma inactivated 1	XM_002718517	-2.06	1.45e-07	42	CCDC101	coiled-coil domain containing 101	XM_008257947	-1.36	0.0006		ENSOCUG00000022123	ensembl:known_by_projection scaffold:OryCun2.0:GL018786:88592:90898:1 gene:ENSOCUG00000022123 gene_biotype:protein_coding transcript_biotype:protein_coding	ENSOCUT00000028511	-1.43	5.55e-06		ENSOCUG00000026283	ensembl:known chromosome:OryCun2.0:11:40431540:40431821:-1 gene:ENSOCUG00000026283 gene_biotype:protein_coding transcript_biotype:protein_coding	ENSOCUT00000021788	-1.55	0.0104
CDK1	cyclin-dependent kinase 1	XM_002718473	2.48	5.88e-08		CDK1	cyclin-dependent kinase 1	XM_002718473	2.48	5.88e-08	43	CDK1	cyclin-dependent kinase 1	XM_002718473	2.48	5.88e-08								ENSOCUG00000019045	ncrna:novel chromosome:OryCun2.0:12:123077079:123077210:1 gene:ENSOCUG00000019045 gene_biotype:snoRNA transcript_biotype:snoRNA	ENSOCUT00000019045	-2.06	0.0043	43	CCDC102B	coiled-coil domain containing 102B	XM_008261450	-1.45	0.0101		GENSCAN00000026438	cdna:genscan chromosome:OryCun2.0:2:6480627:6481202:-1 transcript_biotype:protein_coding	GENSCAN00000026438	-1.43	0.0004		mainchr14+134661315134835311	0	0	-1.55	0.0001
CUBN	cubilin (intrinsic factor-cobalamin receptor)	XM_008268302	2.47	6.85e-08		CUBN	cubilin (intrinsic factor-cobalamin receptor)	XM_008268302	2.47	6.85e-08	44	CUBN	cubilin (intrinsic factor-cobalamin receptor)	XM_008268302	2.47	6.85e-08								STC1	stanniocalcin 1	XM_002709464	-2.05	8.92e-06	44	CCL14	chemokine (C-C motif) ligand 14	XM_002719245	-1.58	0.0012		mainchrUn_0017+39031453903407	0	0	-1.43	0.0186		AKR1C1L	aldo-keto reductase family 1 member C1 homolog	NM_001297497	-1.56	0.0065
UGT2A1	UDP glucuronosyltransferase 2 family, polypeptide A1, complex locus	XM_002717124	2.46	1.13e-08		UGT2A1	UDP glucuronosyltransferase 2 family, polypeptide A1, complex locus	XM_002717124	2.46	1.13e-08	45	UGT2A1	UDP glucuronosyltransferase 2 family, polypeptide A1, complex locus	XM_002717124	2.46	1.13e-08								LCN2	lipocalin 2	XM_002722973	-2.03	1.17e-06	45	CCL21	chemokine (C-C motif) ligand 21	XM_002708013	-1.87	7.78e-09		BDKRB1	bradykinin receptor B1	NM_001082347	-1.44	0.0048		SLC9B1	solute carrier family 9, subfamily B (NHA1, cation proton antiporter 1), member 1	XM_008267553	-1.56	0.0019
KRT16	keratin 16	XM_002719157	2.44	6.31e-07		KRT16	keratin 16	XM_002719157	2.44	6.31e-07	46	KRT16	keratin 16	XM_002719157	2.44	6.31e-07								LOC100348998	UPF0762 protein C6orf58-like	XM_002714720	-2.03	1.06e-05	46	CCL28	chemokine (C-C motif) ligand 28	XM_008262333	-1.39	0.0075		CHRDL1	chordin-like 1	XM_008272882	-1.44	6.32e-06		TF	transferrin	NM_001101694	-1.56	3.48e-08
LOC100347041	leukocyte immunoglobulin-like receptor subfamily A member 6	XM_008253753	2.42	0.0019		LOC100347041	leukocyte immunoglobulin-like receptor subfamily A member 6	XM_008253753	2.42	0.0019	47	LOC100347041	leukocyte immunoglobulin-like receptor subfamily A member 6	XM_008253753	2.42	0.0019								SPRR3	small proline-rich protein 3	XM_002715530	-2.03	7.36e-08	47	CEP68	centrosomal protein 68kDa	XM_002709677	-1.36	0.0001		CTXN3	cortexin 3	XM_008254973	-1.44	1.68e-05		ENSOCUG00000024105	ensembl:novel chromosome:OryCun2.0:9:48671843:48672933:1 gene:ENSOCUG00000024105 gene_biotype:protein_coding transcript_biotype:protein_coding	ENSOCUT00000027199	-1.56	0.0447
RPL36AL	ribosomal protein L36a-like	XM_002718228	2.39	1.11e-05		RPL36AL	ribosomal protein L36a-like	XM_002718228	2.39	1.11e-05	48	RPL36AL	ribosomal protein L36a-like	XM_002718228	2.39	1.11e-05								ENSOCUG00000028250	ncrna:novel chromosome:OryCun2.0:3:28831007:28831116:-1 gene:ENSOCUG00000028250 gene_biotype:rRNA transcript_biotype:rRNA	ENSOCUT00000032245	-2.03	0.0112	48	CERS4	ceramide synthase 4	XM_002722001	-1.33	4.51e-05		DLC1	deleted in liver cancer 1	XM_008274052	-1.44	0.0008		ENSOCUG00000028340	ncrna:novel scaffold:OryCun2.0:GL018725:2978746:2978848:-1 gene:ENSOCUG00000028340 gene_biotype:snRNA transcript_biotype:snRNA	ENSOCUT00000032335	-1.56	0.0169
CXCL8	chemokine (C-X-C motif) ligand 8	NM_001082293	2.38	1.54e-08		CXCL8	chemokine (C-X-C motif) ligand 8	NM_001082293	2.38	1.54e-08	49	CXCL8	chemokine (C-X-C motif) ligand 8	NM_001082293	2.38	1.54e-08								NR1D1	nuclear receptor subfamily 1, group D, member 1	XM_002719349	-2.01	1.93e-09	49	CHD6	chromodomain helicase DNA binding protein 6	XM_002721076	-1.31	0.0004		EDNRA	endothelin receptor type A	NM_001105674	-1.44	1.34e-05		AGTR1	angiotensin II receptor, type 1	NM_001082324	-1.57	4.68e-05
HLA-DRB1	HLA class II histocompatibility antigen, DRB1-4 beta chain	XM_002714606	2.38	6.52e-05		HLA-DRB1	HLA class II histocompatibility antigen, DRB1-4 beta chain	XM_002714606	2.38	6.52e-05	50	HLA-DRB1	HLA class II histocompatibility antigen, DRB1-4 beta chain	XM_002714606	2.38	6.52e-05								WIF1	WNT inhibitory factor 1	XM_008256742	-2	3.66e-08	50	CHIC1	cysteine-rich hydrophobic domain 1	XM_002720115	-1.34	0.0054		LGR5	leucine-rich repeat containing G protein-coupled receptor 5	XM_002711332	-1.44	0.0147		ATP13A4	ATPase type 13A4	XM_008266673	-1.57	7.17e-05
ENSOCUG00000025247	ncrna:novel chromosome:OryCun2.0:3:44630840:44630968:1 gene:ENSOCUG00000025247 gene_biotype:snoRNA transcript_biotype:snoRNA	ENSOCUT00000027529	2.38	6.97e-08		ENSOCUG00000025247	ncrna:novel chromosome:OryCun2.0:3:44630840:44630968:1 gene:ENSOCUG00000025247 gene_biotype:snoRNA transcript_biotype:snoRNA	ENSOCUT00000027529	2.38	6.97e-08	51	ENSOCUG00000025247	ncrna:novel chromosome:OryCun2.0:3:44630840:44630968:1 gene:ENSOCUG00000025247 gene_biotype:snoRNA transcript_biotype:snoRNA	ENSOCUT00000027529	2.38	6.97e-08								ENSOCUG00000027549	ensembl:known scaffold:OryCun2.0:GL019873:1:11514:-1 gene:ENSOCUG00000027549 gene_biotype:protein_coding transcript_biotype:protein_coding	ENSOCUT00000021541	-2	3.14e-06	51	CHRDL1	chordin-like 1	XM_008272882	-1.44	6.32e-06		LOC100354977	uncharacterized LOC100354977	XR_519289	-1.44	1.06e-05		PLXDC1	plexin domain containing 1	XM_008271394	-1.57	7.26e-06
CCL7	C-C motif chemokine 7-like	XM_008271107	2.37	4.55e-08		CCL7	C-C motif chemokine 7-like	XM_008271107	2.37	4.55e-08	52	CCL7	C-C motif chemokine 7-like	XM_008271107	2.37	4.55e-08								LOC100344041	olfactory receptor 5M3-like	XM_002709139	-1.99	0.0034	52	CHST9	carbohydrate (N-acetylgalactosamine 4-0) sulfotransferase 9	XM_008261168	-1.32	0.0016		CES1	liver carboxylesterase 1-like	XM_008257309	-1.44	0.001		PODN	podocan	XM_008265234	-1.57	3.71e-07
ENSOCUG00000027123	ncrna:novel chromosome:OryCun2.0:3:35482393:35482515:1 gene:ENSOCUG00000027123 gene_biotype:snRNA transcript_biotype:snRNA	ENSOCUT00000030529	2.33	3.23e-05		ENSOCUG00000027123	ncrna:novel chromosome:OryCun2.0:3:35482393:35482515:1 gene:ENSOCUG00000027123 gene_biotype:snRNA transcript_biotype:snRNA	ENSOCUT00000030529	2.33	3.23e-05	53	ENSOCUG00000027123	ncrna:novel chromosome:OryCun2.0:3:35482393:35482515:1 gene:ENSOCUG00000027123 gene_biotype:snRNA transcript_biotype:snRNA	ENSOCUT00000030529	2.33	3.23e-05								ENSOCUG00000000195	ensembl:known_by_projection scaffold:OryCun2.0:GL019042:85245:165309:1 gene:ENSOCUG00000000195 gene_biotype:protein_coding transcript_biotype:protein_coding	ENSOCUT00000000194	-1.98	2.81e-07	53	CIART	circadian associated repressor of transcription	XM_002715600	-1.45	1.61e-05		MYH11	myosin, heavy chain 11, smooth muscle	ENSOCUT00000024704	-1.44	2.01e-05		ENSOCUG00000020254	ncrna:novel chromosome:OryCun2.0:7:111650856:111650957:1 gene:ENSOCUG00000020254 gene_biotype:snRNA transcript_biotype:snRNA	ENSOCUT00000020254	-1.57	0.0055
LOC100358539	interferon-induced guanylate-binding protein 1-like	XM_002715873	2.32	2.13e-09		LOC100358539	interferon-induced guanylate-binding protein 1-like	XM_002715873	2.32	2.13e-09	54	LOC100358539	interferon-induced guanylate-binding protein 1-like	XM_002715873	2.32	2.13e-09								ENSOCUG00000019866	ncrna:novel chromosome:OryCun2.0:17:81091399:81091477:-1 gene:ENSOCUG00000019866 gene_biotype:snoRNA transcript_biotype:snoRNA	ENSOCUT00000019866	-1.97	0.0259	54	CIPC	CLOCK-interacting pacemaker	XM_002719573	-1.36	0.0001		PDGFD	platelet derived growth factor D	NM_001195762	-1.44	7.98e-07		mainchr7+2375244623752760	0	0	-1.57	0.0018
CYBB	cytochrome b-245 beta polypeptide	NM_001082100	2.31	4.94e-08		CYBB	cytochrome b-245 beta polypeptide	NM_001082100	2.31	4.94e-08	55	CYBB	cytochrome b-245 beta polypeptide	NM_001082100	2.31	4.94e-08								mainchr20-1553707415537503	0	0	-1.97	9.99e-06	55	CITED4	Cbp/p300-interacting transactivator, with Glu/Asp-rich carboxy-terminal domain, 4	XM_008265483	-1.31	0.0015		PIGC	phosphatidylinositol glycan anchor biosynthesis, class C	XM_002715414	-1.44	3.16e-05		ADAMTS1	ADAM metallopeptidase with thrombospondin type 1 motif, 1	XM_008267152	-1.58	9.93e-07
NOX1	NADPH oxidase 1	XM_002720381	2.3	6.37e-09		NOX1	NADPH oxidase 1	XM_002720381	2.3	6.37e-09	56	NOX1	NADPH oxidase 1	XM_002720381	2.3	6.37e-09								RA_M008_JSM295ECF	hemoglobin subunit zeta	NM_001171414	-1.96	5.96e-05	56	CLEC3A	C-type lectin domain family 3, member A	XM_002711652	-1.74	3.78e-05		TYR	tyrosinase	NM_001082077	-1.44	0.0007		CCL14	chemokine (C-C motif) ligand 14	XM_002719245	-1.58	0.0012
SLC13A1	solute carrier family 13 (sodium/sulfate symporter), member 1	XM_008258262	2.3	2.24e-09		SLC13A1	solute carrier family 13 (sodium/sulfate symporter), member 1	XM_008258262	2.3	2.24e-09	57	SLC13A1	solute carrier family 13 (sodium/sulfate symporter), member 1	XM_008258262	2.3	2.24e-09								ENSOCUG00000028241	ncrna:novel scaffold:OryCun2.0:GL018725:2109520:2109650:1 gene:ENSOCUG00000028241 gene_biotype:snoRNA transcript_biotype:snoRNA	ENSOCUT00000032236	-1.95	3.73e-05	57	CLN3	ceroid-lipofuscinosis, neuronal 3	XM_002711876	-1.4	2.35e-06		ENSOCUG00000028198	ensembl:known_by_projection scaffold:OryCun2.0:GL018832:950192:992915:1 gene:ENSOCUG00000028198 gene_biotype:protein_coding transcript_biotype:protein_coding	ENSOCUT00000020935	-1.44	2.69e-06		KCNMB2	potassium large conductance calcium-activated channel, subfamily M, beta member 2	XM_008266532	-1.58	0.0063
HLA-DRA	major histocompatibility complex, class II, DR alpha	NM_001171118	2.29	1.59e-10		HLA-DRA	major histocompatibility complex, class II, DR alpha	NM_001171118	2.29	1.59e-10	58	HLA-DRA	major histocompatibility complex, class II, DR alpha	NM_001171118	2.29	1.59e-10								ENSOCUG00000028625	ncrna:novel chromosome:OryCun2.0:19:11297243:11297379:-1 gene:ENSOCUG00000028625 gene_biotype:snoRNA transcript_biotype:snoRNA	ENSOCUT00000032620	-1.95	1.46e-08	58	CLPSL1	colipase-like 1	XM_008262827	-1.55	0.0044		ENSOCUG00000028528	ncrna:novel scaffold:OryCun2.0:GL018705:1546573:1546740:1 gene:ENSOCUG00000028528 gene_biotype:snRNA transcript_biotype:snRNA	ENSOCUT00000032523	-1.44	0.0169		NAPEPLD	N-acyl phosphatidylethanolamine phospholipase D	XM_002712102	-1.58	6.27e-07
CKAP2	cytoskeleton associated protein 2	XM_002720757	2.28	2.1e-06		CKAP2	cytoskeleton associated protein 2	XM_002720757	2.28	2.1e-06	59	CKAP2	cytoskeleton associated protein 2	XM_002720757	2.28	2.1e-06								OPN5	opsin 5	XM_008263024	-1.91	1.93e-07	59	CNTFR	ciliary neurotrophic factor receptor	XM_008273032	-1.69	8.82e-07		ATAT1	alpha tubulin acetyltransferase 1	XM_002714356	-1.45	2.75e-05		ORYCUNV1R1574	Oryctolagus cuniculus vomeronasal 1 receptor oryCunV1R1574 (ORYCUNV1R1574), mRNA.	NM_001167261	-1.58	0.0284
CXCR2	chemokine (C-X-C motif) receptor 2	NM_001171090	2.28	4.73e-06		CXCR2	chemokine (C-X-C motif) receptor 2	NM_001171090	2.28	4.73e-06	60	CXCR2	chemokine (C-X-C motif) receptor 2	NM_001171090	2.28	4.73e-06								OCM	oncomodulin	XM_002723077	-1.9	6.14e-09	60	CNTN1	contactin 1	XM_008259399	-1.37	1.97e-06		CBX7	chromobox homolog 7	XM_008257022	-1.45	0.0106		ORYCUNV1R1574	Oryctolagus cuniculus vomeronasal 1 receptor oryCunV1R1574 (ORYCUNV1R1574), mRNA.	NM_001167261	-1.58	0.0284
SULT6B2P	sulfotransferase 6B1-like	XM_008259553	2.28	1.91e-06		SULT6B2P	sulfotransferase 6B1-like	XM_008259553	2.28	1.91e-06	61	SULT6B2P	sulfotransferase 6B1-like	XM_008259553	2.28	1.91e-06								OLFM4	olfactomedin 4	XM_008260032	-1.9	9.31e-07	61	CNTNAP1	contactin associated protein 1	XM_008271514	-1.32	0.0114		CCDC102B	coiled-coil domain containing 102B	XM_008261450	-1.45	0.0101		AGMO	alkylglycerol monooxygenase	XM_002720858	-1.59	9.42e-06
LOC100353927	glutathione S-transferase alpha I-like	XM_002714388	2.27	7.2e-07		LOC100353927	glutathione S-transferase alpha I-like	XM_002714388	2.27	7.2e-07	62	LOC100353927	glutathione S-transferase alpha I-like	XM_002714388	2.27	7.2e-07								SCGB2A1	lipophilin CL2	NM_001082095	-1.89	1.05e-09	62	COCH	cochlin	XM_002718124	-2.86	4.79e-06		CIART	circadian associated repressor of transcription	XM_002715600	-1.45	1.61e-05		ATP13A5	ATPase type 13A5	XM_008266672	-1.59	4.46e-07
ENSOCUG00000026469	ensembl:known scaffold:OryCun2.0:GL018893:510765:511058:-1 gene:ENSOCUG00000026469 gene_biotype:protein_coding transcript_biotype:protein_coding	ENSOCUT00000022049	2.27	3.59e-09		ENSOCUG00000026469	ensembl:known scaffold:OryCun2.0:GL018893:510765:511058:-1 gene:ENSOCUG00000026469 gene_biotype:protein_coding transcript_biotype:protein_coding	ENSOCUT00000022049	2.27	3.59e-09	63	ENSOCUG00000026469	ensembl:known scaffold:OryCun2.0:GL018893:510765:511058:-1 gene:ENSOCUG00000026469 gene_biotype:protein_coding transcript_biotype:protein_coding	ENSOCUT00000022049	2.27	3.59e-09								NKX3-1	NK3 homeobox 1	XM_002709466	-1.89	2.19e-07	63	COG7	component of oligomeric golgi complex 7	XM_002711845	-1.55	4.63e-06		DTNA	dystrobrevin, alpha	XM_008261363	-1.45	0.0007		BTBD18	BTB (POZ) domain containing 18	XM_002709170	-1.59	0.0428
GSTA2	glutathione S-transferase Yc	NM_001171098	2.26	1.21e-08		GSTA2	glutathione S-transferase Yc	NM_001171098	2.26	1.21e-08	64	GSTA2	glutathione S-transferase Yc	NM_001171098	2.26	1.21e-08								ENSOCUG00000018733	ncrna:novel chromosome:OryCun2.0:16:72388964:72389025:1 gene:ENSOCUG00000018733 gene_biotype:miRNA transcript_biotype:miRNA	ENSOCUT00000018733	-1.88	0.0005	64	COL4A6	collagen, type IV, alpha 6	XM_008272863	-1.34	0.0006		FMO2	flavin containing monooxygenase 2 (non-functional)	NM_001082284	-1.45	0.0007		CREB3L4	cAMP responsive element binding protein 3-like 4	XM_002715481	-1.59	0.0002
LOC100343992	alcohol dehydrogenase 6-like	XM_002716960	2.26	1.97e-09		LOC100343992	alcohol dehydrogenase 6-like	XM_002716960	2.26	1.97e-09	65	LOC100343992	alcohol dehydrogenase 6-like	XM_002716960	2.26	1.97e-09								CCL21	chemokine (C-C motif) ligand 21	XM_002708013	-1.87	7.78e-09	65	CPE	carboxypeptidase E	XM_002720557	-1.6	3.14e-05		LDLRAD3	low density lipoprotein receptor class A domain containing 3	XM_002709221	-1.45	5.1e-05		FGFBP1	fibroblast growth factor-binding protein 1-like	XM_008251324	-1.59	1.49e-05
GPR18	G protein-coupled receptor 18	XM_008260138	2.25	2.88e-06		GPR18	G protein-coupled receptor 18	XM_008260138	2.25	2.88e-06	66	GPR18	G protein-coupled receptor 18	XM_008260138	2.25	2.88e-06								STAC	SH3 and cysteine rich domain	XM_002716238	-1.87	0.0004	66	CPQ	carboxypeptidase Q	XM_008255774	-1.41	1.15e-05		HDGFL3	hepatoma-derived growth factor-related protein 3	XM_008251043	-1.45	1.93e-05		RSPO3	R-spondin 3	XM_002714805	-1.59	0.0041
ITGAM	integrin, alpha M (complement component 3 receptor 3 subunit)	XM_002721749	2.25	5.57e-08		ITGAM	integrin, alpha M (complement component 3 receptor 3 subunit)	XM_002721749	2.25	5.57e-08	67	ITGAM	integrin, alpha M (complement component 3 receptor 3 subunit)	XM_002721749	2.25	5.57e-08								TCHH	trichohyalin	XM_002715541	-1.87	0.0033	67	CRABP1	cellular retinoic acid binding protein 1	XM_002721593	-1.38	4.55e-05		LOC100344475	cleavage stimulation factor subunit 2 tau variant-like	XM_008258721	-1.45	0.0271		ANG	PREDICTED: Oryctolagus cuniculus angiogenin, ribonuclease, RNase A family, 5 (ANG), transcript variant X1, mRNA.	XM_002717878	-1.59	4.21e-06
TMEM126B	transmembrane protein 126B	XM_002708660	2.25	0.0268		TMEM126B	transmembrane protein 126B	XM_002708660	2.25	0.0268	68	TMEM126B	transmembrane protein 126B	XM_002708660	2.25	0.0268								ENSOCUG00000029114	mt_genbank_import:novel chromosome:OryCun2.0:MT:14104:14171:-1 gene:ENSOCUG00000029114 gene_biotype:Mt_tRNA transcript_biotype:Mt_tRNA	ENSOCUT00000033139	-1.87	0.0001	68	CREB3L2	cAMP responsive element binding protein 3-like 2	XM_002711936	-1.35	4.69e-05		RAP1GAP2	RAP1 GTPase activating protein 2	XM_008270901	-1.45	0.0015		CPE	carboxypeptidase E	XM_002720557	-1.6	3.14e-05
ENSOCUG00000024209	ncrna:novel scaffold:OryCun2.0:GL018730:1477043:1477139:-1 gene:ENSOCUG00000024209 gene_biotype:rRNA transcript_biotype:rRNA	ENSOCUT00000025885	2.25	0.0009		ENSOCUG00000024209	ncrna:novel scaffold:OryCun2.0:GL018730:1477043:1477139:-1 gene:ENSOCUG00000024209 gene_biotype:rRNA transcript_biotype:rRNA	ENSOCUT00000025885	2.25	0.0009	69	ENSOCUG00000024209	ncrna:novel scaffold:OryCun2.0:GL018730:1477043:1477139:-1 gene:ENSOCUG00000024209 gene_biotype:rRNA transcript_biotype:rRNA	ENSOCUT00000025885	2.25	0.0009								ACN9	ACN9 homolog (S. cerevisiae)	XM_002713688	-1.86	0.0441	69	CREB3L4	cAMP responsive element binding protein 3-like 4	XM_002715481	-1.59	0.0002		SDPR	serum deprivation response	XM_002712352	-1.45	0.0002		CYP4B1	CYP4B1-like isozyme short form	NM_001082103	-1.6	1.9e-06
LOC100339150	serpin B4-like	XM_002713633	2.24	1.4e-06		LOC100339150	serpin B4-like	XM_002713633	2.24	1.4e-06	70	LOC100339150	serpin B4-like	XM_002713633	2.24	1.4e-06								ENSOCUG00000007577	ensembl:known scaffold:OryCun2.0:GL018880:449784:450793:-1 gene:ENSOCUG00000007577 gene_biotype:protein_coding transcript_biotype:protein_coding	ENSOCUT00000007578	-1.86	0.002	70	CRISPLD1	cysteine-rich secretory protein LCCL domain containing 1	XM_002710644	-1.38	0.0025		ST3GAL3	ST3 beta-galactoside alpha-2,3-sialyltransferase 3	XM_002715162	-1.45	2.15e-05		NEFL	neurofilament, light polypeptide	XM_008249462	-1.6	0.0002
CD14	CD14 molecule	NM_001082195	2.23	5.83e-10		CD14	CD14 molecule	NM_001082195	2.23	5.83e-10	71	CD14	CD14 molecule	NM_001082195	2.23	5.83e-10								LOC100343913	phospholipase A2, membrane associated-like	XM_002716051	-1.85	9.26e-09	71	CRYAB	crystallin, alpha B	NM_001082407	-1.51	3.99e-07		TENC1	tensin like C1 domain containing phosphatase (tensin 2)	XM_008256699	-1.45	0.001		ENSOCUG00000028850	ncrna:novel chromosome:OryCun2.0:15:76054007:76054107:1 gene:ENSOCUG00000028850 gene_biotype:snRNA transcript_biotype:snRNA	ENSOCUT00000032845	-1.6	0.0003
ENSOCUG00000023558	ensembl:known scaffold:OryCun2.0:AAGW02081222:6661:7103:1 gene:ENSOCUG00000023558 gene_biotype:protein_coding transcript_biotype:protein_coding	ENSOCUT00000027168	2.23	1e-06		ENSOCUG00000023558	ensembl:known scaffold:OryCun2.0:AAGW02081222:6661:7103:1 gene:ENSOCUG00000023558 gene_biotype:protein_coding transcript_biotype:protein_coding	ENSOCUT00000027168	2.23	1e-06	72	ENSOCUG00000023558	ensembl:known scaffold:OryCun2.0:AAGW02081222:6661:7103:1 gene:ENSOCUG00000023558 gene_biotype:protein_coding transcript_biotype:protein_coding	ENSOCUT00000027168	2.23	1e-06								SPINK8	serine peptidase inhibitor, Kazal type 8 (putative)	XM_008260585	-1.85	9.11e-07	72	CRYGC	crystallin, gamma C	XM_002712613	-1.49	0.001		ENSOCUG00000002698	ensembl:known scaffold:OryCun2.0:GL018785:1465:99859:1 gene:ENSOCUG00000002698 gene_biotype:protein_coding transcript_biotype:protein_coding	ENSOCUT00000002702	-1.45	0.0038		LOC100348700	zinc finger protein 26	XM_008250774	-1.61	0.0262
GENSCAN00000038921	cdna:genscan scaffold:OryCun2.0:GL018893:444351:476733:-1 transcript_biotype:protein_coding	GENSCAN00000038921	2.23	5.27e-10		GENSCAN00000038921	cdna:genscan scaffold:OryCun2.0:GL018893:444351:476733:-1 transcript_biotype:protein_coding	GENSCAN00000038921	2.23	5.27e-10	73	GENSCAN00000038921	cdna:genscan scaffold:OryCun2.0:GL018893:444351:476733:-1 transcript_biotype:protein_coding	GENSCAN00000038921	2.23	5.27e-10								RPL34	60S ribosomal protein L34	XM_002718133	-1.84	1.84e-07	73	CTGF	connective tissue growth factor	XM_008263527	-1.4	1.59e-06		ENSOCUG00000007504	ensembl:known_by_projection scaffold:OryCun2.0:GL019147:4809:71271:-1 gene:ENSOCUG00000007504 gene_biotype:protein_coding transcript_biotype:protein_coding	ENSOCUT00000007504	-1.45	0.0013		LOC100355158	NADH-cytochrome b5 reductase 3	XM_002721398	-1.61	2.5e-07
CLEC4D	C-type lectin domain family 4, member D	XM_008259781	2.22	7.76e-07		CLEC4D	C-type lectin domain family 4, member D	XM_008259781	2.22	7.76e-07	74	CLEC4D	C-type lectin domain family 4, member D	XM_008259781	2.22	7.76e-07								PGAP1	post-GPI attachment to proteins 1	XM_002712363	-1.84	0.0001	74	CTXN3	cortexin 3	XM_008254973	-1.44	1.68e-05		ENSOCUG00000019249	ncrna:novel chromosome:OryCun2.0:X:34243923:34244013:1 gene:ENSOCUG00000019249 gene_biotype:miRNA transcript_biotype:miRNA	ENSOCUT00000019249	-1.45	0.0038		TMEM116	transmembrane protein 116	XM_008272246	-1.61	4.69e-05
LOC100357801	interferon-induced very large GTPase 1-like	XM_002708773	2.22	4.35e-08		LOC100357801	interferon-induced very large GTPase 1-like	XM_002708773	2.22	4.35e-08	75	LOC100357801	interferon-induced very large GTPase 1-like	XM_002708773	2.22	4.35e-08								CYP4A5	cytochrome P450, family 4, subfamily A, polypeptide 5	NM_001170977	-1.83	0.0001	75	CYP2A10	cytochrome P450 2A10	NM_001171049	-6.26	5.92e-12		ENSOCUG00000027684	ensembl:known chromosome:OryCun2.0:4:8351611:8353729:-1 gene:ENSOCUG00000027684 gene_biotype:protein_coding transcript_biotype:protein_coding	ENSOCUT00000020970	-1.45	0.0409		ENSOCUG00000028689	ncrna:novel chromosome:OryCun2.0:16:53179102:53179196:-1 gene:ENSOCUG00000028689 gene_biotype:snoRNA transcript_biotype:snoRNA	ENSOCUT00000032684	-1.61	0.0012
ENSOCUG00000020338	ncrna:novel chromosome:OryCun2.0:18:66312045:66312171:-1 gene:ENSOCUG00000020338 gene_biotype:snoRNA transcript_biotype:snoRNA	ENSOCUT00000020338	2.22	1.6e-09		ENSOCUG00000020338	ncrna:novel chromosome:OryCun2.0:18:66312045:66312171:-1 gene:ENSOCUG00000020338 gene_biotype:snoRNA transcript_biotype:snoRNA	ENSOCUT00000020338	2.22	1.6e-09	76	ENSOCUG00000020338	ncrna:novel chromosome:OryCun2.0:18:66312045:66312171:-1 gene:ENSOCUG00000020338 gene_biotype:snoRNA transcript_biotype:snoRNA	ENSOCUT00000020338	2.22	1.6e-09								FGFBP1	fibroblast growth factor-binding protein 1-like	XM_002709524	-1.83	0.0002	76	CYP2B4	cytochrome P450, family 2, subfamily b, polypeptide 4	ENSOCUT00000023979	-2.15	1.86e-06		ENSOCUG00000021823	ensembl:known scaffold:OryCun2.0:GL019534:1:96:1 gene:ENSOCUG00000021823 gene_biotype:protein_coding transcript_biotype:protein_coding	ENSOCUT00000029981	-1.45	0.0163		ENSOCUG00000028906	ncrna:novel chromosome:OryCun2.0:13:15499510:15499616:-1 gene:ENSOCUG00000028906 gene_biotype:snRNA transcript_biotype:snRNA	ENSOCUT00000032901	-1.61	0.0174
CXCR4	chemokine (C-X-C motif) receptor 4	XM_002712124	2.21	1.14e-06		CXCR4	chemokine (C-X-C motif) receptor 4	XM_002712124	2.21	1.14e-06	77	CXCR4	chemokine (C-X-C motif) receptor 4	XM_002712124	2.21	1.14e-06								LOC100353142	chromosome unknown open reading frame, human C16orf89	XM_008252343	-1.83	5.5e-08	77	CYP4A5	cytochrome P450, family 4, subfamily A, polypeptide 5	NM_001170977	-1.83	0.0001		ETV1	ets variant 1	XM_008274100	-1.46	0.0006		ANKDD1B	ankyrin repeat and death domain containing 1B	XM_002723023	-1.62	0.0003
ERICH4	glutamate-rich 4	XM_002722292	2.21	8.76e-08		ERICH4	glutamate-rich 4	XM_002722292	2.21	8.76e-08	78	ERICH4	glutamate-rich 4	XM_002722292	2.21	8.76e-08								ENSOCUG00000019893	ncrna:novel chromosome:OryCun2.0:13:136378270:136378388:1 gene:ENSOCUG00000019893 gene_biotype:snoRNA transcript_biotype:snoRNA	ENSOCUT00000019893	-1.83	0.0158	78	CYP4B1	CYP4B1-like isozyme short form	NM_001082103	-1.6	1.9e-06		FAM204A	family with sequence similarity 204, member A	XM_002718683	-1.46	0.0006		CYYR1	cysteine/tyrosine-rich 1	XM_002716774	-1.62	8.26e-06
ENSOCUG00000019855	ncrna:novel chromosome:OryCun2.0:1:123186091:123186217:1 gene:ENSOCUG00000019855 gene_biotype:snoRNA transcript_biotype:snoRNA	ENSOCUT00000019855	2.21	1.48e-10		ENSOCUG00000019855	ncrna:novel chromosome:OryCun2.0:1:123186091:123186217:1 gene:ENSOCUG00000019855 gene_biotype:snoRNA transcript_biotype:snoRNA	ENSOCUT00000019855	2.21	1.48e-10	79	ENSOCUG00000019855	ncrna:novel chromosome:OryCun2.0:1:123186091:123186217:1 gene:ENSOCUG00000019855 gene_biotype:snoRNA transcript_biotype:snoRNA	ENSOCUT00000019855	2.21	1.48e-10								ENHO	energy homeostasis associated	XM_008273105	-1.81	1.18e-05	79	CYYR1	cysteine/tyrosine-rich 1	XM_002716774	-1.62	8.26e-06		GPRC5D	G protein-coupled receptor, class C, group 5, member D	XM_002712647	-1.46	0.0019		HEY2	hes-related family bHLH transcription factor with YRPW motif 2	XM_002714803	-1.62	5.47e-05
GENSCAN00000028894	cdna:genscan scaffold:OryCun2.0:GL019212:88257:106671:1 transcript_biotype:protein_coding	GENSCAN00000028894	2.21	1.24e-08		GENSCAN00000028894	cdna:genscan scaffold:OryCun2.0:GL019212:88257:106671:1 transcript_biotype:protein_coding	GENSCAN00000028894	2.21	1.24e-08	80	GENSCAN00000028894	cdna:genscan scaffold:OryCun2.0:GL019212:88257:106671:1 transcript_biotype:protein_coding	GENSCAN00000028894	2.21	1.24e-08								FLOT2	flotillin 2	ENSOCUT00000030920	-1.81	0.0206	80	DBNDD2	dysbindin (dystrobrevin binding protein 1) domain containing 2	XM_002721230	-1.5	0.0008		KLF12	Kruppel-like factor 12	XM_008260058	-1.46	6.12e-05		MUC16	mucin-16-like	XM_008250855	-1.62	1.72e-06
ENSOCUG00000013533	ensembl:known_by_projection scaffold:OryCun2.0:GL019133:69902:74082:-1 gene:ENSOCUG00000013533 gene_biotype:protein_coding transcript_biotype:protein_coding	ENSOCUT00000013531	2.18	2.09e-09		ENSOCUG00000013533	ensembl:known_by_projection scaffold:OryCun2.0:GL019133:69902:74082:-1 gene:ENSOCUG00000013533 gene_biotype:protein_coding transcript_biotype:protein_coding	ENSOCUT00000013531	2.18	2.09e-09	81	ENSOCUG00000013533	ensembl:known_by_projection scaffold:OryCun2.0:GL019133:69902:74082:-1 gene:ENSOCUG00000013533 gene_biotype:protein_coding transcript_biotype:protein_coding	ENSOCUT00000013531	2.18	2.09e-09								RBP4	retinol binding protein 4, plasma	NM_001082321	-1.81	7.81e-09	81	DCT	dopachrome tautomerase	NM_001297493	-3.37	7.74e-08		KRT25	keratin 25	XM_002719362	-1.46	0.0062		ENSOCUG00000019252	ncrna:novel chromosome:OryCun2.0:14:84299157:84299242:1 gene:ENSOCUG00000019252 gene_biotype:miRNA transcript_biotype:miRNA	ENSOCUT00000019252	-1.62	0.0128
ENSOCUG00000025999	ncrna:novel chromosome:OryCun2.0:11:84957233:84957341:1 gene:ENSOCUG00000025999 gene_biotype:snRNA transcript_biotype:snRNA	ENSOCUT00000028729	2.18	1.56e-05		ENSOCUG00000025999	ncrna:novel chromosome:OryCun2.0:11:84957233:84957341:1 gene:ENSOCUG00000025999 gene_biotype:snRNA transcript_biotype:snRNA	ENSOCUT00000028729	2.18	1.56e-05	82	ENSOCUG00000025999	ncrna:novel chromosome:OryCun2.0:11:84957233:84957341:1 gene:ENSOCUG00000025999 gene_biotype:snRNA transcript_biotype:snRNA	ENSOCUT00000028729	2.18	1.56e-05								ENSOCUG00000018963	ncrna:novel chromosome:OryCun2.0:19:19954380:19954501:-1 gene:ENSOCUG00000018963 gene_biotype:snoRNA transcript_biotype:snoRNA	ENSOCUT00000018963	-1.81	8.43e-05	82	DDR2	discoidin domain receptor tyrosine kinase 2	XM_008264156	-1.48	6.21e-07		RMDN1	regulator of microtubule dynamics 1	XM_008255709	-1.46	0.0009		APCDD1	adenomatosis polyposis coli down-regulated 1	XM_008261027	-1.63	8.68e-07
LOC100351163	HLA class II histocompatibility antigen, DQ beta 1 chain	XM_008262757	2.17	1.53e-09		LOC100351163	HLA class II histocompatibility antigen, DQ beta 1 chain	XM_008262757	2.17	1.53e-09	83	LOC100351163	HLA class II histocompatibility antigen, DQ beta 1 chain	XM_008262757	2.17	1.53e-09								ENSOCUG00000028561	ncrna:novel scaffold:OryCun2.0:GL018764:339993:340071:1 gene:ENSOCUG00000028561 gene_biotype:snoRNA transcript_biotype:snoRNA	ENSOCUT00000032556	-1.81	0.0318	83	DGCR2	DiGeorge syndrome critical region gene 2	XM_008250243	-1.35	0.0002		RPL12	ribosomal protein L12	XM_002720478	-1.46	2.69e-07		DOK5	docking protein 5	XM_008274150	-1.63	1.23e-05
PPBP	pro-platelet basic protein (chemokine (C-X-C motif) ligand 7)	XM_008267883	2.16	0.0002		PPBP	pro-platelet basic protein (chemokine (C-X-C motif) ligand 7)	XM_008267883	2.16	0.0002	84	PPBP	pro-platelet basic protein (chemokine (C-X-C motif) ligand 7)	XM_008267883	2.16	0.0002								LOC103347152	testosterone 17-beta-dehydrogenase 3-like	XM_008253622	-1.8	7.79e-08	84	DGKE	diacylglycerol kinase, epsilon 64kDa	XM_002719278	-1.33	0.0094		SLITRK5	SLIT and NTRK-like family, member 5	XM_008260096	-1.46	0.0005		HEY1	hes-related family bHLH transcription factor with YRPW motif 1	XM_008255689	-1.63	3.92e-06
CLEC7A	C-type lectin domain family 7, member A	XM_002712883	2.15	5.57e-08		CLEC7A	C-type lectin domain family 7, member A	XM_002712883	2.15	5.57e-08	85	CLEC7A	C-type lectin domain family 7, member A	XM_002712883	2.15	5.57e-08								ENSOCUG00000023826	ncrna:novel chromosome:OryCun2.0:7:74056412:74056518:-1 gene:ENSOCUG00000023826 gene_biotype:snRNA transcript_biotype:snRNA	ENSOCUT00000025303	-1.8	0.0019	85	DLC1	deleted in liver cancer 1	XM_008274052	-1.44	0.0008		TIMP3	TIMP metallopeptidase inhibitor 3	NM_001195682	-1.46	2.43e-07		LSAMP	limbic system-associated membrane protein	XM_002716676	-1.63	3.13e-07
ACMSD	aminocarboxymuconate semialdehyde decarboxylase	XM_008258506	2.14	1.98e-06		ACMSD	aminocarboxymuconate semialdehyde decarboxylase	XM_008258506	2.14	1.98e-06	86	ACMSD	aminocarboxymuconate semialdehyde decarboxylase	XM_008258506	2.14	1.98e-06								SLC4A5	solute carrier family 4 (sodium bicarbonate cotransporter), member 5	XM_002709728	-1.78	1.75e-06	86	DMD	dystrophin	XM_008272489	-1.39	0.0148		ENSOCUG00000012671	ensembl:known scaffold:OryCun2.0:GL019212:75820:76270:1 gene:ENSOCUG00000012671 gene_biotype:protein_coding transcript_biotype:protein_coding	ENSOCUT00000012665	-1.46	0.0234		LY6G6C	lymphocyte antigen 6 complex, locus G6C	XM_002714275	-1.63	6.81e-08
LOC100348219	solute carrier family 7 member 13-like	XM_002710566	2.14	5.93e-08		LOC100348219	solute carrier family 7 member 13-like	XM_002710566	2.14	5.93e-08	87	LOC100348219	solute carrier family 7 member 13-like	XM_002710566	2.14	5.93e-08								ENSOCUG00000019345	ncrna:novel chromosome:OryCun2.0:1:192153407:192153527:-1 gene:ENSOCUG00000019345 gene_biotype:rRNA transcript_biotype:rRNA	ENSOCUT00000019345	-1.78	0.0005	87	DMD	dystrophin	XM_008272489	-1.34	0.0031		ENSOCUG00000018566	ncrna:novel chromosome:OryCun2.0:14:737715:737842:1 gene:ENSOCUG00000018566 gene_biotype:rRNA transcript_biotype:rRNA	ENSOCUT00000018566	-1.46	0.0455		PLCB4	phospholipase C, beta 4	XM_008256381	-1.63	1.38e-06
LOC100357801	interferon-induced very large GTPase 1-like	XM_002708773	2.14	1.68e-09		LOC100357801	interferon-induced very large GTPase 1-like	XM_002708773	2.14	1.68e-09	88	LOC100357801	interferon-induced very large GTPase 1-like	XM_002708773	2.14	1.68e-09								ENSOCUG00000022378	ensembl:known scaffold:OryCun2.0:AAGW02082162:15907:16362:-1 gene:ENSOCUG00000022378 gene_biotype:protein_coding transcript_biotype:protein_coding	ENSOCUT00000024019	-1.78	0.008	88	DOK5	docking protein 5	XM_008274150	-1.63	1.23e-05		ENSOCUG00000026945	ncrna:novel chromosome:OryCun2.0:13:41090730:41090830:1 gene:ENSOCUG00000026945 gene_biotype:snRNA transcript_biotype:snRNA	ENSOCUT00000030272	-1.46	0.0096		RAMP2	receptor (G protein-coupled) activity modifying protein 2	XM_008271520	-1.63	0.001
SLC12A1	solute carrier family 12 (sodium/potassium/chloride transporter), member 1	NM_001170971	2.14	3.53e-09		SLC12A1	solute carrier family 12 (sodium/potassium/chloride transporter), member 1	NM_001170971	2.14	3.53e-09	89	SLC12A1	solute carrier family 12 (sodium/potassium/chloride transporter), member 1	NM_001170971	2.14	3.53e-09								ENSOCUG00000023988	ncrna:novel chromosome:OryCun2.0:4:18812566:18812663:1 gene:ENSOCUG00000023988 gene_biotype:rRNA transcript_biotype:rRNA	ENSOCUT00000025547	-1.78	0.0181	89	DSTYK	dual serine/threonine and tyrosine protein kinase	XM_002717566	-1.31	0.0062		LOC100347582	putative dimethylaniline monooxygenase [N-oxide-forming] 6	XM_002715214	-1.47	0.0013		EMP2	epithelial membrane protein 2	XM_002711747	-1.64	1.78e-07
AZGP1	alpha-2-glycoprotein 1, zinc-binding	XM_002721874	2.12	1.41e-09		AZGP1	alpha-2-glycoprotein 1, zinc-binding	XM_002721874	2.12	1.41e-09	90	AZGP1	alpha-2-glycoprotein 1, zinc-binding	XM_002721874	2.12	1.41e-09								ENSOCUG00000027007	ncrna:novel chromosome:OryCun2.0:16:16547574:16547680:-1 gene:ENSOCUG00000027007 gene_biotype:snRNA transcript_biotype:snRNA	ENSOCUT00000030365	-1.78	0.0235	90	DTNA	dystrobrevin, alpha	XM_008261363	-1.45	0.0007		LOC100347588	transmembrane epididymal protein 1-like	XM_002716473	-1.47	0.0003		GPR160	G protein-coupled receptor 160	XM_008266467	-1.64	9.77e-05
CCNB2	cyclin B2	XM_002718205	2.11	2.31e-08		CCNB2	cyclin B2	XM_002718205	2.11	2.31e-08	91	CCNB2	cyclin B2	XM_002718205	2.11	2.31e-08								ACTG2	actin, gamma 2, smooth muscle, enteric	XM_002709735	-1.77	0.0112	91	DZIP3	DAZ interacting zinc finger protein 3	XM_008266983	-1.37	0.0001		LOC100351425	phospholipase A2, membrane associated-like	XM_002716003	-1.47	0.0002		LOC100340632	olfactory receptor 6-like	XM_008268160	-1.64	0.0112
CD74	CD74 molecule, major histocompatibility complex, class II invariant chain	XM_008255262	2.11	1.21e-09		CD74	CD74 molecule, major histocompatibility complex, class II invariant chain	XM_008255262	2.11	1.21e-09	92	CD74	CD74 molecule, major histocompatibility complex, class II invariant chain	XM_008255262	2.11	1.21e-09								ENSOCUG00000024952	ncrna:novel chromosome:OryCun2.0:5:27794070:27794155:1 gene:ENSOCUG00000024952 gene_biotype:snoRNA transcript_biotype:snoRNA	ENSOCUT00000027062	-1.76	1.37e-06	92	ECE1	endothelin converting enzyme 1	XM_008265734	-1.42	4.29e-05		LOC100354927	uncharacterized LOC100354927	XM_002724393	-1.47	0.0002		LOC100350606	olfactory receptor 6C4-like	XM_002722532	-1.64	0.0143
LOC100352971	aldo-keto reductase family 1 member C1 homolog	XM_008248597	2.11	0.0002		LOC100352971	aldo-keto reductase family 1 member C1 homolog	XM_008248597	2.11	0.0002	93	LOC100352971	aldo-keto reductase family 1 member C1 homolog	XM_008248597	2.11	0.0002								ENSOCUG00000028933	ncrna:novel chromosome:OryCun2.0:7:141420848:141420990:1 gene:ENSOCUG00000028933 gene_biotype:snoRNA transcript_biotype:snoRNA	ENSOCUT00000032928	-1.76	0.003	93	EDN1	endothelin 1	ENSOCUT00000013396	-1.39	0.0008		LOC100356378	lipid phosphate phosphatase-related protein type 5	XM_008264832	-1.47	0.0007		LOC100354095	fibroblast growth factor-binding protein 1-like	XM_002709530	-1.64	0.0002
LOC100353656	uncharacterized LOC100353656	XM_008253672	2.11	3.51e-06		LOC100353656	uncharacterized LOC100353656	XM_008253672	2.11	3.51e-06	94	LOC100353656	uncharacterized LOC100353656	XM_008253672	2.11	3.51e-06								AOX4	aldehyde oxidase 4	NM_001278863	-1.75	8.92e-06	94	EDNRA	endothelin receptor type A	NM_001105674	-1.44	1.34e-05		PLSCR4	phospholipid scramblase 4	XM_002716599	-1.47	6.32e-05		ENSOCUG00000020692	ncrna:novel chromosome:OryCun2.0:9:83751364:83751476:-1 gene:ENSOCUG00000020692 gene_biotype:rRNA transcript_biotype:rRNA	ENSOCUT00000020692	-1.64	0.0208
PLA2G7	phospholipase A2, group VII (platelet-activating factor acetylhydrolase, plasma)	XM_008263011	2.11	2.64e-08		PLA2G7	phospholipase A2, group VII (platelet-activating factor acetylhydrolase, plasma)	XM_008263011	2.11	2.64e-08	95	PLA2G7	phospholipase A2, group VII (platelet-activating factor acetylhydrolase, plasma)	XM_008263011	2.11	2.64e-08								CLEC3A	C-type lectin domain family 3, member A	XM_002711652	-1.74	3.78e-05	95	ELF5	E74-like factor 5 (ets domain transcription factor)	XM_002709046	-1.33	0.0002		SYNPO2	synaptopodin 2	XM_002717223	-1.47	2.38e-05		ENSOCUG00000021535	ncrna:novel chromosome:OryCun2.0:1:74102361:74102457:1 gene:ENSOCUG00000021535 gene_biotype:miRNA transcript_biotype:miRNA	ENSOCUT00000021851	-1.64	0.0217
PTPRC	protein tyrosine phosphatase, receptor type, C	XM_008268693	2.11	4.78e-10		PTPRC	protein tyrosine phosphatase, receptor type, C	XM_008268693	2.11	4.78e-10	96	PTPRC	protein tyrosine phosphatase, receptor type, C	XM_008268693	2.11	4.78e-10								LNP1	leukemia NUP98 fusion partner 1	XM_002716737	-1.74	2.84e-05	96	EMP2	epithelial membrane protein 2	XM_002711747	-1.64	1.78e-07		WDR96	WD repeat domain 96	XM_002718726	-1.47	0.0005		ENSOCUG00000028820	ncrna:novel chromosome:OryCun2.0:14:42887327:42887444:1 gene:ENSOCUG00000028820 gene_biotype:rRNA transcript_biotype:rRNA	ENSOCUT00000032815	-1.64	0.0176
CTHRC1	collagen triple helix repeat containing 1	XM_002710591	2.09	7.58e-06		CTHRC1	collagen triple helix repeat containing 1	XM_002710591	2.09	7.58e-06	97	CTHRC1	collagen triple helix repeat containing 1	XM_002710591	2.09	7.58e-06								NAALAD2	N-acetylated alpha-linked acidic dipeptidase 2	XM_002708640	-1.74	0.0021	97	ENHO	energy homeostasis associated	XM_008273105	-1.81	1.18e-05		ENSOCUG00000021473	ncrna:novel chromosome:OryCun2.0:21:8356887:8357007:1 gene:ENSOCUG00000021473 gene_biotype:snoRNA transcript_biotype:snoRNA	ENSOCUT00000019350	-1.47	0.0225		AQP4	aquaporin 4	XM_002713474	-1.65	1.96e-05
EVI2B	ecotropic viral integration site 2B	XM_002718938	2.08	1.11e-08		EVI2B	ecotropic viral integration site 2B	XM_002718938	2.08	1.11e-08	98	EVI2B	ecotropic viral integration site 2B	XM_002718938	2.08	1.11e-08								ENSOCUG00000028462	ncrna:novel chromosome:OryCun2.0:2:65613219:65613323:-1 gene:ENSOCUG00000028462 gene_biotype:snoRNA transcript_biotype:snoRNA	ENSOCUT00000032457	-1.74	0.0201	98	EPHX4	epoxide hydrolase 4	XM_002715865	-1.42	0.0009		ENSOCUG00000028658	ncrna:novel chromosome:OryCun2.0:12:39462518:39462607:-1 gene:ENSOCUG00000028658 gene_biotype:snRNA transcript_biotype:snRNA	ENSOCUT00000032653	-1.47	0.0134		FABP4	fatty acid binding protein 4, adipocyte	XM_002710655	-1.65	8.68e-06
MKI67	marker of proliferation Ki-67	XM_008274847	2.08	1.39e-08		MKI67	marker of proliferation Ki-67	XM_008274847	2.08	1.39e-08	99	MKI67	marker of proliferation Ki-67	XM_008274847	2.08	1.39e-08								LOC100353574	cytochrome P450 2B4-like	XM_002722296	-1.73	0.0004	99	EPN2	epsin 2	XM_008250337	-1.4	0.0007		DDR2	discoidin domain receptor tyrosine kinase 2	XM_008264156	-1.48	6.21e-07		LOC100346728	protein preY, mitochondrial-like	XM_002715908	-1.65	0.0397
CXCL10	chemokine (C-X-C motif) ligand 10	XM_002717106	2.07	2.48e-07		CXCL10	chemokine (C-X-C motif) ligand 10	XM_002717106	2.07	2.48e-07	100	CXCL10	chemokine (C-X-C motif) ligand 10	XM_002717106	2.07	2.48e-07								ENSOCUG00000019695	ncrna:novel chromosome:OryCun2.0:13:135202864:135202973:1 gene:ENSOCUG00000019695 gene_biotype:snRNA transcript_biotype:snRNA	ENSOCUT00000019695	-1.73	0.0356	100	ETNPPL	ethanolamine-phosphate phospho-lyase	XM_002717158	-1.48	0.0003		ETNPPL	ethanolamine-phosphate phospho-lyase	XM_002717158	-1.48	0.0003		LPL	lipoprotein lipase	NM_001177330	-1.65	1.51e-06
ACSM3	acyl-CoA synthetase medium-chain family member 3	XM_002711809	2.06	4.74e-07		ACSM3	acyl-CoA synthetase medium-chain family member 3	XM_002711809	2.06	4.74e-07	101	ACSM3	acyl-CoA synthetase medium-chain family member 3	XM_002711809	2.06	4.74e-07								ENSOCUG00000028549	ncrna:novel chromosome:OryCun2.0:18:13904701:13904799:1 gene:ENSOCUG00000028549 gene_biotype:snRNA transcript_biotype:snRNA	ENSOCUT00000032544	-1.73	0.0069	101	ETV1	ets variant 1	XM_008274100	-1.46	0.0006		USP6	USP6 N-terminal-like protein	XM_008252437	-1.48	0.0009		RASGRF1	Ras protein-specific guanine nucleotide-releasing factor 1	XM_008248459	-1.65	2.14e-06
TFEC	transcription factor EC	XM_002712010	2.05	1.27e-06		TFEC	transcription factor EC	XM_002712010	2.05	1.27e-06	102	TFEC	transcription factor EC	XM_002712010	2.05	1.27e-06								ENSOCUG00000028752	ncrna:novel scaffold:OryCun2.0:GL019370:55956:56068:1 gene:ENSOCUG00000028752 gene_biotype:rRNA transcript_biotype:rRNA	ENSOCUT00000032747	-1.73	0.0069	102	EXOC7	exocyst complex component 7	XM_008250921	-1.31	0.0113		LOC100354590	olfactory receptor 2T11-like	XM_008253808	-1.48	0.0167		ENSOCUG00000028579	ncrna:novel chromosome:OryCun2.0:9:90650999:90651143:1 gene:ENSOCUG00000028579 gene_biotype:snoRNA transcript_biotype:snoRNA	ENSOCUT00000032574	-1.65	0.0151
BPGM	2,3-bisphosphoglycerate mutase	NM_001082269	2.04	8.11e-08		BPGM	2,3-bisphosphoglycerate mutase	NM_001082269	2.04	8.11e-08	103	BPGM	2,3-bisphosphoglycerate mutase	NM_001082269	2.04	8.11e-08								GRIK1	glutamate receptor, ionotropic, kainate 1	XM_002716784	-1.72	0.0006	103	EXPH5	exophilin 5	XM_008261801	-1.41	3.36e-05		RNF150	ring finger protein 150	XM_002716944	-1.48	0.001		mainchrUn_0195-439106439820	0	0	-1.65	0.0001
LRP2	low density lipoprotein receptor-related protein 2	XM_008258707	2.04	3.24e-09		LRP2	low density lipoprotein receptor-related protein 2	XM_008258707	2.04	3.24e-09	104	LRP2	low density lipoprotein receptor-related protein 2	XM_008258707	2.04	3.24e-09								KRT18	keratin, type I cytoskeletal 18	XM_002711447	-1.72	7.01e-05	104	EYA4	eyes absent homolog 4 (Drosophila)	XM_008263537	-1.4	0.0494		SLC8A3	solute carrier family 8 (sodium/calcium exchanger), member 3	XM_002721659	-1.48	0.0002		KCNJ13	potassium inwardly-rectifying channel, subfamily J, member 13	XM_002721434	-1.66	1.69e-05
LOC100345057	zymogen granule membrane protein 16-like	XM_002724277	2.03	5.72e-06		LOC100345057	zymogen granule membrane protein 16-like	XM_002724277	2.03	5.72e-06	105	LOC100345057	zymogen granule membrane protein 16-like	XM_002724277	2.03	5.72e-06								OR5W2	olfactory receptor 1002-like	XM_002708961	-1.72	0.0167	105	F3	coagulation factor III (thromboplastin, tissue factor)	NM_001082291	-1.31	5.53e-06		ZG16B	zymogen granule protein 16B	XM_002722772	-1.48	7.51e-06		LOC100350116	breast carcinoma-amplified sequence 1-like	XM_008274153	-1.66	2.04e-07
SLC5A12	solute carrier family 5 (sodium/monocarboxylate cotransporter), member 12	XM_002709020	2.03	4.42e-09		SLC5A12	solute carrier family 5 (sodium/monocarboxylate cotransporter), member 12	XM_002709020	2.03	4.42e-09	106	SLC5A12	solute carrier family 5 (sodium/monocarboxylate cotransporter), member 12	XM_002709020	2.03	4.42e-09								PFKFB1	6-phosphofructo-2-kinase/fructose-2,6-biphosphatase 1	XM_002720028	-1.72	0.0072	106	FABP4	fatty acid binding protein 4, adipocyte	XM_002710655	-1.65	8.68e-06		ENSOCUG00000018810	ncrna:novel chromosome:OryCun2.0:16:63274207:63274275:-1 gene:ENSOCUG00000018810 gene_biotype:miRNA transcript_biotype:miRNA	ENSOCUT00000018810	-1.48	0.0003		PPAP2B	phosphatidic acid phosphatase type 2B	XM_002715957	-1.66	6.49e-08
ENSOCUG00000022278	ensembl:known scaffold:OryCun2.0:AAGW02080074:40327:40629:1 gene:ENSOCUG00000022278 gene_biotype:protein_coding transcript_biotype:protein_coding	ENSOCUT00000030189	2.03	3.09e-05		ENSOCUG00000022278	ensembl:known scaffold:OryCun2.0:AAGW02080074:40327:40629:1 gene:ENSOCUG00000022278 gene_biotype:protein_coding transcript_biotype:protein_coding	ENSOCUT00000030189	2.03	3.09e-05	107	ENSOCUG00000022278	ensembl:known scaffold:OryCun2.0:AAGW02080074:40327:40629:1 gene:ENSOCUG00000022278 gene_biotype:protein_coding transcript_biotype:protein_coding	ENSOCUT00000030189	2.03	3.09e-05								SLC5A8	solute carrier family 5 (sodium/monocarboxylate cotransporter), member 8	XM_008256962	-1.72	3.3e-05	107	FAM204A	family with sequence similarity 204, member A	XM_002718683	-1.46	0.0006		ENSOCUG00000019556	ncrna:novel chromosome:OryCun2.0:4:35453154:35453254:-1 gene:ENSOCUG00000019556 gene_biotype:snRNA transcript_biotype:snRNA	ENSOCUT00000019556	-1.48	3.94e-06		ENSOCUG00000018318	ncrna:novel chromosome:OryCun2.0:17:81229935:81230026:-1 gene:ENSOCUG00000018318 gene_biotype:snoRNA transcript_biotype:snoRNA	ENSOCUT00000018318	-1.66	0.018
LOC100340280	putative P2Y purinoceptor 10	XM_008272964	2.02	4.45e-06		LOC100340280	putative P2Y purinoceptor 10	XM_008272964	2.02	4.45e-06	108	LOC100340280	putative P2Y purinoceptor 10	XM_008272964	2.02	4.45e-06								mainchr16+4988273949883040	0	0	-1.72	0.0458	108	FAR2	fatty acyl CoA reductase 2	XM_008259449	-1.51	4.47e-05		ENSOCUG00000027766	ensembl:known chromosome:OryCun2.0:14:49682861:49683945:1 gene:ENSOCUG00000027766 gene_biotype:protein_coding transcript_biotype:protein_coding	ENSOCUT00000025278	-1.48	0.018		ENSOCUG00000024876	ensembl:known scaffold:OryCun2.0:AAGW02082429:2031:2330:-1 gene:ENSOCUG00000024876 gene_biotype:protein_coding transcript_biotype:protein_coding	ENSOCUT00000022736	-1.66	0.0002
LOC100357038	UDP-glucuronosyltransferase 2B31-like	XM_002724185	2.02	2.81e-08		LOC100357038	UDP-glucuronosyltransferase 2B31-like	XM_002724185	2.02	2.81e-08	109	LOC100357038	UDP-glucuronosyltransferase 2B31-like	XM_002724185	2.02	2.81e-08								PTPRN2	protein tyrosine phosphatase, receptor type, N polypeptide 2	XM_008263892	-1.71	2.47e-05	109	FAU	Finkel-Biskis-Reilly murine sarcoma virus (FBR-MuSV) ubiquitously expressed	XM_002723401	-1.31	0.0003		ENSOCUG00000024948	ensembl:known chromosome:OryCun2.0:3:100866486:100870135:-1 gene:ENSOCUG00000024948 gene_biotype:protein_coding transcript_biotype:protein_coding	ENSOCUT00000031116	-1.48	0.0233		ENSOCUG00000028323	ncrna:novel scaffold:OryCun2.0:GL018723:2310432:2310557:1 gene:ENSOCUG00000028323 gene_biotype:snoRNA transcript_biotype:snoRNA	ENSOCUT00000032318	-1.66	0.0043
LRRC19	leucine rich repeat containing 19	XM_002708045	2.02	0.0002		LRRC19	leucine rich repeat containing 19	XM_002708045	2.02	0.0002	110	LRRC19	leucine rich repeat containing 19	XM_002708045	2.02	0.0002								ALDH2	aldehyde dehydrogenase 2 family (mitochondrial)	XM_008272245	-1.7	2.28e-07	110	FBLN5	fibulin 5	XM_002719596	-1.51	1.56e-06		ENSOCUG00000028499	ncrna:novel chromosome:OryCun2.0:8:85063685:85063784:1 gene:ENSOCUG00000028499 gene_biotype:rRNA transcript_biotype:rRNA	ENSOCUT00000032494	-1.48	0.0097		LOC100354896	zinc finger protein 260-like	XM_002720789	-1.67	0.0113
TMEM27	transmembrane protein 27	XM_002719875	2.02	8.11e-06		TMEM27	transmembrane protein 27	XM_002719875	2.02	8.11e-06	111	TMEM27	transmembrane protein 27	XM_002719875	2.02	8.11e-06								ENSOCUG00000026740	ncrna:novel scaffold:OryCun2.0:GL018702:374295:374410:-1 gene:ENSOCUG00000026740 gene_biotype:rRNA transcript_biotype:rRNA	ENSOCUT00000029951	-1.7	0.0112	111	FBRS	fibrosin	XM_002721737	-1.31	0.0009		GENSCAN00000000282	cdna:genscan chromosome:OryCun2.0:7:48603704:48829498:-1 transcript_biotype:protein_coding	GENSCAN00000000282	-1.48	0.0048		MARC1	mitochondrial amidoxime reducing component 1	XM_002717498	-1.67	4.56e-08
ENSOCUG00000023169	ensembl:known scaffold:OryCun2.0:GL019400:39024:39463:-1 gene:ENSOCUG00000023169 gene_biotype:protein_coding transcript_biotype:protein_coding	ENSOCUT00000023469	2.02	1.95e-05		ENSOCUG00000023169	ensembl:known scaffold:OryCun2.0:GL019400:39024:39463:-1 gene:ENSOCUG00000023169 gene_biotype:protein_coding transcript_biotype:protein_coding	ENSOCUT00000023469	2.02	1.95e-05	112	ENSOCUG00000023169	ensembl:known scaffold:OryCun2.0:GL019400:39024:39463:-1 gene:ENSOCUG00000023169 gene_biotype:protein_coding transcript_biotype:protein_coding	ENSOCUT00000023469	2.02	1.95e-05								B3GALT2	UDP-Gal:betaGlcNAc beta 1,3-galactosyltransferase, polypeptide 2	XM_002717689	-1.69	4.55e-05	112	FBXO32	F-box protein 32	XM_002710762	-1.53	0.001		CRYGC	crystallin, gamma C	XM_002712613	-1.49	0.001		PADI3	peptidyl arginine deiminase, type III	XM_008251563	-1.67	1.63e-05
ENSOCUG00000027540	ncrna:novel chromosome:OryCun2.0:3:81502617:81502733:-1 gene:ENSOCUG00000027540 gene_biotype:snRNA transcript_biotype:snRNA	ENSOCUT00000031141	2.02	0.0084		ENSOCUG00000027540	ncrna:novel chromosome:OryCun2.0:3:81502617:81502733:-1 gene:ENSOCUG00000027540 gene_biotype:snRNA transcript_biotype:snRNA	ENSOCUT00000031141	2.02	0.0084	113	ENSOCUG00000027540	ncrna:novel chromosome:OryCun2.0:3:81502617:81502733:-1 gene:ENSOCUG00000027540 gene_biotype:snRNA transcript_biotype:snRNA	ENSOCUT00000031141	2.02	0.0084								CBLN4	cerebellin 4 precursor	XM_002720877	-1.69	2.82e-06	113	FEZ1	fasciculation and elongation protein zeta 1 (zygin I)	XM_002708685	-1.31	0.0123		IZUMO1	izumo sperm-egg fusion 1	XM_002723705	-1.49	0.008		SLC24A5	solute carrier family 24 (sodium/potassium/calcium exchanger), member 5	XM_002717863	-1.67	6.1e-05
SLC17A1	solute carrier family 17 (organic anion transporter), member 1	NM_001082307	2.01	1.49e-06		SLC17A1	solute carrier family 17 (organic anion transporter), member 1	NM_001082307	2.01	1.49e-06	114	SLC17A1	solute carrier family 17 (organic anion transporter), member 1	NM_001082307	2.01	1.49e-06								CNTFR	ciliary neurotrophic factor receptor	XM_008273032	-1.69	8.82e-07	114	FGF13	fibroblast growth factor 13	XM_002720518	-1.42	0.0316		KCNH5	potassium voltage-gated channel, subfamily H (eag-related), member 5	XM_002719550	-1.49	0.03		HDDC2	HD domain containing 2	XM_002714715	-1.68	1.66e-05
ENSOCUG00000021365	ensembl:known chromosome:OryCun2.0:10:21525526:21525991:-1 gene:ENSOCUG00000021365 gene_biotype:protein_coding transcript_biotype:protein_coding	ENSOCUT00000022628	2.01	0.0004		ENSOCUG00000021365	ensembl:known chromosome:OryCun2.0:10:21525526:21525991:-1 gene:ENSOCUG00000021365 gene_biotype:protein_coding transcript_biotype:protein_coding	ENSOCUT00000022628	2.01	0.0004	115	ENSOCUG00000021365	ensembl:known chromosome:OryCun2.0:10:21525526:21525991:-1 gene:ENSOCUG00000021365 gene_biotype:protein_coding transcript_biotype:protein_coding	ENSOCUT00000022628	2.01	0.0004								GPRC5A	G protein-coupled receptor, class C, group 5, member A	XM_002712648	-1.69	3.16e-07	115	FKTN	fukutin	XM_002708131	-1.31	0.0044		LOC100346428	olfactory receptor 8H1-like	XM_002708928	-1.49	0.031		ENSOCUG00000022935	ncrna:novel chromosome:OryCun2.0:X:5831464:5831567:1 gene:ENSOCUG00000022935 gene_biotype:snRNA transcript_biotype:snRNA	ENSOCUT00000023968	-1.68	0.0102
ENSOCUG00000023388	ncrna:novel scaffold:OryCun2.0:GL018717:1518910:1519100:1 gene:ENSOCUG00000023388 gene_biotype:snRNA transcript_biotype:snRNA	ENSOCUT00000024628	2.01	2.3e-07		ENSOCUG00000023388	ncrna:novel scaffold:OryCun2.0:GL018717:1518910:1519100:1 gene:ENSOCUG00000023388 gene_biotype:snRNA transcript_biotype:snRNA	ENSOCUT00000024628	2.01	2.3e-07	116	ENSOCUG00000023388	ncrna:novel scaffold:OryCun2.0:GL018717:1518910:1519100:1 gene:ENSOCUG00000023388 gene_biotype:snRNA transcript_biotype:snRNA	ENSOCUT00000024628	2.01	2.3e-07								LOC100357875	protein FAM90A27P-like	XM_002722360	-1.69	0.0022	116	FLOT2	flotillin 2	ENSOCUT00000030920	-1.81	0.0206		LOC100353328	uncharacterized LOC100353328	XM_008252923	-1.49	1.49e-06		ENSOCUG00000024144	ncrna:novel chromosome:OryCun2.0:3:32377743:32377848:1 gene:ENSOCUG00000024144 gene_biotype:snRNA transcript_biotype:snRNA	ENSOCUT00000025795	-1.68	0.0019
ENSOCUG00000027378	ensembl:known_by_projection scaffold:OryCun2.0:GL018878:166737:168016:1 gene:ENSOCUG00000027378 gene_biotype:protein_coding transcript_biotype:protein_coding	ENSOCUT00000025993	2.01	3.44e-08		ENSOCUG00000027378	ensembl:known_by_projection scaffold:OryCun2.0:GL018878:166737:168016:1 gene:ENSOCUG00000027378 gene_biotype:protein_coding transcript_biotype:protein_coding	ENSOCUT00000025993	2.01	3.44e-08	117	ENSOCUG00000027378	ensembl:known_by_projection scaffold:OryCun2.0:GL018878:166737:168016:1 gene:ENSOCUG00000027378 gene_biotype:protein_coding transcript_biotype:protein_coding	ENSOCUT00000025993	2.01	3.44e-08								HDDC2	HD domain containing 2	XM_002714715	-1.68	1.66e-05	117	FMO2	flavin containing monooxygenase 2 (non-functional)	NM_001082284	-1.45	0.0007		PGER1	prostaglandin-E(2) 9-reductase-like	NM_001297499	-1.49	0.0158		B3GALT2	UDP-Gal:betaGlcNAc beta 1,3-galactosyltransferase, polypeptide 2	XM_002717689	-1.69	4.55e-05
ENSOCUG00000024554	ncrna:novel chromosome:OryCun2.0:17:13378531:13378693:-1 gene:ENSOCUG00000024554 gene_biotype:snRNA transcript_biotype:snRNA	ENSOCUT00000026401	2.01	0.0053		ENSOCUG00000024554	ncrna:novel chromosome:OryCun2.0:17:13378531:13378693:-1 gene:ENSOCUG00000024554 gene_biotype:snRNA transcript_biotype:snRNA	ENSOCUT00000026401	2.01	0.0053	118	ENSOCUG00000024554	ncrna:novel chromosome:OryCun2.0:17:13378531:13378693:-1 gene:ENSOCUG00000024554 gene_biotype:snRNA transcript_biotype:snRNA	ENSOCUT00000026401	2.01	0.0053								ENSOCUG00000022935	ncrna:novel chromosome:OryCun2.0:X:5831464:5831567:1 gene:ENSOCUG00000022935 gene_biotype:snRNA transcript_biotype:snRNA	ENSOCUT00000023968	-1.68	0.0102	118	FOXP2	forkhead box P2	NM_001122936	-1.37	9.75e-06		PLCXD3	phosphatidylinositol-specific phospholipase C, X domain containing 3	XM_002714000	-1.49	0.0144		CBLN4	cerebellin 4 precursor	XM_002720877	-1.69	2.82e-06
FABP1	fatty acid binding protein 1, liver	XM_002709637	2	9.39e-08		FABP1	fatty acid binding protein 1, liver	XM_002709637	2	9.39e-08	119	FABP1	fatty acid binding protein 1, liver	XM_002709637	2	9.39e-08								ENSOCUG00000024144	ncrna:novel chromosome:OryCun2.0:3:32377743:32377848:1 gene:ENSOCUG00000024144 gene_biotype:snRNA transcript_biotype:snRNA	ENSOCUT00000025795	-1.68	0.0019	119	FOXR1	forkhead box R1	XM_008250488	-1.42	0.0117		PLEKHB2	pleckstrin homology domain containing, family B (evectins) member 2	XM_002712323	-1.49	9.67e-07		CNTFR	ciliary neurotrophic factor receptor	XM_008273032	-1.69	8.82e-07
SLAMF6	SLAM family member 6	XM_008264216	2	0.0005		SLAMF6	SLAM family member 6	XM_008264216	2	0.0005	120	SLAMF6	SLAM family member 6	XM_008264216	2	0.0005								LOC100354896	zinc finger protein 260-like	XM_002720789	-1.67	0.0113	120	FRMD5	FERM domain containing 5	XM_002717931	-1.54	5.37e-05		PRKAR2B	protein kinase, cAMP-dependent, regulatory, type II, beta	XM_002712035	-1.49	8.64e-05		GPRC5A	G protein-coupled receptor, class C, group 5, member A	XM_002712648	-1.69	3.16e-07
ENSOCUG00000019629	ncrna:novel scaffold:OryCun2.0:GL018744:1656831:1656963:-1 gene:ENSOCUG00000019629 gene_biotype:snoRNA transcript_biotype:snoRNA	ENSOCUT00000019629	2	1.31e-06		ENSOCUG00000019629	ncrna:novel scaffold:OryCun2.0:GL018744:1656831:1656963:-1 gene:ENSOCUG00000019629 gene_biotype:snoRNA transcript_biotype:snoRNA	ENSOCUT00000019629	2	1.31e-06	121	ENSOCUG00000019629	ncrna:novel scaffold:OryCun2.0:GL018744:1656831:1656963:-1 gene:ENSOCUG00000019629 gene_biotype:snoRNA transcript_biotype:snoRNA	ENSOCUT00000019629	2	1.31e-06								MARC1	mitochondrial amidoxime reducing component 1	XM_002717498	-1.67	4.56e-08	121	FRY	furry homolog (Drosophila)	XM_002720581	-1.35	0.0016		ENSOCUG00000025134	ncrna:novel chromosome:OryCun2.0:13:16439724:16439835:1 gene:ENSOCUG00000025134 gene_biotype:rRNA transcript_biotype:rRNA	ENSOCUT00000020620	-1.49	0.0126		LOC100357875	protein FAM90A27P-like	XM_002722360	-1.69	0.0022
ENSOCUG00000021204	ncrna:novel chromosome:OryCun2.0:4:1948856:1948986:1 gene:ENSOCUG00000021204 gene_biotype:snoRNA transcript_biotype:snoRNA	ENSOCUT00000021346	2	2.99e-09		ENSOCUG00000021204	ncrna:novel chromosome:OryCun2.0:4:1948856:1948986:1 gene:ENSOCUG00000021204 gene_biotype:snoRNA transcript_biotype:snoRNA	ENSOCUT00000021346	2	2.99e-09	122	ENSOCUG00000021204	ncrna:novel chromosome:OryCun2.0:4:1948856:1948986:1 gene:ENSOCUG00000021204 gene_biotype:snoRNA transcript_biotype:snoRNA	ENSOCUT00000021346	2	2.99e-09								PADI3	peptidyl arginine deiminase, type III	XM_008251563	-1.67	1.63e-05	122	FRZB	frizzled-related protein	XM_002712232	-2.19	3.33e-08		ENSOCUG00000021366	ensembl:known chromosome:OryCun2.0:7:145535307:145536062:1 gene:ENSOCUG00000021366 gene_biotype:protein_coding transcript_biotype:protein_coding	ENSOCUT00000025040	-1.49	0.0309		ALDH2	aldehyde dehydrogenase 2 family (mitochondrial)	XM_008272245	-1.7	2.28e-07
FPR2	formyl peptide receptor 2	XM_002722347	1.99	0.0026		FPR2	formyl peptide receptor 2	XM_002722347	1.99	0.0026	123	FPR2	formyl peptide receptor 2	XM_002722347	1.99	0.0026								SLC24A5	solute carrier family 24 (sodium/potassium/calcium exchanger), member 5	XM_002717863	-1.67	6.1e-05	123	FXYD3	FXYD domain containing ion transport regulator 3	XM_008249488	-1.31	1.36e-05		DBNDD2	dysbindin (dystrobrevin binding protein 1) domain containing 2	XM_002721230	-1.5	0.0008		ENSOCUG00000026740	ncrna:novel scaffold:OryCun2.0:GL018702:374295:374410:-1 gene:ENSOCUG00000026740 gene_biotype:rRNA transcript_biotype:rRNA	ENSOCUT00000029951	-1.7	0.0112
LOC100341759	granzyme A-like	XM_002724459	1.99	0.018		LOC100341759	granzyme A-like	XM_002724459	1.99	0.018	124	LOC100341759	granzyme A-like	XM_002724459	1.99	0.018								KCNJ13	potassium inwardly-rectifying channel, subfamily J, member 13	XM_002721434	-1.66	1.69e-05	124	GABARAPL1	GABA(A) receptor-associated protein like 1	XM_002712818	-1.35	0.0032		LOC103351470	putative uncharacterized protein FLJ38447	XM_008270768	-1.5	0.0037		PTPRN2	protein tyrosine phosphatase, receptor type, N polypeptide 2	XM_008263892	-1.71	2.47e-05
PLAC8	placenta-specific 8	XM_002717063	1.99	2.45e-08		PLAC8	placenta-specific 8	XM_002717063	1.99	2.45e-08	125	PLAC8	placenta-specific 8	XM_002717063	1.99	2.45e-08								LOC100350116	breast carcinoma-amplified sequence 1-like	XM_008274153	-1.66	2.04e-07	125	GJB3	gap junction protein, beta 3, 31kDa	XM_002720661	-1.32	0.0023		MYO5C	myosin VC	XM_008268992	-1.5	0.0003		GRIK1	glutamate receptor, ionotropic, kainate 1	XM_002716784	-1.72	0.0006
ENSOCUG00000018148	ncrna:novel chromosome:OryCun2.0:13:8616444:8616575:1 gene:ENSOCUG00000018148 gene_biotype:snoRNA transcript_biotype:snoRNA	ENSOCUT00000018148	1.99	9.38e-05		ENSOCUG00000018148	ncrna:novel chromosome:OryCun2.0:13:8616444:8616575:1 gene:ENSOCUG00000018148 gene_biotype:snoRNA transcript_biotype:snoRNA	ENSOCUT00000018148	1.99	9.38e-05	126	ENSOCUG00000018148	ncrna:novel chromosome:OryCun2.0:13:8616444:8616575:1 gene:ENSOCUG00000018148 gene_biotype:snoRNA transcript_biotype:snoRNA	ENSOCUT00000018148	1.99	9.38e-05								PPAP2B	phosphatidic acid phosphatase type 2B	XM_002715957	-1.66	6.49e-08	126	GK2	glycerol kinase 2	XM_002717093	-1.37	0.0473		P2RY4	pyrimidinergic receptor P2Y, G-protein coupled, 4	XM_002720078	-1.5	0.0117		KRT18	keratin, type I cytoskeletal 18	XM_002711447	-1.72	7.01e-05
RGS1	regulator of G-protein signaling 1	XM_002717693	1.98	0.0004		RGS1	regulator of G-protein signaling 1	XM_002717693	1.98	0.0004	127	RGS1	regulator of G-protein signaling 1	XM_002717693	1.98	0.0004								ENSOCUG00000018318	ncrna:novel chromosome:OryCun2.0:17:81229935:81230026:-1 gene:ENSOCUG00000018318 gene_biotype:snoRNA transcript_biotype:snoRNA	ENSOCUT00000018318	-1.66	0.018	127	GNAI1	guanine nucleotide binding protein (G protein), alpha inhibiting activity polypeptide 1	XM_002712018	-1.42	0.0012		RARRES2	retinoic acid receptor responder (tazarotene induced) 2	XM_008250081	-1.5	1.01e-06		OR5W2	olfactory receptor 1002-like	XM_002708961	-1.72	0.0167
ECM1	extracellular matrix protein 1	XM_008264481	1.97	1.12e-08		ECM1	extracellular matrix protein 1	XM_008264481	1.97	1.12e-08	128	ECM1	extracellular matrix protein 1	XM_008264481	1.97	1.12e-08								ENSOCUG00000024876	ensembl:known scaffold:OryCun2.0:AAGW02082429:2031:2330:-1 gene:ENSOCUG00000024876 gene_biotype:protein_coding transcript_biotype:protein_coding	ENSOCUT00000022736	-1.66	0.0002	128	GNG11	guanine nucleotide binding protein (G protein), gamma 11	XM_002713802	-1.53	0.0003		RGS17	regulator of G-protein signaling 17	XM_008263711	-1.5	0.0171		PFKFB1	6-phosphofructo-2-kinase/fructose-2,6-biphosphatase 1	XM_002720028	-1.72	0.0072
UGT2B17	UDP-glucuronosyltransferase 2B16-like	XM_002717127	1.96	1.53e-05		UGT2B17	UDP-glucuronosyltransferase 2B16-like	XM_002717127	1.96	1.53e-05	129	UGT2B17	UDP-glucuronosyltransferase 2B16-like	XM_002717127	1.96	1.53e-05								ENSOCUG00000028323	ncrna:novel scaffold:OryCun2.0:GL018723:2310432:2310557:1 gene:ENSOCUG00000028323 gene_biotype:snoRNA transcript_biotype:snoRNA	ENSOCUT00000032318	-1.66	0.0043	129	GNRHR	gonadotropin-releasing hormone receptor	NM_001082738	-1.4	0.0323		ENSOCUG00000019263	ncrna:novel chromosome:OryCun2.0:5:35729054:35729146:1 gene:ENSOCUG00000019263 gene_biotype:miRNA transcript_biotype:miRNA	ENSOCUT00000019263	-1.5	0.0014		SLC5A8	solute carrier family 5 (sodium/monocarboxylate cotransporter), member 8	XM_008256962	-1.72	3.3e-05
LOC100357801	interferon-induced very large GTPase 1-like	XM_002708773	1.96	2.71e-06		LOC100357801	interferon-induced very large GTPase 1-like	XM_002708773	1.96	2.71e-06	130	LOC100357801	interferon-induced very large GTPase 1-like	XM_002708773	1.96	2.71e-06								AQP4	aquaporin 4	XM_002713474	-1.65	1.96e-05	130	GPR126	G protein-coupled receptor 126	XM_002714851	-1.34	3.54e-05		CAPN9	calpain 9	XM_002717386	-1.51	7.74e-07		mainchr16+4988273949883040	0	0	-1.72	0.0458
PILRA	paired immunoglobin-like type 2 receptor alpha	XM_002711927	1.96	2.06e-06		PILRA	paired immunoglobin-like type 2 receptor alpha	XM_002711927	1.96	2.06e-06	131	PILRA	paired immunoglobin-like type 2 receptor alpha	XM_002711927	1.96	2.06e-06								FABP4	fatty acid binding protein 4, adipocyte	XM_002710655	-1.65	8.68e-06	131	GPR160	G protein-coupled receptor 160	XM_008266467	-1.64	9.77e-05		CRYAB	crystallin, alpha B	NM_001082407	-1.51	3.99e-07		LOC100353574	cytochrome P450 2B4-like	XM_002722296	-1.73	0.0004
ENSOCUG00000025402	ensembl:known scaffold:OryCun2.0:GL019572:17851:18144:-1 gene:ENSOCUG00000025402 gene_biotype:protein_coding transcript_biotype:protein_coding	ENSOCUT00000015584	1.96	1.65e-08		ENSOCUG00000025402	ensembl:known scaffold:OryCun2.0:GL019572:17851:18144:-1 gene:ENSOCUG00000025402 gene_biotype:protein_coding transcript_biotype:protein_coding	ENSOCUT00000015584	1.96	1.65e-08	132	ENSOCUG00000025402	ensembl:known scaffold:OryCun2.0:GL019572:17851:18144:-1 gene:ENSOCUG00000025402 gene_biotype:protein_coding transcript_biotype:protein_coding	ENSOCUT00000015584	1.96	1.65e-08								LOC100346728	protein preY, mitochondrial-like	XM_002715908	-1.65	0.0397	132	GPRC5A	G protein-coupled receptor, class C, group 5, member A	XM_002712648	-1.69	3.16e-07		FAR2	fatty acyl CoA reductase 2	XM_008259449	-1.51	4.47e-05		ENSOCUG00000019695	ncrna:novel chromosome:OryCun2.0:13:135202864:135202973:1 gene:ENSOCUG00000019695 gene_biotype:snRNA transcript_biotype:snRNA	ENSOCUT00000019695	-1.73	0.0356
GRCh38.p13	Ig gamma chain C region	XM_008252725	1.95	4.16e-09		GRCh38.p13	Ig gamma chain C region	XM_008252725	1.95	4.16e-09	133	GRCh38.p13	Ig gamma chain C region	XM_008252725	1.95	4.16e-09								LPL	lipoprotein lipase	NM_001177330	-1.65	1.51e-06	133	GPRC5D	G protein-coupled receptor, class C, group 5, member D	XM_002712647	-1.46	0.0019		FBLN5	fibulin 5	XM_002719596	-1.51	1.56e-06		ENSOCUG00000028549	ncrna:novel chromosome:OryCun2.0:18:13904701:13904799:1 gene:ENSOCUG00000028549 gene_biotype:snRNA transcript_biotype:snRNA	ENSOCUT00000032544	-1.73	0.0069
NOV	nephroblastoma overexpressed	XM_002710748	1.95	7.79e-07		NOV	nephroblastoma overexpressed	XM_002710748	1.95	7.79e-07	134	NOV	nephroblastoma overexpressed	XM_002710748	1.95	7.79e-07								RASGRF1	Ras protein-specific guanine nucleotide-releasing factor 1	XM_008248459	-1.65	2.14e-06	134	GPS2	G protein pathway suppressor 2	XM_002718811	-1.37	0.0006		HEPACAM2	HEPACAM family member 2	XM_002713804	-1.51	2.33e-07		ENSOCUG00000028752	ncrna:novel scaffold:OryCun2.0:GL019370:55956:56068:1 gene:ENSOCUG00000028752 gene_biotype:rRNA transcript_biotype:rRNA	ENSOCUT00000032747	-1.73	0.0069
ENSOCUG00000028334	ncrna:novel chromosome:OryCun2.0:13:36930748:36930876:1 gene:ENSOCUG00000028334 gene_biotype:snoRNA transcript_biotype:snoRNA	ENSOCUT00000032329	1.95	3.91e-07		ENSOCUG00000028334	ncrna:novel chromosome:OryCun2.0:13:36930748:36930876:1 gene:ENSOCUG00000028334 gene_biotype:snoRNA transcript_biotype:snoRNA	ENSOCUT00000032329	1.95	3.91e-07	135	ENSOCUG00000028334	ncrna:novel chromosome:OryCun2.0:13:36930748:36930876:1 gene:ENSOCUG00000028334 gene_biotype:snoRNA transcript_biotype:snoRNA	ENSOCUT00000032329	1.95	3.91e-07								ENSOCUG00000028579	ncrna:novel chromosome:OryCun2.0:9:90650999:90651143:1 gene:ENSOCUG00000028579 gene_biotype:snoRNA transcript_biotype:snoRNA	ENSOCUT00000032574	-1.65	0.0151	135	GPX6	glutathione peroxidase 6 (olfactory)	NM_001256906	-1.41	0.0111		OR4F6	putative olfactory receptor GPCRLTM7	XM_008269588	-1.51	0.0054		CLEC3A	C-type lectin domain family 3, member A	XM_002711652	-1.74	3.78e-05
CALB1	calbindin 1, 28kDa	NM_001082112	1.94	5.63e-06		CALB1	calbindin 1, 28kDa	NM_001082112	1.94	5.63e-06	136	CALB1	calbindin 1, 28kDa	NM_001082112	1.94	5.63e-06								mainchrUn_0195-439106439820	0	0	-1.65	0.0001	136	GRIK1	glutamate receptor, ionotropic, kainate 1	XM_002716784	-1.72	0.0006		LOC103349015	protein FAM186A-like	XM_008259874	-1.51	0.0051		LNP1	leukemia NUP98 fusion partner 1	XM_002716737	-1.74	2.84e-05
LOC100342219	UDP-glucuronosyltransferase 2B14-like	XM_002717143	1.94	0.0004		LOC100342219	UDP-glucuronosyltransferase 2B14-like	XM_002717143	1.94	0.0004	137	LOC100342219	UDP-glucuronosyltransferase 2B14-like	XM_002717143	1.94	0.0004								EMP2	epithelial membrane protein 2	XM_002711747	-1.64	1.78e-07	137	GTSF1L	gametocyte specific factor 1-like	XM_002721064	-1.32	0.0164		STXBP6	syntaxin binding protein 6 (amisyn)	XM_002718111	-1.51	1.94e-05		NAALAD2	N-acetylated alpha-linked acidic dipeptidase 2	XM_002708640	-1.74	0.0021
LOC103349451	T-cell receptor gamma chain C region C10.5	XM_008261658	1.94	6.96e-07		LOC103349451	T-cell receptor gamma chain C region C10.5	XM_008261658	1.94	6.96e-07	138	LOC103349451	T-cell receptor gamma chain C region C10.5	XM_008261658	1.94	6.96e-07								GPR160	G protein-coupled receptor 160	XM_008266467	-1.64	9.77e-05	138	GXYLT2	glucoside xylosyltransferase 2	XM_008260934	-1.43	0.0014		ENSOCUG00000023045	ncrna:novel chromosome:OryCun2.0:3:86876698:86876805:1 gene:ENSOCUG00000023045 gene_biotype:snRNA transcript_biotype:snRNA	ENSOCUT00000024126	-1.51	0.0034		ENSOCUG00000028462	ncrna:novel chromosome:OryCun2.0:2:65613219:65613323:-1 gene:ENSOCUG00000028462 gene_biotype:snoRNA transcript_biotype:snoRNA	ENSOCUT00000032457	-1.74	0.0201
LY96	lymphocyte antigen 96	NM_001082787	1.94	4.31e-09		LY96	lymphocyte antigen 96	NM_001082787	1.94	4.31e-09	139	LY96	lymphocyte antigen 96	NM_001082787	1.94	4.31e-09								LOC100340632	olfactory receptor 6-like	XM_008268160	-1.64	0.0112	139	HCRTR2	hypocretin (orexin) receptor 2	XM_002714513	-1.41	0.0032		ENSOCUG00000026647	ncrna:novel chromosome:OryCun2.0:6:11141035:11141124:-1 gene:ENSOCUG00000026647 gene_biotype:miRNA transcript_biotype:miRNA	ENSOCUT00000029791	-1.51	0.0048		AOX4	aldehyde oxidase 4	NM_001278863	-1.75	8.92e-06
MS4A1	membrane-spanning 4-domains, subfamily A, member 1	XM_002709189	1.94	1.68e-06		MS4A1	membrane-spanning 4-domains, subfamily A, member 1	XM_002709189	1.94	1.68e-06	140	MS4A1	membrane-spanning 4-domains, subfamily A, member 1	XM_002709189	1.94	1.68e-06								LOC100350606	olfactory receptor 6C4-like	XM_002722532	-1.64	0.0143	140	HDDC2	HD domain containing 2	XM_002714715	-1.68	1.66e-05		ENSOCUG00000027357	ncrna:novel scaffold:OryCun2.0:GL018743:788857:788962:1 gene:ENSOCUG00000027357 gene_biotype:snoRNA transcript_biotype:snoRNA	ENSOCUT00000030863	-1.51	0.0152		ENSOCUG00000024952	ncrna:novel chromosome:OryCun2.0:5:27794070:27794155:1 gene:ENSOCUG00000024952 gene_biotype:snoRNA transcript_biotype:snoRNA	ENSOCUT00000027062	-1.76	1.37e-06
NUSAP1	nucleolar and spindle associated protein 1	XM_008269175	1.94	2.63e-09		NUSAP1	nucleolar and spindle associated protein 1	XM_008269175	1.94	2.63e-09	141	NUSAP1	nucleolar and spindle associated protein 1	XM_008269175	1.94	2.63e-09								LOC100354095	fibroblast growth factor-binding protein 1-like	XM_002709530	-1.64	0.0002	141	HEPACAM2	HEPACAM family member 2	XM_002713804	-1.51	2.33e-07		KRT8	PREDICTED: Oryctolagus cuniculus keratin 8 (KRT8), mRNA.	XM_008256496	-1.51	1.31e-07		ENSOCUG00000028933	ncrna:novel chromosome:OryCun2.0:7:141420848:141420990:1 gene:ENSOCUG00000028933 gene_biotype:snoRNA transcript_biotype:snoRNA	ENSOCUT00000032928	-1.76	0.003
PENK	proenkephalin	XM_002710503	1.94	2.99e-06		PENK	proenkephalin	XM_002710503	1.94	2.99e-06	142	PENK	proenkephalin	XM_002710503	1.94	2.99e-06								ENSOCUG00000020692	ncrna:novel chromosome:OryCun2.0:9:83751364:83751476:-1 gene:ENSOCUG00000020692 gene_biotype:rRNA transcript_biotype:rRNA	ENSOCUT00000020692	-1.64	0.0208	142	HEY1	hes-related family bHLH transcription factor with YRPW motif 1	XM_008255689	-1.63	3.92e-06		LOC100345265	olfactory receptor 49-like	XM_008269878	-1.52	0.0031		ACTG2	actin, gamma 2, smooth muscle, enteric	XM_002709735	-1.77	0.0112
SLC3A1	solute carrier family 3 (amino acid transporter heavy chain), member 1	NM_001082242	1.94	4.39e-08		SLC3A1	solute carrier family 3 (amino acid transporter heavy chain), member 1	NM_001082242	1.94	4.39e-08	143	SLC3A1	solute carrier family 3 (amino acid transporter heavy chain), member 1	NM_001082242	1.94	4.39e-08								ENSOCUG00000021535	ncrna:novel chromosome:OryCun2.0:1:74102361:74102457:1 gene:ENSOCUG00000021535 gene_biotype:miRNA transcript_biotype:miRNA	ENSOCUT00000021851	-1.64	0.0217	143	HEY2	hes-related family bHLH transcription factor with YRPW motif 2	XM_002714803	-1.62	5.47e-05		LOC100347240	olfactory receptor 12D3	XM_002714322	-1.52	0.0321		SLC4A5	solute carrier family 4 (sodium bicarbonate cotransporter), member 5	XM_002709728	-1.78	1.75e-06
GIMAP8	GTPase, IMAP family member 8	XM_002722512	1.93	5.51e-06		GIMAP8	GTPase, IMAP family member 8	XM_002722512	1.93	5.51e-06	144	GIMAP8	GTPase, IMAP family member 8	XM_002722512	1.93	5.51e-06								ENSOCUG00000028820	ncrna:novel chromosome:OryCun2.0:14:42887327:42887444:1 gene:ENSOCUG00000028820 gene_biotype:rRNA transcript_biotype:rRNA	ENSOCUT00000032815	-1.64	0.0176	144	HMGN3	high mobility group nucleosomal binding domain 3	XM_008263132	-1.33	0.0007		ORC6	origin recognition complex, subunit 6	XM_002721560	-1.52	0.0002		ENSOCUG00000019345	ncrna:novel chromosome:OryCun2.0:1:192153407:192153527:-1 gene:ENSOCUG00000019345 gene_biotype:rRNA transcript_biotype:rRNA	ENSOCUT00000019345	-1.78	0.0005
LOC100341882	phospholipid scramblase 2-like	XM_008266303	1.93	0.0004		LOC100341882	phospholipid scramblase 2-like	XM_008266303	1.93	0.0004	145	LOC100341882	phospholipid scramblase 2-like	XM_008266303	1.93	0.0004								APCDD1	adenomatosis polyposis coli down-regulated 1	XM_008261027	-1.63	8.68e-07	145	HOXB13	homeobox B13	XM_002719310	-1.32	0.0331		PLCD3	phospholipase C, delta 3	XM_002719190	-1.52	1.92e-07		ENSOCUG00000022378	ensembl:known scaffold:OryCun2.0:AAGW02082162:15907:16362:-1 gene:ENSOCUG00000022378 gene_biotype:protein_coding transcript_biotype:protein_coding	ENSOCUT00000024019	-1.78	0.008
MSR1	macrophage scavenger receptor 1	NM_001082248	1.93	2.04e-07		MSR1	macrophage scavenger receptor 1	NM_001082248	1.93	2.04e-07	146	MSR1	macrophage scavenger receptor 1	NM_001082248	1.93	2.04e-07								DOK5	docking protein 5	XM_008274150	-1.63	1.23e-05	146	HSPB8	heat shock 22kDa protein 8	XM_002719801	-1.4	4.54e-05		TMEM160	transmembrane protein 160	XM_008250802	-1.52	0.0001		ENSOCUG00000023988	ncrna:novel chromosome:OryCun2.0:4:18812566:18812663:1 gene:ENSOCUG00000023988 gene_biotype:rRNA transcript_biotype:rRNA	ENSOCUT00000025547	-1.78	0.0181
S100A9	S100 calcium binding protein A9	NM_001256473	1.93	4.21e-08		S100A9	S100 calcium binding protein A9	NM_001256473	1.93	4.21e-08	147	S100A9	S100 calcium binding protein A9	NM_001256473	1.93	4.21e-08								HEY1	hes-related family bHLH transcription factor with YRPW motif 1	XM_008255689	-1.63	3.92e-06	147	HTR1B	5-hydroxytryptamine (serotonin) receptor 1B, G protein-coupled	NM_001082790	-2.36	4.09e-07		ENSOCUG00000011324	ncrna:novel chromosome:OryCun2.0:7:62247737:62247933:1 gene:ENSOCUG00000011324 gene_biotype:snoRNA transcript_biotype:snoRNA	ENSOCUT00000011325	-1.52	0.0021		ENSOCUG00000027007	ncrna:novel chromosome:OryCun2.0:16:16547574:16547680:-1 gene:ENSOCUG00000027007 gene_biotype:snRNA transcript_biotype:snRNA	ENSOCUT00000030365	-1.78	0.0235
CXCL13	chemokine (C-X-C motif) ligand 13	XM_008267697	1.92	5.58e-07		CXCL13	chemokine (C-X-C motif) ligand 13	XM_008267697	1.92	5.58e-07	148	CXCL13	chemokine (C-X-C motif) ligand 13	XM_008267697	1.92	5.58e-07								LSAMP	limbic system-associated membrane protein	XM_002716676	-1.63	3.13e-07	148	ID3	inhibitor of DNA binding 3, dominant negative helix-loop-helix protein	XM_002715985	-1.38	2.47e-05		ENSOCUG00000028440	ncrna:novel chromosome:OryCun2.0:1:185853800:185853896:-1 gene:ENSOCUG00000028440 gene_biotype:snRNA transcript_biotype:snRNA	ENSOCUT00000032435	-1.52	0.0198		LOC103347152	testosterone 17-beta-dehydrogenase 3-like	XM_008253622	-1.8	7.79e-08
LOC100343994	transmembrane protease serine 11B-like protein	XM_002717146	1.92	6.89e-09		LOC100343994	transmembrane protease serine 11B-like protein	XM_002717146	1.92	6.89e-09	149	LOC100343994	transmembrane protease serine 11B-like protein	XM_002717146	1.92	6.89e-09								LY6G6C	lymphocyte antigen 6 complex, locus G6C	XM_002714275	-1.63	6.81e-08	149	IL1R1	interleukin 1 receptor, type I	XM_002709884	-1.41	2.62e-05		ACYP2	acylphosphatase 2, muscle type	XM_008254402	-1.53	0.0003		ENSOCUG00000023826	ncrna:novel chromosome:OryCun2.0:7:74056412:74056518:-1 gene:ENSOCUG00000023826 gene_biotype:snRNA transcript_biotype:snRNA	ENSOCUT00000025303	-1.8	0.0019
SLC16A9	solute carrier family 16, member 9	XM_002718477	1.92	2.1e-07		SLC16A9	solute carrier family 16, member 9	XM_002718477	1.92	2.1e-07	150	SLC16A9	solute carrier family 16, member 9	XM_002718477	1.92	2.1e-07								PLCB4	phospholipase C, beta 4	XM_008256381	-1.63	1.38e-06	150	IL1R2	interleukin 1 receptor, type II	XM_008253249	-1.37	1.13e-05		FBXO32	F-box protein 32	XM_002710762	-1.53	0.001		ENHO	energy homeostasis associated	XM_008273105	-1.81	1.18e-05
DPEP1	dipeptidase 1 (renal)	NM_001101697	1.91	5.58e-09		DPEP1	dipeptidase 1 (renal)	NM_001101697	1.91	5.58e-09	151	DPEP1	dipeptidase 1 (renal)	NM_001101697	1.91	5.58e-09								RAMP2	receptor (G protein-coupled) activity modifying protein 2	XM_008271520	-1.63	0.001	151	IMPA2	inositol(myo)-1(or 4)-monophosphatase 2	XM_002713559	-1.32	0.003		GNG11	guanine nucleotide binding protein (G protein), gamma 11	XM_002713802	-1.53	0.0003		FLOT2	flotillin 2	ENSOCUT00000030920	-1.81	0.0206
IL1A	interleukin 1, alpha	NM_001101684	1.91	0.0001		IL1A	interleukin 1, alpha	NM_001101684	1.91	0.0001	152	IL1A	interleukin 1, alpha	NM_001101684	1.91	0.0001								ANKDD1B	ankyrin repeat and death domain containing 1B	XM_002723023	-1.62	0.0003	152	ISM1	isthmin 1, angiogenesis inhibitor	XM_002710968	-1.4	5.75e-06		PKP2	plakophilin 2	XM_008259408	-1.53	9.33e-06		RBP4	retinol binding protein 4, plasma	NM_001082321	-1.81	7.81e-09
CD3D	T-cell surface glycoprotein CD3 delta chain-like	XM_008250446	1.91	1.83e-06		CD3D	T-cell surface glycoprotein CD3 delta chain-like	XM_008250446	1.91	1.83e-06	153	CD3D	T-cell surface glycoprotein CD3 delta chain-like	XM_008250446	1.91	1.83e-06								CYYR1	cysteine/tyrosine-rich 1	XM_002716774	-1.62	8.26e-06	153	ITGBL1	integrin, beta-like 1 (with EGF-like repeat domains)	XM_008260195	-1.35	1.14e-05		SIDT1	SID1 transmembrane family, member 1	XM_002716692	-1.53	0.0001		ENSOCUG00000018963	ncrna:novel chromosome:OryCun2.0:19:19954380:19954501:-1 gene:ENSOCUG00000018963 gene_biotype:snoRNA transcript_biotype:snoRNA	ENSOCUT00000018963	-1.81	8.43e-05
TMPRSS11F	transmembrane protease, serine 11F	XM_008267796	1.91	1.05e-07		TMPRSS11F	transmembrane protease, serine 11F	XM_008267796	1.91	1.05e-07	154	TMPRSS11F	transmembrane protease, serine 11F	XM_008267796	1.91	1.05e-07								HEY2	hes-related family bHLH transcription factor with YRPW motif 2	XM_002714803	-1.62	5.47e-05	154	ITIH6	inter-alpha-trypsin inhibitor heavy chain family, member 6	XM_002720020	-1.39	0.034		THRA	thyroid hormone receptor, alpha	XM_002719350	-1.53	3.93e-06		ENSOCUG00000028561	ncrna:novel scaffold:OryCun2.0:GL018764:339993:340071:1 gene:ENSOCUG00000028561 gene_biotype:snoRNA transcript_biotype:snoRNA	ENSOCUT00000032556	-1.81	0.0318
ENSOCUG00000020468	ncrna:novel chromosome:OryCun2.0:1:116544398:116544505:-1 gene:ENSOCUG00000020468 gene_biotype:rRNA transcript_biotype:rRNA	ENSOCUT00000020468	1.91	0.049		ENSOCUG00000020468	ncrna:novel chromosome:OryCun2.0:1:116544398:116544505:-1 gene:ENSOCUG00000020468 gene_biotype:rRNA transcript_biotype:rRNA	ENSOCUT00000020468	1.91	0.049	155	ENSOCUG00000020468	ncrna:novel chromosome:OryCun2.0:1:116544398:116544505:-1 gene:ENSOCUG00000020468 gene_biotype:rRNA transcript_biotype:rRNA	ENSOCUT00000020468	1.91	0.049								MUC16	mucin-16-like	XM_008250855	-1.62	1.72e-06	155	IZUMO1	izumo sperm-egg fusion 1	XM_002723705	-1.49	0.008		ENSOCUG00000021549	ensembl:known chromosome:OryCun2.0:X:96053006:96053383:-1 gene:ENSOCUG00000021549 gene_biotype:protein_coding transcript_biotype:protein_coding	ENSOCUT00000024137	-1.53	0.0005		CYP4A5	cytochrome P450, family 4, subfamily A, polypeptide 5	NM_001170977	-1.83	0.0001
CD48	CD48 molecule	XM_002715223	1.9	2.18e-07		CD48	CD48 molecule	XM_002715223	1.9	2.18e-07	156	CD48	CD48 molecule	XM_002715223	1.9	2.18e-07								ENSOCUG00000019252	ncrna:novel chromosome:OryCun2.0:14:84299157:84299242:1 gene:ENSOCUG00000019252 gene_biotype:miRNA transcript_biotype:miRNA	ENSOCUT00000019252	-1.62	0.0128	156	KAZALD1	Kazal-type serine peptidase inhibitor domain 1	XM_002718621	-1.55	1.69e-06		ENSOCUG00000028899	ncrna:novel chromosome:OryCun2.0:2:106745285:106745395:1 gene:ENSOCUG00000028899 gene_biotype:snRNA transcript_biotype:snRNA	ENSOCUT00000032894	-1.53	0.0162		FGFBP1	fibroblast growth factor-binding protein 1-like	XM_002709524	-1.83	0.0002
FCER1A	Fc fragment of IgE, high affinity I, receptor for	XM_002715280	1.9	0.0006		FCER1A	Fc fragment of IgE, high affinity I, receptor for	XM_002715280	1.9	0.0006	157	FCER1A	Fc fragment of IgE, high affinity I, receptor for	XM_002715280	1.9	0.0006								LOC100348700	zinc finger protein 26	XM_008250774	-1.61	0.0262	157	KCNE3	potassium voltage-gated channel, Isk-related family, member 3	XM_008264060	-1.32	0.0003		FRMD5	FERM domain containing 5	XM_002717931	-1.54	5.37e-05		LOC100353142	chromosome unknown open reading frame, human C16orf89	XM_008252343	-1.83	5.5e-08
LOC100345425	histone H3.1	XM_008262470	1.9	2.24e-05		LOC100345425	histone H3.1	XM_008262470	1.9	2.24e-05	158	LOC100345425	histone H3.1	XM_008262470	1.9	2.24e-05								LOC100355158	NADH-cytochrome b5 reductase 3	XM_002721398	-1.61	2.5e-07	158	KCNH5	potassium voltage-gated channel, subfamily H (eag-related), member 5	XM_002719550	-1.49	0.03		PCOLCE2	procollagen C-endopeptidase enhancer 2	XM_002716591	-1.54	1.6e-07		ENSOCUG00000019893	ncrna:novel chromosome:OryCun2.0:13:136378270:136378388:1 gene:ENSOCUG00000019893 gene_biotype:snoRNA transcript_biotype:snoRNA	ENSOCUT00000019893	-1.83	0.0158
PRR11	proline rich 11	XM_002719088	1.9	0.002		PRR11	proline rich 11	XM_002719088	1.9	0.002	159	PRR11	proline rich 11	XM_002719088	1.9	0.002								TMEM116	transmembrane protein 116	XM_008272246	-1.61	4.69e-05	159	KCNJ13	potassium inwardly-rectifying channel, subfamily J, member 13	XM_002721434	-1.66	1.69e-05		ENSOCUG00000019025	ncrna:novel chromosome:OryCun2.0:3:28853198:28853320:1 gene:ENSOCUG00000019025 gene_biotype:rRNA transcript_biotype:rRNA	ENSOCUT00000019025	-1.54	0.0106		RPL34	60S ribosomal protein L34	XM_002718133	-1.84	1.84e-07
ENSOCUG00000019005	ncrna:novel chromosome:OryCun2.0:20:23354235:23354315:1 gene:ENSOCUG00000019005 gene_biotype:snRNA transcript_biotype:snRNA	ENSOCUT00000019005	1.9	0.0008		ENSOCUG00000019005	ncrna:novel chromosome:OryCun2.0:20:23354235:23354315:1 gene:ENSOCUG00000019005 gene_biotype:snRNA transcript_biotype:snRNA	ENSOCUT00000019005	1.9	0.0008	160	ENSOCUG00000019005	ncrna:novel chromosome:OryCun2.0:20:23354235:23354315:1 gene:ENSOCUG00000019005 gene_biotype:snRNA transcript_biotype:snRNA	ENSOCUT00000019005	1.9	0.0008								ENSOCUG00000028689	ncrna:novel chromosome:OryCun2.0:16:53179102:53179196:-1 gene:ENSOCUG00000028689 gene_biotype:snoRNA transcript_biotype:snoRNA	ENSOCUT00000032684	-1.61	0.0012	160	KCNMB2	potassium large conductance calcium-activated channel, subfamily M, beta member 2	XM_008266532	-1.58	0.0063		ENSOCUG00000025758	ensembl:known chromosome:OryCun2.0:9:101122876:101123642:1 gene:ENSOCUG00000025758 gene_biotype:protein_coding transcript_biotype:protein_coding	ENSOCUT00000025210	-1.54	2.92e-07		PGAP1	post-GPI attachment to proteins 1	XM_002712363	-1.84	0.0001
GENSCAN00000030599	cdna:genscan scaffold:OryCun2.0:GL019622:28445:35426:-1 transcript_biotype:protein_coding	GENSCAN00000030599	1.9	2.98e-09		GENSCAN00000030599	cdna:genscan scaffold:OryCun2.0:GL019622:28445:35426:-1 transcript_biotype:protein_coding	GENSCAN00000030599	1.9	2.98e-09	161	GENSCAN00000030599	cdna:genscan scaffold:OryCun2.0:GL019622:28445:35426:-1 transcript_biotype:protein_coding	GENSCAN00000030599	1.9	2.98e-09								ENSOCUG00000028906	ncrna:novel chromosome:OryCun2.0:13:15499510:15499616:-1 gene:ENSOCUG00000028906 gene_biotype:snRNA transcript_biotype:snRNA	ENSOCUT00000032901	-1.61	0.0174	161	KCNS3	potassium voltage-gated channel, delayed-rectifier, subfamily S, member 3	NM_001082652	-1.35	0.0002		ENSOCUG00000025802	ncrna:novel chromosome:OryCun2.0:7:41306666:41306773:1 gene:ENSOCUG00000025802 gene_biotype:snRNA transcript_biotype:snRNA	ENSOCUT00000028374	-1.54	0.0022		LOC100343913	phospholipase A2, membrane associated-like	XM_002716051	-1.85	9.26e-09
ASPM	asp (abnormal spindle) homolog, microcephaly associated (Drosophila)	XM_008268710	1.89	1.82e-06		ASPM	asp (abnormal spindle) homolog, microcephaly associated (Drosophila)	XM_008268710	1.89	1.82e-06	162	ASPM	asp (abnormal spindle) homolog, microcephaly associated (Drosophila)	XM_008268710	1.89	1.82e-06								CPE	carboxypeptidase E	XM_002720557	-1.6	3.14e-05	162	KIAA1324	KIAA1324 ortholog	XM_008264757	-3.07	3.85e-10		ENSOCUG00000023206	ensembl:known chromosome:OryCun2.0:18:45157918:45158328:1 gene:ENSOCUG00000023206 gene_biotype:protein_coding transcript_biotype:protein_coding	ENSOCUT00000029775	-1.54	0.0032		SPINK8	serine peptidase inhibitor, Kazal type 8 (putative)	XM_008260585	-1.85	9.11e-07
ITGB2	integrin, beta 2 (complement component 3 receptor 3 and 4 subunit)	XM_002724155	1.89	2.28e-08		ITGB2	integrin, beta 2 (complement component 3 receptor 3 and 4 subunit)	XM_002724155	1.89	2.28e-08	163	ITGB2	integrin, beta 2 (complement component 3 receptor 3 and 4 subunit)	XM_002724155	1.89	2.28e-08								CYP4B1	CYP4B1-like isozyme short form	NM_001082103	-1.6	1.9e-06	163	KLF12	Kruppel-like factor 12	XM_008260058	-1.46	6.12e-05		CLPSL1	colipase-like 1	XM_008262827	-1.55	0.0044		ACN9	ACN9 homolog (S. cerevisiae)	XM_002713688	-1.86	0.0441
GSTA2	glutathione S-transferase Yc-like	XM_002714503	1.89	0.0003		GSTA2	glutathione S-transferase Yc-like	XM_002714503	1.89	0.0003	164	GSTA2	glutathione S-transferase Yc-like	XM_002714503	1.89	0.0003								NEFL	neurofilament, light polypeptide	XM_008249462	-1.6	0.0002	164	KLF9	Kruppel-like factor 9	XM_002708195	-1.35	0.0008		COG7	component of oligomeric golgi complex 7	XM_002711845	-1.55	4.63e-06		ENSOCUG00000007577	ensembl:known scaffold:OryCun2.0:GL018880:449784:450793:-1 gene:ENSOCUG00000007577 gene_biotype:protein_coding transcript_biotype:protein_coding	ENSOCUT00000007578	-1.86	0.002
LOC100350798	zymogen granule membrane protein 16-like	XM_002723793	1.89	0.0006		LOC100350798	zymogen granule membrane protein 16-like	XM_002723793	1.89	0.0006	165	LOC100350798	zymogen granule membrane protein 16-like	XM_002723793	1.89	0.0006								ENSOCUG00000028850	ncrna:novel chromosome:OryCun2.0:15:76054007:76054107:1 gene:ENSOCUG00000028850 gene_biotype:snRNA transcript_biotype:snRNA	ENSOCUT00000032845	-1.6	0.0003	165	KRT18	keratin 18	XM_008256498	-2.42	2.46e-08		KAZALD1	Kazal-type serine peptidase inhibitor domain 1	XM_002718621	-1.55	1.69e-06		CCL21	chemokine (C-C motif) ligand 21	XM_002708013	-1.87	7.78e-09
LOC100353127	uncharacterized LOC100353127	XM_008248494	1.89	5.9e-08		LOC100353127	uncharacterized LOC100353127	XM_008248494	1.89	5.9e-08	166	LOC100353127	uncharacterized LOC100353127	XM_008248494	1.89	5.9e-08								AGMO	alkylglycerol monooxygenase	XM_002720858	-1.59	9.42e-06	166	KRT25	keratin 25	XM_002719362	-1.46	0.0062		MANEAL	mannosidase, endo-alpha-like	XM_008273648	-1.55	0.0015		STAC	SH3 and cysteine rich domain	XM_002716238	-1.87	0.0004
SLC36A2	solute carrier family 36 (proton/amino acid symporter), member 2	XM_002710321	1.89	9.5e-06		SLC36A2	solute carrier family 36 (proton/amino acid symporter), member 2	XM_002710321	1.89	9.5e-06	167	SLC36A2	solute carrier family 36 (proton/amino acid symporter), member 2	XM_002710321	1.89	9.5e-06								ATP13A5	ATPase type 13A5	XM_008266672	-1.59	4.46e-07	167	KRT33B	keratin 33B	XM_008271452	-1.36	0.0205		PLA2G10	phospholipase A2, group X	XM_008257754	-1.55	0.009		TCHH	trichohyalin	XM_002715541	-1.87	0.0033
ENSOCUG00000011127	ensembl:known scaffold:OryCun2.0:AAGW02080733:33445:33741:1 gene:ENSOCUG00000011127 gene_biotype:protein_coding transcript_biotype:protein_coding	ENSOCUT00000011123	1.89	8.52e-06		ENSOCUG00000011127	ensembl:known scaffold:OryCun2.0:AAGW02080733:33445:33741:1 gene:ENSOCUG00000011127 gene_biotype:protein_coding transcript_biotype:protein_coding	ENSOCUT00000011123	1.89	8.52e-06	168	ENSOCUG00000011127	ensembl:known scaffold:OryCun2.0:AAGW02080733:33445:33741:1 gene:ENSOCUG00000011127 gene_biotype:protein_coding transcript_biotype:protein_coding	ENSOCUT00000011123	1.89	8.52e-06								BTBD18	BTB (POZ) domain containing 18	XM_002709170	-1.59	0.0428	168	KRTCAP2	keratinocyte associated protein 2	XM_008265556	-1.34	0.0034		SYTL2	synaptotagmin-like 2	XM_002708656	-1.55	8.33e-06		ENSOCUG00000029114	mt_genbank_import:novel chromosome:OryCun2.0:MT:14104:14171:-1 gene:ENSOCUG00000029114 gene_biotype:Mt_tRNA transcript_biotype:Mt_tRNA	ENSOCUT00000033139	-1.87	0.0001
ENSOCUG00000020910	ncrna:novel chromosome:OryCun2.0:17:64025231:64025365:1 gene:ENSOCUG00000020910 gene_biotype:snoRNA transcript_biotype:snoRNA	ENSOCUT00000020913	1.89	0.0001		ENSOCUG00000020910	ncrna:novel chromosome:OryCun2.0:17:64025231:64025365:1 gene:ENSOCUG00000020910 gene_biotype:snoRNA transcript_biotype:snoRNA	ENSOCUT00000020913	1.89	0.0001	169	ENSOCUG00000020910	ncrna:novel chromosome:OryCun2.0:17:64025231:64025365:1 gene:ENSOCUG00000020910 gene_biotype:snoRNA transcript_biotype:snoRNA	ENSOCUT00000020913	1.89	0.0001								CREB3L4	cAMP responsive element binding protein 3-like 4	XM_002715481	-1.59	0.0002	169	KRTDAP	keratinocyte differentiation-associated protein	XM_008249521	-1.35	2.24e-06		ENSOCUG00000018331	ncrna:novel chromosome:OryCun2.0:13:136917781:136917882:1 gene:ENSOCUG00000018331 gene_biotype:snRNA transcript_biotype:snRNA	ENSOCUT00000018331	-1.55	0.0037		ENSOCUG00000018733	ncrna:novel chromosome:OryCun2.0:16:72388964:72389025:1 gene:ENSOCUG00000018733 gene_biotype:miRNA transcript_biotype:miRNA	ENSOCUT00000018733	-1.88	0.0005
ACTC1	actin, alpha, cardiac muscle 1	XM_002717998	1.88	0.0002		ACTC1	actin, alpha, cardiac muscle 1	XM_002717998	1.88	0.0002	170	ACTC1	actin, alpha, cardiac muscle 1	XM_002717998	1.88	0.0002								FGFBP1	fibroblast growth factor-binding protein 1-like	XM_008251324	-1.59	1.49e-05	170	LCN2	lipocalin 2	XM_002722973	-2.03	1.17e-06		ENSOCUG00000019026	ncrna:novel chromosome:OryCun2.0:13:54594226:54594306:-1 gene:ENSOCUG00000019026 gene_biotype:miRNA transcript_biotype:miRNA	ENSOCUT00000019026	-1.55	0.0205		SCGB2A1	lipophilin CL2	NM_001082095	-1.89	1.05e-09
CD68	CD68 molecule	XM_008270775	1.88	1.3e-09		CD68	CD68 molecule	XM_008270775	1.88	1.3e-09	171	CD68	CD68 molecule	XM_008270775	1.88	1.3e-09								RSPO3	R-spondin 3	XM_002714805	-1.59	0.0041	171	LDLRAD3	low density lipoprotein receptor class A domain containing 3	XM_002709221	-1.45	5.1e-05		ENSOCUG00000026283	ensembl:known chromosome:OryCun2.0:11:40431540:40431821:-1 gene:ENSOCUG00000026283 gene_biotype:protein_coding transcript_biotype:protein_coding	ENSOCUT00000021788	-1.55	0.0104		NKX3-1	NK3 homeobox 1	XM_002709466	-1.89	2.19e-07
CYP2C2	cytochrome P450 2C2	NM_001171113	1.88	0.0002		CYP2C2	cytochrome P450 2C2	NM_001171113	1.88	0.0002	172	CYP2C2	cytochrome P450 2C2	NM_001171113	1.88	0.0002								ANG	PREDICTED: Oryctolagus cuniculus angiogenin, ribonuclease, RNase A family, 5 (ANG), transcript variant X1, mRNA.	XM_002717878	-1.59	4.21e-06	172	LGI1	leucine-rich, glioma inactivated 1	XM_002718517	-2.06	1.45e-07		mainchr14+134661315134835311	0	0	-1.55	0.0001		OCM	oncomodulin	XM_002723077	-1.9	6.14e-09
PDZK1	PDZ domain containing 1	NM_001082151	1.88	7.18e-05		PDZK1	PDZ domain containing 1	NM_001082151	1.88	7.18e-05	173	PDZK1	PDZ domain containing 1	NM_001082151	1.88	7.18e-05								ADAMTS1	ADAM metallopeptidase with thrombospondin type 1 motif, 1	XM_008267152	-1.58	9.93e-07	173	LGR5	leucine-rich repeat containing G protein-coupled receptor 5	XM_002711332	-1.44	0.0147		AKR1C1L	aldo-keto reductase family 1 member C1 homolog	NM_001297497	-1.56	0.0065		OLFM4	olfactomedin 4	XM_008260032	-1.9	9.31e-07
RGS2	regulator of G-protein signaling 2, 24kDa	XM_002717692	1.88	2.99e-08		RGS2	regulator of G-protein signaling 2, 24kDa	XM_002717692	1.88	2.99e-08	174	RGS2	regulator of G-protein signaling 2, 24kDa	XM_002717692	1.88	2.99e-08								CCL14	chemokine (C-C motif) ligand 14	XM_002719245	-1.58	0.0012	174	LIPF	lipase, gastric	XM_002718496	-1.39	0.0061		SLC9B1	solute carrier family 9, subfamily B (NHA1, cation proton antiporter 1), member 1	XM_008267553	-1.56	0.0019		OPN5	opsin 5	XM_008263024	-1.91	1.93e-07
HLA-DMA	histocompatibility antigen DM heterodimer heavy chain-like	NM_001190432	1.88	2.34e-07		HLA-DMA	histocompatibility antigen DM heterodimer heavy chain-like	NM_001190432	1.88	2.34e-07	175	HLA-DMA	histocompatibility antigen DM heterodimer heavy chain-like	NM_001190432	1.88	2.34e-07								KCNMB2	potassium large conductance calcium-activated channel, subfamily M, beta member 2	XM_008266532	-1.58	0.0063	175	LIPM	lipase, family member M	XM_002718369	-1.36	0.0104		TF	transferrin	NM_001101694	-1.56	3.48e-08		ENSOCUG00000028241	ncrna:novel scaffold:OryCun2.0:GL018725:2109520:2109650:1 gene:ENSOCUG00000028241 gene_biotype:snoRNA transcript_biotype:snoRNA	ENSOCUT00000032236	-1.95	3.73e-05
ENSOCUG00000019791	ncrna:novel scaffold:OryCun2.0:GL018752:1541679:1541806:-1 gene:ENSOCUG00000019791 gene_biotype:snoRNA transcript_biotype:snoRNA	ENSOCUT00000019791	1.88	6.05e-06		ENSOCUG00000019791	ncrna:novel scaffold:OryCun2.0:GL018752:1541679:1541806:-1 gene:ENSOCUG00000019791 gene_biotype:snoRNA transcript_biotype:snoRNA	ENSOCUT00000019791	1.88	6.05e-06	176	ENSOCUG00000019791	ncrna:novel scaffold:OryCun2.0:GL018752:1541679:1541806:-1 gene:ENSOCUG00000019791 gene_biotype:snoRNA transcript_biotype:snoRNA	ENSOCUT00000019791	1.88	6.05e-06								NAPEPLD	N-acyl phosphatidylethanolamine phospholipase D	XM_002712102	-1.58	6.27e-07	176	LNP1	leukemia NUP98 fusion partner 1	XM_002716737	-1.74	2.84e-05		ENSOCUG00000024105	ensembl:novel chromosome:OryCun2.0:9:48671843:48672933:1 gene:ENSOCUG00000024105 gene_biotype:protein_coding transcript_biotype:protein_coding	ENSOCUT00000027199	-1.56	0.0447		ENSOCUG00000028625	ncrna:novel chromosome:OryCun2.0:19:11297243:11297379:-1 gene:ENSOCUG00000028625 gene_biotype:snoRNA transcript_biotype:snoRNA	ENSOCUT00000032620	-1.95	1.46e-08
ENSOCUG00000021821	ncrna:novel chromosome:OryCun2.0:3:21384087:21384213:-1 gene:ENSOCUG00000021821 gene_biotype:snoRNA transcript_biotype:snoRNA	ENSOCUT00000022248	1.88	0.0309		ENSOCUG00000021821	ncrna:novel chromosome:OryCun2.0:3:21384087:21384213:-1 gene:ENSOCUG00000021821 gene_biotype:snoRNA transcript_biotype:snoRNA	ENSOCUT00000022248	1.88	0.0309	177	ENSOCUG00000021821	ncrna:novel chromosome:OryCun2.0:3:21384087:21384213:-1 gene:ENSOCUG00000021821 gene_biotype:snoRNA transcript_biotype:snoRNA	ENSOCUT00000022248	1.88	0.0309								ORYCUNV1R1574	Oryctolagus cuniculus vomeronasal 1 receptor oryCunV1R1574 (ORYCUNV1R1574), mRNA.	NM_001167261	-1.58	0.0284	177	PANX2	lipophilin AL	NM_001082092	-2.09	3.22e-09		ENSOCUG00000028340	ncrna:novel scaffold:OryCun2.0:GL018725:2978746:2978848:-1 gene:ENSOCUG00000028340 gene_biotype:snRNA transcript_biotype:snRNA	ENSOCUT00000032335	-1.56	0.0169		RA_M008_JSM295ECF	hemoglobin subunit zeta	NM_001171414	-1.96	5.96e-05
AOAH	acyloxyacyl hydrolase (neutrophil)	NM_001082025	1.87	8.12e-08		AOAH	acyloxyacyl hydrolase (neutrophil)	NM_001082025	1.87	8.12e-08	178	AOAH	acyloxyacyl hydrolase (neutrophil)	NM_001082025	1.87	8.12e-08								ORYCUNV1R1574	Oryctolagus cuniculus vomeronasal 1 receptor oryCunV1R1574 (ORYCUNV1R1574), mRNA.	NM_001167261	-1.58	0.0284	178	LOC100008793	lipophilin AS	ENSOCUT00000000455	-5	2.44e-10		AGTR1	angiotensin II receptor, type 1	NM_001082324	-1.57	4.68e-05		ENSOCUG00000019866	ncrna:novel chromosome:OryCun2.0:17:81091399:81091477:-1 gene:ENSOCUG00000019866 gene_biotype:snoRNA transcript_biotype:snoRNA	ENSOCUT00000019866	-1.97	0.0259
CYSLTR1	cysteinyl leukotriene receptor 1	XM_008272957	1.87	1.44e-06		CYSLTR1	cysteinyl leukotriene receptor 1	XM_008272957	1.87	1.44e-06	179	CYSLTR1	cysteinyl leukotriene receptor 1	XM_008272957	1.87	1.44e-06								AGTR1	angiotensin II receptor, type 1	NM_001082324	-1.57	4.68e-05	179	SCGB2A1	lipophilin CL	NM_001082094	-2.68	1.58e-09		ATP13A4	ATPase type 13A4	XM_008266673	-1.57	7.17e-05		mainchr20-1553707415537503	0	0	-1.97	9.99e-06
FCRLA	Fc receptor-like A	XM_008264170	1.87	6.36e-08		FCRLA	Fc receptor-like A	XM_008264170	1.87	6.36e-08	180	FCRLA	Fc receptor-like A	XM_008264170	1.87	6.36e-08								ATP13A4	ATPase type 13A4	XM_008266673	-1.57	7.17e-05	180	SCGB2A1	lipophilin CL2	NM_001082095	-1.89	1.05e-09		PLXDC1	plexin domain containing 1	XM_008271394	-1.57	7.26e-06		ENSOCUG00000000195	ensembl:known_by_projection scaffold:OryCun2.0:GL019042:85245:165309:1 gene:ENSOCUG00000000195 gene_biotype:protein_coding transcript_biotype:protein_coding	ENSOCUT00000000194	-1.98	2.81e-07
LOC100339529	T-cell surface glycoprotein CD3 epsilon chain-like	XM_002722719	1.87	5.9e-06		LOC100339529	T-cell surface glycoprotein CD3 epsilon chain-like	XM_002722719	1.87	5.9e-06	181	LOC100339529	T-cell surface glycoprotein CD3 epsilon chain-like	XM_002722719	1.87	5.9e-06								PLXDC1	plexin domain containing 1	XM_008271394	-1.57	7.26e-06	181	SCGB2A1	lipophilin CP	NM_001082096	-7.4	2.07e-12		PODN	podocan	XM_008265234	-1.57	3.71e-07		LOC100344041	olfactory receptor 5M3-like	XM_002709139	-1.99	0.0034
LOC100349257	guanylate-binding protein 5-like	XM_002715513	1.87	8.79e-06		LOC100349257	guanylate-binding protein 5-like	XM_002715513	1.87	8.79e-06	182	LOC100349257	guanylate-binding protein 5-like	XM_002715513	1.87	8.79e-06								PODN	podocan	XM_008265234	-1.57	3.71e-07	182	SCGB1D1	lipophilin AL2	XM_008274326	-3.78	2.59e-06		ENSOCUG00000020254	ncrna:novel chromosome:OryCun2.0:7:111650856:111650957:1 gene:ENSOCUG00000020254 gene_biotype:snRNA transcript_biotype:snRNA	ENSOCUT00000020254	-1.57	0.0055		WIF1	WNT inhibitory factor 1	XM_008256742	-2	3.66e-08
LOC100350008	histone H1.1	XM_002714219	1.87	1.4e-05		LOC100350008	histone H1.1	XM_002714219	1.87	1.4e-05	183	LOC100350008	histone H1.1	XM_002714219	1.87	1.4e-05								ENSOCUG00000020254	ncrna:novel chromosome:OryCun2.0:7:111650856:111650957:1 gene:ENSOCUG00000020254 gene_biotype:snRNA transcript_biotype:snRNA	ENSOCUT00000020254	-1.57	0.0055	183	KRT18	keratin, type I cytoskeletal 18	XM_002711447	-1.72	7.01e-05		mainchr7+2375244623752760	0	0	-1.57	0.0018		ENSOCUG00000027549	ensembl:known scaffold:OryCun2.0:GL019873:1:11514:-1 gene:ENSOCUG00000027549 gene_biotype:protein_coding transcript_biotype:protein_coding	ENSOCUT00000021541	-2	3.14e-06
LOC103346390	uncharacterized LOC103346390	XR_515797	1.87	4.98e-05		LOC103346390	uncharacterized LOC103346390	XR_515797	1.87	4.98e-05	184	LOC103346390	uncharacterized LOC103346390	XR_515797	1.87	4.98e-05								mainchr7+2375244623752760	0	0	-1.57	0.0018	184	PGA5	pepsinogen	NM_001171086	-1.31	0.0361		ADAMTS1	ADAM metallopeptidase with thrombospondin type 1 motif, 1	XM_008267152	-1.58	9.93e-07		NR1D1	nuclear receptor subfamily 1, group D, member 1	XM_002719349	-2.01	1.93e-09
TSPAN8	tetraspanin 8	XM_008256788	1.87	0.0002		TSPAN8	tetraspanin 8	XM_008256788	1.87	0.0002	185	TSPAN8	tetraspanin 8	XM_008256788	1.87	0.0002								AKR1C1L	aldo-keto reductase family 1 member C1 homolog	NM_001297497	-1.56	0.0065	185	OR4F6	putative olfactory receptor GPCRLTM7	XM_008269588	-1.51	0.0054		CCL14	chemokine (C-C motif) ligand 14	XM_002719245	-1.58	0.0012		LCN2	lipocalin 2	XM_002722973	-2.03	1.17e-06
ENSOCUG00000028167	ncrna:novel chromosome:OryCun2.0:14:73084622:73084717:1 gene:ENSOCUG00000028167 gene_biotype:snRNA transcript_biotype:snRNA	ENSOCUT00000032116	1.87	0.003		ENSOCUG00000028167	ncrna:novel chromosome:OryCun2.0:14:73084622:73084717:1 gene:ENSOCUG00000028167 gene_biotype:snRNA transcript_biotype:snRNA	ENSOCUT00000032116	1.87	0.003	186	ENSOCUG00000028167	ncrna:novel chromosome:OryCun2.0:14:73084622:73084717:1 gene:ENSOCUG00000028167 gene_biotype:snRNA transcript_biotype:snRNA	ENSOCUT00000032116	1.87	0.003								SLC9B1	solute carrier family 9, subfamily B (NHA1, cation proton antiporter 1), member 1	XM_008267553	-1.56	0.0019	186	USP6	USP6 N-terminal-like protein	XM_002723708	-1.34	0.0093		KCNMB2	potassium large conductance calcium-activated channel, subfamily M, beta member 2	XM_008266532	-1.58	0.0063		LOC100348998	UPF0762 protein C6orf58-like	XM_002714720	-2.03	1.06e-05
CD53	CD53 molecule	XM_002715785	1.86	2.09e-09		CD53	CD53 molecule	XM_002715785	1.86	2.09e-09	187	CD53	CD53 molecule	XM_002715785	1.86	2.09e-09								TF	transferrin	NM_001101694	-1.56	3.48e-08	187	MOXD2P	putative DBH-like monooxygenase protein 2	XM_002721840	-1.35	0.0135		NAPEPLD	N-acyl phosphatidylethanolamine phospholipase D	XM_002712102	-1.58	6.27e-07		SPRR3	small proline-rich protein 3	XM_002715530	-2.03	7.36e-08
FYB	FYN binding protein	XM_002713989	1.86	5.77e-05		FYB	FYN binding protein	XM_002713989	1.86	5.77e-05	188	FYB	FYN binding protein	XM_002713989	1.86	5.77e-05								ENSOCUG00000024105	ensembl:novel chromosome:OryCun2.0:9:48671843:48672933:1 gene:ENSOCUG00000024105 gene_biotype:protein_coding transcript_biotype:protein_coding	ENSOCUT00000027199	-1.56	0.0447	188	SRSF1	serine/arginine-rich splicing factor 1-like	XM_008272996	-1.4	0.0014		ORYCUNV1R1574	Oryctolagus cuniculus vomeronasal 1 receptor oryCunV1R1574 (ORYCUNV1R1574), mRNA.	NM_001167261	-1.58	0.0284		ENSOCUG00000028250	ncrna:novel chromosome:OryCun2.0:3:28831007:28831116:-1 gene:ENSOCUG00000028250 gene_biotype:rRNA transcript_biotype:rRNA	ENSOCUT00000032245	-2.03	0.0112
IGSF6	immunoglobulin superfamily, member 6	XM_008257871	1.86	3.26e-06		IGSF6	immunoglobulin superfamily, member 6	XM_008257871	1.86	3.26e-06	189	IGSF6	immunoglobulin superfamily, member 6	XM_008257871	1.86	3.26e-06								ENSOCUG00000028340	ncrna:novel scaffold:OryCun2.0:GL018725:2978746:2978848:-1 gene:ENSOCUG00000028340 gene_biotype:snRNA transcript_biotype:snRNA	ENSOCUT00000032335	-1.56	0.0169	189	LOC100339205	NADH-cytochrome b5 reductase 2	XM_002708781	-1.37	0.0011		ORYCUNV1R1574	Oryctolagus cuniculus vomeronasal 1 receptor oryCunV1R1574 (ORYCUNV1R1574), mRNA.	NM_001167261	-1.58	0.0284		STC1	stanniocalcin 1	XM_002709464	-2.05	8.92e-06
ENSOCUG00000020981	ensembl:known scaffold:OryCun2.0:AAGW02083341:5392:5685:-1 gene:ENSOCUG00000020981 gene_biotype:protein_coding transcript_biotype:protein_coding	ENSOCUT00000021009	1.86	1.18e-06		ENSOCUG00000020981	ensembl:known scaffold:OryCun2.0:AAGW02083341:5392:5685:-1 gene:ENSOCUG00000020981 gene_biotype:protein_coding transcript_biotype:protein_coding	ENSOCUT00000021009	1.86	1.18e-06	190	ENSOCUG00000020981	ensembl:known scaffold:OryCun2.0:AAGW02083341:5392:5685:-1 gene:ENSOCUG00000020981 gene_biotype:protein_coding transcript_biotype:protein_coding	ENSOCUT00000021009	1.86	1.18e-06								CLPSL1	colipase-like 1	XM_008262827	-1.55	0.0044	190	LOC100339578	UDP-glucuronosyltransferase 2B16-like	XM_002717134	-1.43	0.0027		AGMO	alkylglycerol monooxygenase	XM_002720858	-1.59	9.42e-06		LGI1	leucine-rich, glioma inactivated 1	XM_002718517	-2.06	1.45e-07
GENSCAN00000038100	cdna:genscan chromosome:OryCun2.0:2:98882556:98883092:-1 transcript_biotype:protein_coding	GENSCAN00000038100	1.86	0.0002		GENSCAN00000038100	cdna:genscan chromosome:OryCun2.0:2:98882556:98883092:-1 transcript_biotype:protein_coding	GENSCAN00000038100	1.86	0.0002	191	GENSCAN00000038100	cdna:genscan chromosome:OryCun2.0:2:98882556:98883092:-1 transcript_biotype:protein_coding	GENSCAN00000038100	1.86	0.0002								COG7	component of oligomeric golgi complex 7	XM_002711845	-1.55	4.63e-06	191	LOC100339919	olfactory receptor 5K1-like	XM_002716743	-1.36	0.0143		ATP13A5	ATPase type 13A5	XM_008266672	-1.59	4.46e-07		ENSOCUG00000019045	ncrna:novel chromosome:OryCun2.0:12:123077079:123077210:1 gene:ENSOCUG00000019045 gene_biotype:snoRNA transcript_biotype:snoRNA	ENSOCUT00000019045	-2.06	0.0043
LOC100344410	histone H3.1-like	XM_008262474	1.85	1.65e-06		LOC100344410	histone H3.1-like	XM_008262474	1.85	1.65e-06	192	LOC100344410	histone H3.1-like	XM_008262474	1.85	1.65e-06								KAZALD1	Kazal-type serine peptidase inhibitor domain 1	XM_002718621	-1.55	1.69e-06	192	LOC100340632	olfactory receptor 6-like	XM_008268160	-1.64	0.0112		BTBD18	BTB (POZ) domain containing 18	XM_002709170	-1.59	0.0428		PANX2	lipophilin AL	NM_001082092	-2.09	3.22e-09
UMOD	uromodulin	XM_002711803	1.85	1.64e-09		UMOD	uromodulin	XM_002711803	1.85	1.64e-09	193	UMOD	uromodulin	XM_002711803	1.85	1.64e-09								MANEAL	mannosidase, endo-alpha-like	XM_008273648	-1.55	0.0015	193	LOC100340729	carbohydrate sulfotransferase 12-like	XM_008253614	-1.35	0.0033		CREB3L4	cAMP responsive element binding protein 3-like 4	XM_002715481	-1.59	0.0002		CYP2B4	cytochrome P450, family 2, subfamily b, polypeptide 4	ENSOCUT00000023979	-2.15	1.86e-06
KIF11	kinesin family member 11	XM_002718383	1.84	7.14e-07		KIF11	kinesin family member 11	XM_002718383	1.84	7.14e-07	194	KIF11	kinesin family member 11	XM_002718383	1.84	7.14e-07								PLA2G10	phospholipase A2, group X	XM_008257754	-1.55	0.009	194	SCGB1D1	secretoglobin family 1D member 2-like	XM_002721047	-6.9	6.26e-09		FGFBP1	fibroblast growth factor-binding protein 1-like	XM_008251324	-1.59	1.49e-05		SLC7A3	solute carrier family 7 (cationic amino acid transporter, y+ system), member 3	XM_008272757	-2.17	9.13e-06
ENSOCUG00000019353	ncrna:novel scaffold:OryCun2.0:GL018725:3255575:3255666:1 gene:ENSOCUG00000019353 gene_biotype:snoRNA transcript_biotype:snoRNA	ENSOCUT00000019353	1.84	2.42e-08		ENSOCUG00000019353	ncrna:novel scaffold:OryCun2.0:GL018725:3255575:3255666:1 gene:ENSOCUG00000019353 gene_biotype:snoRNA transcript_biotype:snoRNA	ENSOCUT00000019353	1.84	2.42e-08	195	ENSOCUG00000019353	ncrna:novel scaffold:OryCun2.0:GL018725:3255575:3255666:1 gene:ENSOCUG00000019353 gene_biotype:snoRNA transcript_biotype:snoRNA	ENSOCUT00000019353	1.84	2.42e-08								SYTL2	synaptotagmin-like 2	XM_002708656	-1.55	8.33e-06	195	ZNF316	uncharacterized LOC100341342	XM_002712444	-1.35	0.0002		RSPO3	R-spondin 3	XM_002714805	-1.59	0.0041		FRZB	frizzled-related protein	XM_002712232	-2.19	3.33e-08
ENSOCUG00000021498	ensembl:known scaffold:OryCun2.0:AAGW02079587:33955:34579:1 gene:ENSOCUG00000021498 gene_biotype:protein_coding transcript_biotype:protein_coding	ENSOCUT00000025089	1.84	6.59e-06		ENSOCUG00000021498	ensembl:known scaffold:OryCun2.0:AAGW02079587:33955:34579:1 gene:ENSOCUG00000021498 gene_biotype:protein_coding transcript_biotype:protein_coding	ENSOCUT00000025089	1.84	6.59e-06	196	ENSOCUG00000021498	ensembl:known scaffold:OryCun2.0:AAGW02079587:33955:34579:1 gene:ENSOCUG00000021498 gene_biotype:protein_coding transcript_biotype:protein_coding	ENSOCUT00000025089	1.84	6.59e-06								ENSOCUG00000018331	ncrna:novel chromosome:OryCun2.0:13:136917781:136917882:1 gene:ENSOCUG00000018331 gene_biotype:snRNA transcript_biotype:snRNA	ENSOCUT00000018331	-1.55	0.0037	196	LOC100341513	uncharacterized LOC100341513	XR_516721	-3.47	1.85e-12		ANG	PREDICTED: Oryctolagus cuniculus angiogenin, ribonuclease, RNase A family, 5 (ANG), transcript variant X1, mRNA.	XM_002717878	-1.59	4.21e-06		ENSOCUG00000003355	ensembl:known_by_projection chromosome:OryCun2.0:15:79730470:79751621:-1 gene:ENSOCUG00000003355 gene_biotype:protein_coding transcript_biotype:protein_coding	ENSOCUT00000003354	-2.21	4.76e-05
BCL2A1	BCL2-related protein A1	XM_002722959	1.83	1.18e-05		BCL2A1	BCL2-related protein A1	XM_002722959	1.83	1.18e-05	197	BCL2A1	BCL2-related protein A1	XM_002722959	1.83	1.18e-05								ENSOCUG00000019026	ncrna:novel chromosome:OryCun2.0:13:54594226:54594306:-1 gene:ENSOCUG00000019026 gene_biotype:miRNA transcript_biotype:miRNA	ENSOCUT00000019026	-1.55	0.0205	197	LOC100341932	transmembrane protein 198-like	XM_002711167	-1.32	0.0377		CPE	carboxypeptidase E	XM_002720557	-1.6	3.14e-05		LOC100357464	UDP-glucuronosyltransferase 2B14-like	XM_008253410	-2.25	0.0016
NCAPG	non-SMC condensin I complex, subunit G	XM_002709370	1.83	3.27e-08		NCAPG	non-SMC condensin I complex, subunit G	XM_002709370	1.83	3.27e-08	198	NCAPG	non-SMC condensin I complex, subunit G	XM_002709370	1.83	3.27e-08								ENSOCUG00000026283	ensembl:known chromosome:OryCun2.0:11:40431540:40431821:-1 gene:ENSOCUG00000026283 gene_biotype:protein_coding transcript_biotype:protein_coding	ENSOCUT00000021788	-1.55	0.0104	198	LOC100342240	myotubularin-related protein 9	XM_002720673	-1.36	0.0004		CYP4B1	CYP4B1-like isozyme short form	NM_001082103	-1.6	1.9e-06		TCN1	transcobalamin I (vitamin B12 binding protein, R binder family)	XM_002709185	-2.26	1.13e-06
NEIL3	nei endonuclease VIII-like 3 (E. coli)	XM_008250076	1.83	0.0001		NEIL3	nei endonuclease VIII-like 3 (E. coli)	XM_008250076	1.83	0.0001	199	NEIL3	nei endonuclease VIII-like 3 (E. coli)	XM_008250076	1.83	0.0001								mainchr14+134661315134835311	0	0	-1.55	0.0001	199	PURG	purine-rich element-binding protein gamma-like	XM_002708429	-1.41	0.0322		NEFL	neurofilament, light polypeptide	XM_008249462	-1.6	0.0002		ENSOCUG00000023732	ncrna:novel chromosome:OryCun2.0:12:43218510:43218616:-1 gene:ENSOCUG00000023732 gene_biotype:snRNA transcript_biotype:snRNA	ENSOCUT00000025160	-2.27	0.019
TMPRSS11A	transmembrane protease, serine 11A	XM_008267797	1.83	5.02e-08		TMPRSS11A	transmembrane protease, serine 11A	XM_008267797	1.83	5.02e-08	200	TMPRSS11A	transmembrane protease, serine 11A	XM_008267797	1.83	5.02e-08								FRMD5	FERM domain containing 5	XM_002717931	-1.54	5.37e-05	200	HDGFL3	hepatoma-derived growth factor-related protein 3	XM_008251043	-1.45	1.93e-05		ENSOCUG00000028850	ncrna:novel chromosome:OryCun2.0:15:76054007:76054107:1 gene:ENSOCUG00000028850 gene_biotype:snRNA transcript_biotype:snRNA	ENSOCUT00000032845	-1.6	0.0003		LOC103347245	transmembrane protein 254-like	XM_008253729	-2.31	2.64e-06
VWF	von Willebrand factor	XM_008259716	1.83	2.78e-08		VWF	von Willebrand factor	XM_008259716	1.83	2.78e-08	201	VWF	von Willebrand factor	XM_008259716	1.83	2.78e-08								PCOLCE2	procollagen C-endopeptidase enhancer 2	XM_002716591	-1.54	1.6e-07	201	LOC100342997	putative bifunctional UDP-N-acetylglucosamine transferase and deubiquitinase ALG13	XM_008272895	-1.33	0.006		LOC100348700	zinc finger protein 26	XM_008250774	-1.61	0.0262		ENSOCUG00000025864	ensembl:known scaffold:OryCun2.0:GL019480:44303:45623:-1 gene:ENSOCUG00000025864 gene_biotype:protein_coding transcript_biotype:protein_coding	ENSOCUT00000031158	-2.34	5.64e-08
ENSOCUG00000022487	ncrna:novel scaffold:OryCun2.0:GL018712:423934:424050:-1 gene:ENSOCUG00000022487 gene_biotype:snRNA transcript_biotype:snRNA	ENSOCUT00000023319	1.83	0.0106		ENSOCUG00000022487	ncrna:novel scaffold:OryCun2.0:GL018712:423934:424050:-1 gene:ENSOCUG00000022487 gene_biotype:snRNA transcript_biotype:snRNA	ENSOCUT00000023319	1.83	0.0106	202	ENSOCUG00000022487	ncrna:novel scaffold:OryCun2.0:GL018712:423934:424050:-1 gene:ENSOCUG00000022487 gene_biotype:snRNA transcript_biotype:snRNA	ENSOCUT00000023319	1.83	0.0106								ENSOCUG00000019025	ncrna:novel chromosome:OryCun2.0:3:28853198:28853320:1 gene:ENSOCUG00000019025 gene_biotype:rRNA transcript_biotype:rRNA	ENSOCUT00000019025	-1.54	0.0106	202	LOC100343913	phospholipase A2, membrane associated-like	XM_002716051	-1.85	9.26e-09		LOC100355158	NADH-cytochrome b5 reductase 3	XM_002721398	-1.61	2.5e-07		HTR1B	5-hydroxytryptamine (serotonin) receptor 1B, G protein-coupled	NM_001082790	-2.36	4.09e-07
ENSOCUG00000026500	ncrna:novel chromosome:OryCun2.0:17:6962435:6962550:-1 gene:ENSOCUG00000026500 gene_biotype:snRNA transcript_biotype:snRNA	ENSOCUT00000029556	1.83	0.0038		ENSOCUG00000026500	ncrna:novel chromosome:OryCun2.0:17:6962435:6962550:-1 gene:ENSOCUG00000026500 gene_biotype:snRNA transcript_biotype:snRNA	ENSOCUT00000029556	1.83	0.0038	203	ENSOCUG00000026500	ncrna:novel chromosome:OryCun2.0:17:6962435:6962550:-1 gene:ENSOCUG00000026500 gene_biotype:snRNA transcript_biotype:snRNA	ENSOCUT00000029556	1.83	0.0038								ENSOCUG00000025758	ensembl:known chromosome:OryCun2.0:9:101122876:101123642:1 gene:ENSOCUG00000025758 gene_biotype:protein_coding transcript_biotype:protein_coding	ENSOCUT00000025210	-1.54	2.92e-07	203	LOC100344041	olfactory receptor 5M3-like	XM_002709139	-1.99	0.0034		TMEM116	transmembrane protein 116	XM_008272246	-1.61	4.69e-05		LOC100347786	NXPE family member 3-like	XM_008248890	-2.38	4.7e-08
CD36	CD36 molecule (thrombospondin receptor)	XM_002712016	1.82	3.05e-05		CD36	CD36 molecule (thrombospondin receptor)	XM_002712016	1.82	3.05e-05	204	CD36	CD36 molecule (thrombospondin receptor)	XM_002712016	1.82	3.05e-05								ENSOCUG00000025802	ncrna:novel chromosome:OryCun2.0:7:41306666:41306773:1 gene:ENSOCUG00000025802 gene_biotype:snRNA transcript_biotype:snRNA	ENSOCUT00000028374	-1.54	0.0022	204	LOC100344475	cleavage stimulation factor subunit 2 tau variant-like	XM_008258721	-1.45	0.0271		ENSOCUG00000028689	ncrna:novel chromosome:OryCun2.0:16:53179102:53179196:-1 gene:ENSOCUG00000028689 gene_biotype:snoRNA transcript_biotype:snoRNA	ENSOCUT00000032684	-1.61	0.0012		KRT18	keratin 18	XM_008256498	-2.42	2.46e-08
ENSOCUG00000024615	ncrna:novel chromosome:OryCun2.0:13:121888012:121888127:1 gene:ENSOCUG00000024615 gene_biotype:snRNA transcript_biotype:snRNA	ENSOCUT00000026509	1.82	0.0158		ENSOCUG00000024615	ncrna:novel chromosome:OryCun2.0:13:121888012:121888127:1 gene:ENSOCUG00000024615 gene_biotype:snRNA transcript_biotype:snRNA	ENSOCUT00000026509	1.82	0.0158	205	ENSOCUG00000024615	ncrna:novel chromosome:OryCun2.0:13:121888012:121888127:1 gene:ENSOCUG00000024615 gene_biotype:snRNA transcript_biotype:snRNA	ENSOCUT00000026509	1.82	0.0158								ENSOCUG00000023206	ensembl:known chromosome:OryCun2.0:18:45157918:45158328:1 gene:ENSOCUG00000023206 gene_biotype:protein_coding transcript_biotype:protein_coding	ENSOCUT00000029775	-1.54	0.0032	205	VNN3	vascular non-inflammatory molecule 3	XM_002714826	-4.69	2.46e-12		ENSOCUG00000028906	ncrna:novel chromosome:OryCun2.0:13:15499510:15499616:-1 gene:ENSOCUG00000028906 gene_biotype:snRNA transcript_biotype:snRNA	ENSOCUT00000032901	-1.61	0.0174		ENSOCUG00000018736	ncrna:novel chromosome:OryCun2.0:4:10776345:10776430:1 gene:ENSOCUG00000018736 gene_biotype:miRNA transcript_biotype:miRNA	ENSOCUT00000018736	-2.6	0.0161
LOC100345657	probable ATP-dependent RNA helicase DDX60	XM_008249573	1.81	3.68e-07		LOC100345657	probable ATP-dependent RNA helicase DDX60	XM_008249573	1.81	3.68e-07	206	LOC100345657	probable ATP-dependent RNA helicase DDX60	XM_008249573	1.81	3.68e-07								ACYP2	acylphosphatase 2, muscle type	XM_008254402	-1.53	0.0003	206	LOC100345265	olfactory receptor 49-like	XM_008269878	-1.52	0.0031		ANKDD1B	ankyrin repeat and death domain containing 1B	XM_002723023	-1.62	0.0003		SCGB2A1	lipophilin CL	NM_001082094	-2.68	1.58e-09
LOC100349085	RLA class I histocompatibility antigen, alpha chain 11/11-like	XM_008262544	1.81	4.5e-07		LOC100349085	RLA class I histocompatibility antigen, alpha chain 11/11-like	XM_008262544	1.81	4.5e-07	207	LOC100349085	RLA class I histocompatibility antigen, alpha chain 11/11-like	XM_008262544	1.81	4.5e-07								FBXO32	F-box protein 32	XM_002710762	-1.53	0.001	207	LOC100346046	acyl-CoA desaturase-like	XM_002718649	-1.35	0.0008		CYYR1	cysteine/tyrosine-rich 1	XM_002716774	-1.62	8.26e-06		TYRP1	tyrosinase-related protein 1	NM_001297495	-2.69	1.05e-08
UBD	ubiquitin D	XM_002714335	1.81	1.02e-07		UBD	ubiquitin D	XM_002714335	1.81	1.02e-07	208	UBD	ubiquitin D	XM_002714335	1.81	1.02e-07								GNG11	guanine nucleotide binding protein (G protein), gamma 11	XM_002713802	-1.53	0.0003	208	LOC100346089	uncharacterized LOC100346089	XM_002724470	-1.35	6.84e-06		HEY2	hes-related family bHLH transcription factor with YRPW motif 2	XM_002714803	-1.62	5.47e-05		LTF	lactotransferrin	XM_008260521	-2.76	5.31e-09
GENSCAN00000003119	cdna:genscan scaffold:OryCun2.0:GL019186:11504:47942:1 transcript_biotype:protein_coding	GENSCAN00000003119	1.81	0.0049		GENSCAN00000003119	cdna:genscan scaffold:OryCun2.0:GL019186:11504:47942:1 transcript_biotype:protein_coding	GENSCAN00000003119	1.81	0.0049	209	GENSCAN00000003119	cdna:genscan scaffold:OryCun2.0:GL019186:11504:47942:1 transcript_biotype:protein_coding	GENSCAN00000003119	1.81	0.0049								PKP2	plakophilin 2	XM_008259408	-1.53	9.33e-06	209	LOC100346428	olfactory receptor 8H1-like	XM_002708928	-1.49	0.031		MUC16	mucin-16-like	XM_008250855	-1.62	1.72e-06		ENSOCUG00000024597	ncrna:novel chromosome:OryCun2.0:15:63037739:63037867:1 gene:ENSOCUG00000024597 gene_biotype:snoRNA transcript_biotype:snoRNA	ENSOCUT00000026471	-2.78	0.0017
DUOXA2	dual oxidase maturation factor 2	XM_008269068	1.8	3.3e-09		DUOXA2	dual oxidase maturation factor 2	XM_008269068	1.8	3.3e-09	210	DUOXA2	dual oxidase maturation factor 2	XM_008269068	1.8	3.3e-09								SIDT1	SID1 transmembrane family, member 1	XM_002716692	-1.53	0.0001	210	LOC100346728	protein preY, mitochondrial-like	XM_002715908	-1.65	0.0397		ENSOCUG00000019252	ncrna:novel chromosome:OryCun2.0:14:84299157:84299242:1 gene:ENSOCUG00000019252 gene_biotype:miRNA transcript_biotype:miRNA	ENSOCUT00000019252	-1.62	0.0128		ENSOCUG00000028063	ensembl:known scaffold:OryCun2.0:AAGW02082581:1016:2386:1 gene:ENSOCUG00000028063 gene_biotype:protein_coding transcript_biotype:protein_coding	ENSOCUT00000031956	-2.8	4.84e-06
PECAM1	platelet/endothelial cell adhesion molecule 1	XM_008271715	1.8	1.2e-06		PECAM1	platelet/endothelial cell adhesion molecule 1	XM_008271715	1.8	1.2e-06	211	PECAM1	platelet/endothelial cell adhesion molecule 1	XM_008271715	1.8	1.2e-06								THRA	thyroid hormone receptor, alpha	XM_002719350	-1.53	3.93e-06	211	LOC100346851	olfactory receptor 52I2-like	XM_002708548	-1.39	0.0464		APCDD1	adenomatosis polyposis coli down-regulated 1	XM_008261027	-1.63	8.68e-07		COCH	cochlin	XM_002718124	-2.86	4.79e-06
TTK	TTK protein kinase	XM_002714448	1.8	2.84e-07		TTK	TTK protein kinase	XM_002714448	1.8	2.84e-07	212	TTK	TTK protein kinase	XM_002714448	1.8	2.84e-07								ENSOCUG00000021549	ensembl:known chromosome:OryCun2.0:X:96053006:96053383:-1 gene:ENSOCUG00000021549 gene_biotype:protein_coding transcript_biotype:protein_coding	ENSOCUT00000024137	-1.53	0.0005	212	LOC100347112	putative olfactory receptor 10D3	XM_002708328	-1.31	0.0017		DOK5	docking protein 5	XM_008274150	-1.63	1.23e-05		LOC100354078	cytochrome P450 2F5-like	XM_002722297	-2.93	2.29e-10
ENSOCUG00000021459	ensembl:known scaffold:OryCun2.0:GL019213:49221:94954:1 gene:ENSOCUG00000021459 gene_biotype:protein_coding transcript_biotype:protein_coding	ENSOCUT00000014683	1.8	3.08e-07		ENSOCUG00000021459	ensembl:known scaffold:OryCun2.0:GL019213:49221:94954:1 gene:ENSOCUG00000021459 gene_biotype:protein_coding transcript_biotype:protein_coding	ENSOCUT00000014683	1.8	3.08e-07	213	ENSOCUG00000021459	ensembl:known scaffold:OryCun2.0:GL019213:49221:94954:1 gene:ENSOCUG00000021459 gene_biotype:protein_coding transcript_biotype:protein_coding	ENSOCUT00000014683	1.8	3.08e-07								ENSOCUG00000028899	ncrna:novel chromosome:OryCun2.0:2:106745285:106745395:1 gene:ENSOCUG00000028899 gene_biotype:snRNA transcript_biotype:snRNA	ENSOCUT00000032894	-1.53	0.0162	213	LOC100347240	olfactory receptor 12D3	XM_002714322	-1.52	0.0321		HEY1	hes-related family bHLH transcription factor with YRPW motif 1	XM_008255689	-1.63	3.92e-06		mainchrUn_0038+11746781194498	0	0	-2.94	0.0163
CCR1	chemokine (C-C motif) receptor 1	NM_001171124	1.79	1.63e-05		CCR1	chemokine (C-C motif) receptor 1	NM_001171124	1.79	1.63e-05	214	CCR1	chemokine (C-C motif) receptor 1	NM_001171124	1.79	1.63e-05								LOC100345265	olfactory receptor 49-like	XM_008269878	-1.52	0.0031	214	LOC100347451	zinc finger protein 345-like	XM_008251264	-1.34	0.011		LSAMP	limbic system-associated membrane protein	XM_002716676	-1.63	3.13e-07		KIAA1324	KIAA1324 ortholog	XM_008264757	-3.07	3.85e-10
CD22	CD22 molecule	XM_002722236	1.79	9.61e-08		CD22	CD22 molecule	XM_002722236	1.79	9.61e-08	215	CD22	CD22 molecule	XM_002722236	1.79	9.61e-08								LOC100347240	olfactory receptor 12D3	XM_002714322	-1.52	0.0321	215	LOC100347536	NXPE family member 3-like	XM_002721869	-3.47	1.11e-10		LY6G6C	lymphocyte antigen 6 complex, locus G6C	XM_002714275	-1.63	6.81e-08		ENSOCUG00000026373	ensembl:known scaffold:OryCun2.0:AAGW02083105:366:1905:-1 gene:ENSOCUG00000026373 gene_biotype:protein_coding transcript_biotype:protein_coding	ENSOCUT00000031889	-3.09	1.96e-06
ITGA4	integrin, alpha 4 (antigen CD49D, alpha 4 subunit of VLA-4 receptor)	XM_002712227	1.79	2.65e-05		ITGA4	integrin, alpha 4 (antigen CD49D, alpha 4 subunit of VLA-4 receptor)	XM_002712227	1.79	2.65e-05	216	ITGA4	integrin, alpha 4 (antigen CD49D, alpha 4 subunit of VLA-4 receptor)	XM_002712227	1.79	2.65e-05								ORC6	origin recognition complex, subunit 6	XM_002721560	-1.52	0.0002	216	LOC100347582	putative dimethylaniline monooxygenase [N-oxide-forming] 6	XM_002715214	-1.47	0.0013		PLCB4	phospholipase C, beta 4	XM_008256381	-1.63	1.38e-06		LOC100349428	PREDICTED: Oryctolagus cuniculus cytochrome c oxidase protein 20 homolog (LOC100349428), transcript variant X2, mRNA.	XM_002717638	-3.26	0.0003
SKA1	spindle and kinetochore associated complex subunit 1	XM_002713535	1.79	2.71e-05		SKA1	spindle and kinetochore associated complex subunit 1	XM_002713535	1.79	2.71e-05	217	SKA1	spindle and kinetochore associated complex subunit 1	XM_002713535	1.79	2.71e-05								PLCD3	phospholipase C, delta 3	XM_002719190	-1.52	1.92e-07	217	LOC100347588	transmembrane epididymal protein 1-like	XM_002716473	-1.47	0.0003		RAMP2	receptor (G protein-coupled) activity modifying protein 2	XM_008271520	-1.63	0.001		DCT	dopachrome tautomerase	NM_001297493	-3.37	7.74e-08
ST8SIA4	ST8 alpha-N-acetyl-neuraminide alpha-2,8-sialyltransferase 4	XM_002713936	1.79	1e-05		ST8SIA4	ST8 alpha-N-acetyl-neuraminide alpha-2,8-sialyltransferase 4	XM_002713936	1.79	1e-05	218	ST8SIA4	ST8 alpha-N-acetyl-neuraminide alpha-2,8-sialyltransferase 4	XM_002713936	1.79	1e-05								TMEM160	transmembrane protein 160	XM_008250802	-1.52	0.0001	218	LOC100347786	NXPE family member 3-like	XM_008248890	-2.38	4.7e-08		EMP2	epithelial membrane protein 2	XM_002711747	-1.64	1.78e-07		LOC100341513	uncharacterized LOC100341513	XR_516721	-3.47	1.85e-12
mainchrUn_0065+183083189634	0	0	1.79	0.0007		mainchrUn_0065+183083189634	0	0	1.79	0.0007	219	mainchrUn_0065+183083189634	0	0	1.79	0.0007								ENSOCUG00000011324	ncrna:novel chromosome:OryCun2.0:7:62247737:62247933:1 gene:ENSOCUG00000011324 gene_biotype:snoRNA transcript_biotype:snoRNA	ENSOCUT00000011325	-1.52	0.0021	219	PCDHA5	ADP-ribosylation factor GTPase-activating protein 2-like	XM_002715062	-1.36	0.0082		GPR160	G protein-coupled receptor 160	XM_008266467	-1.64	9.77e-05		LOC100347536	NXPE family member 3-like	XM_002721869	-3.47	1.11e-10
C2	complement component 2	XM_002714289	1.78	2.11e-06		C2	complement component 2	XM_002714289	1.78	2.11e-06	220	C2	complement component 2	XM_002714289	1.78	2.11e-06								ENSOCUG00000028440	ncrna:novel chromosome:OryCun2.0:1:185853800:185853896:-1 gene:ENSOCUG00000028440 gene_biotype:snRNA transcript_biotype:snRNA	ENSOCUT00000032435	-1.52	0.0198	220	LOC100348700	zinc finger protein 26	XM_008250774	-1.61	0.0262		LOC100340632	olfactory receptor 6-like	XM_008268160	-1.64	0.0112		LYPD1	LY6/PLAUR domain containing 1	XM_002712411	-3.69	1e-09
DIAPH3	diaphanous-related formin 3	XM_002712977	1.78	1.45e-05		DIAPH3	diaphanous-related formin 3	XM_002712977	1.78	1.45e-05	221	DIAPH3	diaphanous-related formin 3	XM_002712977	1.78	1.45e-05								CAPN9	calpain 9	XM_002717386	-1.51	7.74e-07	221	LOC100348998	UPF0762 protein C6orf58-like	XM_002714720	-2.03	1.06e-05		LOC100350606	olfactory receptor 6C4-like	XM_002722532	-1.64	0.0143		SCGB1D1	lipophilin AL2	XM_008274326	-3.78	2.59e-06
LOC100347441	1,25-dihydroxyvitamin D(3) 24-hydroxylase, mitochondrial	XM_002720881	1.78	3.47e-06		LOC100347441	1,25-dihydroxyvitamin D(3) 24-hydroxylase, mitochondrial	XM_002720881	1.78	3.47e-06	222	LOC100347441	1,25-dihydroxyvitamin D(3) 24-hydroxylase, mitochondrial	XM_002720881	1.78	3.47e-06								CRYAB	crystallin, alpha B	NM_001082407	-1.51	3.99e-07	222	LOC100349190	growth arrest and DNA damage-inducible proteins-interacting protein 1-like	ENSOCUT00000007708	-1.31	0.0369		LOC100354095	fibroblast growth factor-binding protein 1-like	XM_002709530	-1.64	0.0002		VNN3	vascular non-inflammatory molecule 3	XM_002714826	-4.69	2.46e-12
HLA-DOA	HLA class II histocompatibility antigen, DO alpha chain	XM_008262767	1.78	2.94e-07		HLA-DOA	HLA class II histocompatibility antigen, DO alpha chain	XM_008262767	1.78	2.94e-07	223	HLA-DOA	HLA class II histocompatibility antigen, DO alpha chain	XM_008262767	1.78	2.94e-07								FAR2	fatty acyl CoA reductase 2	XM_008259449	-1.51	4.47e-05	223	LOC100349251	UPF0762 protein C6orf58-like	XM_002714721	-4.88	3.06e-08		ENSOCUG00000020692	ncrna:novel chromosome:OryCun2.0:9:83751364:83751476:-1 gene:ENSOCUG00000020692 gene_biotype:rRNA transcript_biotype:rRNA	ENSOCUT00000020692	-1.64	0.0208		LOC100349251	UPF0762 protein C6orf58-like	XM_002714721	-4.88	3.06e-08
LOC100353028	protein FAM26F-like	XM_002714732	1.78	0.0003		LOC100353028	protein FAM26F-like	XM_002714732	1.78	0.0003	224	LOC100353028	protein FAM26F-like	XM_002714732	1.78	0.0003								FBLN5	fibulin 5	XM_002719596	-1.51	1.56e-06	224	LOC100349637	olfactory receptor 52A5-like	XM_002708742	-1.42	0.0217		ENSOCUG00000021535	ncrna:novel chromosome:OryCun2.0:1:74102361:74102457:1 gene:ENSOCUG00000021535 gene_biotype:miRNA transcript_biotype:miRNA	ENSOCUT00000021851	-1.64	0.0217		LOC100008793	lipophilin AS	ENSOCUT00000000455	-5	2.44e-10
ENSOCUG00000013861	ensembl:known scaffold:OryCun2.0:GL018924:419455:420135:1 gene:ENSOCUG00000013861 gene_biotype:protein_coding transcript_biotype:protein_coding	ENSOCUT00000013863	1.78	0.0047		ENSOCUG00000013861	ensembl:known scaffold:OryCun2.0:GL018924:419455:420135:1 gene:ENSOCUG00000013861 gene_biotype:protein_coding transcript_biotype:protein_coding	ENSOCUT00000013863	1.78	0.0047	225	ENSOCUG00000013861	ensembl:known scaffold:OryCun2.0:GL018924:419455:420135:1 gene:ENSOCUG00000013861 gene_biotype:protein_coding transcript_biotype:protein_coding	ENSOCUT00000013863	1.78	0.0047								HEPACAM2	HEPACAM family member 2	XM_002713804	-1.51	2.33e-07	225	LOC100350116	breast carcinoma-amplified sequence 1-like	XM_008274153	-1.66	2.04e-07		ENSOCUG00000028820	ncrna:novel chromosome:OryCun2.0:14:42887327:42887444:1 gene:ENSOCUG00000028820 gene_biotype:rRNA transcript_biotype:rRNA	ENSOCUT00000032815	-1.64	0.0176		LOC103347507	major allergen I polypeptide chain 1-like	XM_008254014	-5.22	2.24e-10
ENSOCUG00000019656	ncrna:novel chromosome:OryCun2.0:18:6003412:6003618:1 gene:ENSOCUG00000019656 gene_biotype:snoRNA transcript_biotype:snoRNA	ENSOCUT00000019656	1.78	1.56e-06		ENSOCUG00000019656	ncrna:novel chromosome:OryCun2.0:18:6003412:6003618:1 gene:ENSOCUG00000019656 gene_biotype:snoRNA transcript_biotype:snoRNA	ENSOCUT00000019656	1.78	1.56e-06	226	ENSOCUG00000019656	ncrna:novel chromosome:OryCun2.0:18:6003412:6003618:1 gene:ENSOCUG00000019656 gene_biotype:snoRNA transcript_biotype:snoRNA	ENSOCUT00000019656	1.78	1.56e-06								OR4F6	putative olfactory receptor GPCRLTM7	XM_008269588	-1.51	0.0054	226	LOC100350606	olfactory receptor 6C4-like	XM_002722532	-1.64	0.0143		AQP4	aquaporin 4	XM_002713474	-1.65	1.96e-05		ENSOCUG00000026544	ensembl:known_by_projection chromosome:OryCun2.0:1:367324:372684:1 gene:ENSOCUG00000026544 gene_biotype:protein_coding transcript_biotype:protein_coding	ENSOCUT00000025645	-6.16	9.78e-11
ENSOCUG00000024749	ensembl:known scaffold:OryCun2.0:AAGW02079587:75715:76035:1 gene:ENSOCUG00000024749 gene_biotype:protein_coding transcript_biotype:protein_coding	ENSOCUT00000025243	1.78	6.41e-05		ENSOCUG00000024749	ensembl:known scaffold:OryCun2.0:AAGW02079587:75715:76035:1 gene:ENSOCUG00000024749 gene_biotype:protein_coding transcript_biotype:protein_coding	ENSOCUT00000025243	1.78	6.41e-05	227	ENSOCUG00000024749	ensembl:known scaffold:OryCun2.0:AAGW02079587:75715:76035:1 gene:ENSOCUG00000024749 gene_biotype:protein_coding transcript_biotype:protein_coding	ENSOCUT00000025243	1.78	6.41e-05								LOC103349015	protein FAM186A-like	XM_008259874	-1.51	0.0051	227	LOC100351376	olfactory receptor 8B3-like	XM_008267072	-1.36	0.0349		FABP4	fatty acid binding protein 4, adipocyte	XM_002710655	-1.65	8.68e-06		CYP2A10	cytochrome P450 2A10	NM_001171049	-6.26	5.92e-12
CASC5	cancer susceptibility candidate 5	XM_008269188	1.77	1.73e-07		CASC5	cancer susceptibility candidate 5	XM_008269188	1.77	1.73e-07	228	CASC5	cancer susceptibility candidate 5	XM_008269188	1.77	1.73e-07								STXBP6	syntaxin binding protein 6 (amisyn)	XM_002718111	-1.51	1.94e-05	228	LOC100351425	phospholipase A2, membrane associated-like	XM_002716003	-1.47	0.0002		LOC100346728	protein preY, mitochondrial-like	XM_002715908	-1.65	0.0397		SCGB1D	lipophilin BL	NM_001082157	-6.66	7.13e-13
LOC100339957	uncharacterized LOC100339957	XM_008252879	1.77	3.13e-06		LOC100339957	uncharacterized LOC100339957	XM_008252879	1.77	3.13e-06	229	LOC100339957	uncharacterized LOC100339957	XM_008252879	1.77	3.13e-06								ENSOCUG00000023045	ncrna:novel chromosome:OryCun2.0:3:86876698:86876805:1 gene:ENSOCUG00000023045 gene_biotype:snRNA transcript_biotype:snRNA	ENSOCUT00000024126	-1.51	0.0034	229	LOC100351453	paternally-expressed gene 3 protein-like	XM_008249046	-1.43	0.0195		LPL	lipoprotein lipase	NM_001177330	-1.65	1.51e-06		SCGB1D1	secretoglobin family 1D member 2-like	XM_002721047	-6.9	6.26e-09
LOC103345170	uncharacterized LOC103345170	AY676811	1.77	2.71e-05		LOC103345170	uncharacterized LOC103345170	AY676811	1.77	2.71e-05	230	LOC103345170	uncharacterized LOC103345170	AY676811	1.77	2.71e-05								ENSOCUG00000026647	ncrna:novel chromosome:OryCun2.0:6:11141035:11141124:-1 gene:ENSOCUG00000026647 gene_biotype:miRNA transcript_biotype:miRNA	ENSOCUT00000029791	-1.51	0.0048	230	PCDHGA2	protocadherin gamma-A2-like	XM_008255421	-1.31	0.0003		RASGRF1	Ras protein-specific guanine nucleotide-releasing factor 1	XM_008248459	-1.65	2.14e-06		SCGB2A1	lipophilin CP	NM_001082096	-7.4	2.07e-12
TOP2A	topoisomerase (DNA) II alpha 170kDa	XM_008271788	1.77	2.78e-07		TOP2A	topoisomerase (DNA) II alpha 170kDa	XM_008271788	1.77	2.78e-07	231	TOP2A	topoisomerase (DNA) II alpha 170kDa	XM_008271788	1.77	2.78e-07								ENSOCUG00000027357	ncrna:novel scaffold:OryCun2.0:GL018743:788857:788962:1 gene:ENSOCUG00000027357 gene_biotype:snoRNA transcript_biotype:snoRNA	ENSOCUT00000030863	-1.51	0.0152	231	BCS1L	mitochondrial chaperone BCS1	XM_002712479	-1.34	0.0005		ENSOCUG00000028579	ncrna:novel chromosome:OryCun2.0:9:90650999:90651143:1 gene:ENSOCUG00000028579 gene_biotype:snoRNA transcript_biotype:snoRNA	ENSOCUT00000032574	-1.65	0.0151		LOC103347214	odorant-binding protein-like	XM_008253694	-18.52	5.82e-14
ENSOCUG00000005820	ensembl:known_by_projection scaffold:OryCun2.0:GL018795:27141:34407:1 gene:ENSOCUG00000005820 gene_biotype:protein_coding transcript_biotype:protein_coding	ENSOCUT00000005818	1.77	5.64e-08		ENSOCUG00000005820	ensembl:known_by_projection scaffold:OryCun2.0:GL018795:27141:34407:1 gene:ENSOCUG00000005820 gene_biotype:protein_coding transcript_biotype:protein_coding	ENSOCUT00000005818	1.77	5.64e-08	232	ENSOCUG00000005820	ensembl:known_by_projection scaffold:OryCun2.0:GL018795:27141:34407:1 gene:ENSOCUG00000005820 gene_biotype:protein_coding transcript_biotype:protein_coding	ENSOCUT00000005818	1.77	5.64e-08								KRT8	PREDICTED: Oryctolagus cuniculus keratin 8 (KRT8), mRNA.	XM_008256496	-1.51	1.31e-07	232	USP6	USP6 N-terminal-like protein	XM_008252437	-1.48	0.0009		mainchrUn_0195-439106439820	0	0	-1.65	0.0001		PIP	prolactin-induced protein	NM_001171116	-24.52	5.49e-14
ENSOCUG00000018401	ncrna:novel chromosome:OryCun2.0:16:25600513:25600669:-1 gene:ENSOCUG00000018401 gene_biotype:snRNA transcript_biotype:snRNA	ENSOCUT00000018401	1.77	0.0011		ENSOCUG00000018401	ncrna:novel chromosome:OryCun2.0:16:25600513:25600669:-1 gene:ENSOCUG00000018401 gene_biotype:snRNA transcript_biotype:snRNA	ENSOCUT00000018401	1.77	0.0011	233	ENSOCUG00000018401	ncrna:novel chromosome:OryCun2.0:16:25600513:25600669:-1 gene:ENSOCUG00000018401 gene_biotype:snRNA transcript_biotype:snRNA	ENSOCUT00000018401	1.77	0.0011								DBNDD2	dysbindin (dystrobrevin binding protein 1) domain containing 2	XM_002721230	-1.5	0.0008	233	FGFBP1	fibroblast growth factor-binding protein 1-like	XM_002709524	-1.83	0.0002		KCNJ13	potassium inwardly-rectifying channel, subfamily J, member 13	XM_002721434	-1.66	1.69e-05
mainchrUn_0001+1188997911890312	0	0	1.77	0.0034		mainchrUn_0001+1188997911890312	0	0	1.77	0.0034	234	mainchrUn_0001+1188997911890312	0	0	1.77	0.0034								LOC103351470	putative uncharacterized protein FLJ38447	XM_008270768	-1.5	0.0037	234	MUC16	mucin-16-like	XM_008250855	-1.62	1.72e-06		LOC100350116	breast carcinoma-amplified sequence 1-like	XM_008274153	-1.66	2.04e-07
ARNTL2	aryl hydrocarbon receptor nuclear translocator-like 2	XM_008259488	1.76	3.15e-05		ARNTL2	aryl hydrocarbon receptor nuclear translocator-like 2	XM_008259488	1.76	3.15e-05	235	ARNTL2	aryl hydrocarbon receptor nuclear translocator-like 2	XM_008259488	1.76	3.15e-05								MYO5C	myosin VC	XM_008268992	-1.5	0.0003	235	FGFBP1	fibroblast growth factor-binding protein 1-like	XM_008251324	-1.59	1.49e-05		PPAP2B	phosphatidic acid phosphatase type 2B	XM_002715957	-1.66	6.49e-08
BIRC3	baculoviral IAP repeat containing 3	XM_002708583	1.76	3.79e-07		BIRC3	baculoviral IAP repeat containing 3	XM_002708583	1.76	3.79e-07	236	BIRC3	baculoviral IAP repeat containing 3	XM_002708583	1.76	3.79e-07								P2RY4	pyrimidinergic receptor P2Y, G-protein coupled, 4	XM_002720078	-1.5	0.0117	236	LOC100353142	chromosome unknown open reading frame, human C16orf89	XM_008252343	-1.83	5.5e-08		ENSOCUG00000018318	ncrna:novel chromosome:OryCun2.0:17:81229935:81230026:-1 gene:ENSOCUG00000018318 gene_biotype:snoRNA transcript_biotype:snoRNA	ENSOCUT00000018318	-1.66	0.018
DNASE1L3	deoxyribonuclease I-like 3	XM_002713271	1.76	5.77e-07		DNASE1L3	deoxyribonuclease I-like 3	XM_002713271	1.76	5.77e-07	237	DNASE1L3	deoxyribonuclease I-like 3	XM_002713271	1.76	5.77e-07								RARRES2	retinoic acid receptor responder (tazarotene induced) 2	XM_008250081	-1.5	1.01e-06	237	LOC100353317	cytochrome P450 2S1	XM_002722295	-1.33	0.0071		ENSOCUG00000024876	ensembl:known scaffold:OryCun2.0:AAGW02082429:2031:2330:-1 gene:ENSOCUG00000024876 gene_biotype:protein_coding transcript_biotype:protein_coding	ENSOCUT00000022736	-1.66	0.0002
LOC100346716	histone H2B type 1-H	XM_008262468	1.76	3.88e-07		LOC100346716	histone H2B type 1-H	XM_008262468	1.76	3.88e-07	238	LOC100346716	histone H2B type 1-H	XM_008262468	1.76	3.88e-07								RGS17	regulator of G-protein signaling 17	XM_008263711	-1.5	0.0171	238	LOC100353328	uncharacterized LOC100353328	XM_008252923	-1.49	1.49e-06		ENSOCUG00000028323	ncrna:novel scaffold:OryCun2.0:GL018723:2310432:2310557:1 gene:ENSOCUG00000028323 gene_biotype:snoRNA transcript_biotype:snoRNA	ENSOCUT00000032318	-1.66	0.0043
TNC	tenascin C	XM_008273387	1.76	4.19e-07		TNC	tenascin C	XM_008273387	1.76	4.19e-07	239	TNC	tenascin C	XM_008273387	1.76	4.19e-07								ENSOCUG00000019263	ncrna:novel chromosome:OryCun2.0:5:35729054:35729146:1 gene:ENSOCUG00000019263 gene_biotype:miRNA transcript_biotype:miRNA	ENSOCUT00000019263	-1.5	0.0014	239	LOC100353574	cytochrome P450 2B4-like	XM_002722296	-1.73	0.0004		LOC100354896	zinc finger protein 260-like	XM_002720789	-1.67	0.0113
ENSOCUG00000023376	ensembl:novel scaffold:OryCun2.0:GL019135:128610:129176:1 gene:ENSOCUG00000023376 gene_biotype:processed_pseudogene transcript_biotype:processed_pseudogene	ENSOCUT00000023810	1.76	0.0001		ENSOCUG00000023376	ensembl:novel scaffold:OryCun2.0:GL019135:128610:129176:1 gene:ENSOCUG00000023376 gene_biotype:processed_pseudogene transcript_biotype:processed_pseudogene	ENSOCUT00000023810	1.76	0.0001	240	ENSOCUG00000023376	ensembl:novel scaffold:OryCun2.0:GL019135:128610:129176:1 gene:ENSOCUG00000023376 gene_biotype:processed_pseudogene transcript_biotype:processed_pseudogene	ENSOCUT00000023810	1.76	0.0001								CRYGC	crystallin, gamma C	XM_002712613	-1.49	0.001	240	LOC100353634	uncharacterized protein C10orf88-like	XM_008250258	-1.38	0.0158		MARC1	mitochondrial amidoxime reducing component 1	XM_002717498	-1.67	4.56e-08
EVI2A	ecotropic viral integration site 2A	XM_008271051	1.75	1.72e-06		EVI2A	ecotropic viral integration site 2A	XM_008271051	1.75	1.72e-06	241	EVI2A	ecotropic viral integration site 2A	XM_008271051	1.75	1.72e-06								IZUMO1	izumo sperm-egg fusion 1	XM_002723705	-1.49	0.008	241	LOC100354078	cytochrome P450 2F5-like	XM_002722297	-2.93	2.29e-10		PADI3	peptidyl arginine deiminase, type III	XM_008251563	-1.67	1.63e-05
ENSOCUG00000024532	ensembl:known scaffold:OryCun2.0:GL018893:493512:493924:-1 gene:ENSOCUG00000024532 gene_biotype:protein_coding transcript_biotype:protein_coding	ENSOCUT00000004918	1.75	9.79e-07		ENSOCUG00000024532	ensembl:known scaffold:OryCun2.0:GL018893:493512:493924:-1 gene:ENSOCUG00000024532 gene_biotype:protein_coding transcript_biotype:protein_coding	ENSOCUT00000004918	1.75	9.79e-07	242	ENSOCUG00000024532	ensembl:known scaffold:OryCun2.0:GL018893:493512:493924:-1 gene:ENSOCUG00000024532 gene_biotype:protein_coding transcript_biotype:protein_coding	ENSOCUT00000004918	1.75	9.79e-07								KCNH5	potassium voltage-gated channel, subfamily H (eag-related), member 5	XM_002719550	-1.49	0.03	242	LOC100354095	fibroblast growth factor-binding protein 1-like	XM_002709530	-1.64	0.0002		SLC24A5	solute carrier family 24 (sodium/potassium/calcium exchanger), member 5	XM_002717863	-1.67	6.1e-05
ENSOCUG00000023831	ensembl:known scaffold:OryCun2.0:GL019176:16292:26927:-1 gene:ENSOCUG00000023831 gene_biotype:protein_coding transcript_biotype:protein_coding	ENSOCUT00000008987	1.75	8.36e-05		ENSOCUG00000023831	ensembl:known scaffold:OryCun2.0:GL019176:16292:26927:-1 gene:ENSOCUG00000023831 gene_biotype:protein_coding transcript_biotype:protein_coding	ENSOCUT00000008987	1.75	8.36e-05	243	ENSOCUG00000023831	ensembl:known scaffold:OryCun2.0:GL019176:16292:26927:-1 gene:ENSOCUG00000023831 gene_biotype:protein_coding transcript_biotype:protein_coding	ENSOCUT00000008987	1.75	8.36e-05								LOC100346428	olfactory receptor 8H1-like	XM_002708928	-1.49	0.031	243	LOC100354590	olfactory receptor 2T11-like	XM_008253808	-1.48	0.0167		HDDC2	HD domain containing 2	XM_002714715	-1.68	1.66e-05
ENSOCUG00000024382	ensembl:known scaffold:OryCun2.0:GL018893:281079:439894:-1 gene:ENSOCUG00000024382 gene_biotype:protein_coding transcript_biotype:protein_coding	ENSOCUT00000028422	1.75	8.93e-07		ENSOCUG00000024382	ensembl:known scaffold:OryCun2.0:GL018893:281079:439894:-1 gene:ENSOCUG00000024382 gene_biotype:protein_coding transcript_biotype:protein_coding	ENSOCUT00000028422	1.75	8.93e-07	244	ENSOCUG00000024382	ensembl:known scaffold:OryCun2.0:GL018893:281079:439894:-1 gene:ENSOCUG00000024382 gene_biotype:protein_coding transcript_biotype:protein_coding	ENSOCUT00000028422	1.75	8.93e-07								LOC100353328	uncharacterized LOC100353328	XM_008252923	-1.49	1.49e-06	244	RPL34	60S ribosomal protein L34	XM_002718133	-1.84	1.84e-07		ENSOCUG00000022935	ncrna:novel chromosome:OryCun2.0:X:5831464:5831567:1 gene:ENSOCUG00000022935 gene_biotype:snRNA transcript_biotype:snRNA	ENSOCUT00000023968	-1.68	0.0102
ENSOCUG00000024859	ensembl:known scaffold:OryCun2.0:AAGW02082420:11850:12418:1 gene:ENSOCUG00000024859 gene_biotype:protein_coding transcript_biotype:protein_coding	ENSOCUT00000030242	1.75	3.34e-07		ENSOCUG00000024859	ensembl:known scaffold:OryCun2.0:AAGW02082420:11850:12418:1 gene:ENSOCUG00000024859 gene_biotype:protein_coding transcript_biotype:protein_coding	ENSOCUT00000030242	1.75	3.34e-07	245	ENSOCUG00000024859	ensembl:known scaffold:OryCun2.0:AAGW02082420:11850:12418:1 gene:ENSOCUG00000024859 gene_biotype:protein_coding transcript_biotype:protein_coding	ENSOCUT00000030242	1.75	3.34e-07								PGER1	prostaglandin-E(2) 9-reductase-like	NM_001297499	-1.49	0.0158	245	LOC100354896	zinc finger protein 260-like	XM_002720789	-1.67	0.0113		ENSOCUG00000024144	ncrna:novel chromosome:OryCun2.0:3:32377743:32377848:1 gene:ENSOCUG00000024144 gene_biotype:snRNA transcript_biotype:snRNA	ENSOCUT00000025795	-1.68	0.0019
mainchrUn_0187+485396551774	0	0	1.75	0.0231		mainchrUn_0187+485396551774	0	0	1.75	0.0231	246	mainchrUn_0187+485396551774	0	0	1.75	0.0231								PLCXD3	phosphatidylinositol-specific phospholipase C, X domain containing 3	XM_002714000	-1.49	0.0144	246	LOC100354927	uncharacterized LOC100354927	XM_002724393	-1.47	0.0002		B3GALT2	UDP-Gal:betaGlcNAc beta 1,3-galactosyltransferase, polypeptide 2	XM_002717689	-1.69	4.55e-05
GPR65	G protein-coupled receptor 65	XM_002719613	1.74	0.0022		GPR65	G protein-coupled receptor 65	XM_002719613	1.74	0.0022	247	GPR65	G protein-coupled receptor 65	XM_002719613	1.74	0.0022								PLEKHB2	pleckstrin homology domain containing, family B (evectins) member 2	XM_002712323	-1.49	9.67e-07	247	LOC100354977	uncharacterized LOC100354977	XR_519289	-1.44	1.06e-05		CBLN4	cerebellin 4 precursor	XM_002720877	-1.69	2.82e-06
CD3G	T-cell surface glycoprotein CD3 gamma chain-like	XM_002722697	1.74	2.08e-06		CD3G	T-cell surface glycoprotein CD3 gamma chain-like	XM_002722697	1.74	2.08e-06	248	CD3G	T-cell surface glycoprotein CD3 gamma chain-like	XM_002722697	1.74	2.08e-06								PRKAR2B	protein kinase, cAMP-dependent, regulatory, type II, beta	XM_002712035	-1.49	8.64e-05	248	LOC100355158	NADH-cytochrome b5 reductase 3	XM_002721398	-1.61	2.5e-07		CNTFR	ciliary neurotrophic factor receptor	XM_008273032	-1.69	8.82e-07
ENSOCUG00000003834	ensembl:known chromosome:OryCun2.0:2:98800857:98852656:-1 gene:ENSOCUG00000003834 gene_biotype:protein_coding transcript_biotype:protein_coding	ENSOCUT00000003833	1.74	4.68e-05		ENSOCUG00000003834	ensembl:known chromosome:OryCun2.0:2:98800857:98852656:-1 gene:ENSOCUG00000003834 gene_biotype:protein_coding transcript_biotype:protein_coding	ENSOCUT00000003833	1.74	4.68e-05	249	ENSOCUG00000003834	ensembl:known chromosome:OryCun2.0:2:98800857:98852656:-1 gene:ENSOCUG00000003834 gene_biotype:protein_coding transcript_biotype:protein_coding	ENSOCUT00000003833	1.74	4.68e-05								ENSOCUG00000025134	ncrna:novel chromosome:OryCun2.0:13:16439724:16439835:1 gene:ENSOCUG00000025134 gene_biotype:rRNA transcript_biotype:rRNA	ENSOCUT00000020620	-1.49	0.0126	249	CES1	liver carboxylesterase 1-like	XM_008257309	-1.44	0.001		GPRC5A	G protein-coupled receptor, class C, group 5, member A	XM_002712648	-1.69	3.16e-07
ENSOCUG00000024354	ensembl:known chromosome:OryCun2.0:18:48041244:48076720:-1 gene:ENSOCUG00000024354 gene_biotype:protein_coding transcript_biotype:protein_coding	ENSOCUT00000025772	1.74	0.0003		ENSOCUG00000024354	ensembl:known chromosome:OryCun2.0:18:48041244:48076720:-1 gene:ENSOCUG00000024354 gene_biotype:protein_coding transcript_biotype:protein_coding	ENSOCUT00000025772	1.74	0.0003	250	ENSOCUG00000024354	ensembl:known chromosome:OryCun2.0:18:48041244:48076720:-1 gene:ENSOCUG00000024354 gene_biotype:protein_coding transcript_biotype:protein_coding	ENSOCUT00000025772	1.74	0.0003								ENSOCUG00000021366	ensembl:known chromosome:OryCun2.0:7:145535307:145536062:1 gene:ENSOCUG00000021366 gene_biotype:protein_coding transcript_biotype:protein_coding	ENSOCUT00000025040	-1.49	0.0309	250	LRRC37A	leucine-rich repeat-containing protein 37A3-like	XM_008253036	-1.33	0.0078		LOC100357875	protein FAM90A27P-like	XM_002722360	-1.69	0.0022
ENSOCUG00000025060	ensembl:known scaffold:OryCun2.0:GL018893:292854:293295:-1 gene:ENSOCUG00000025060 gene_biotype:protein_coding transcript_biotype:protein_coding	ENSOCUT00000028774	1.74	8.03e-07		ENSOCUG00000025060	ensembl:known scaffold:OryCun2.0:GL018893:292854:293295:-1 gene:ENSOCUG00000025060 gene_biotype:protein_coding transcript_biotype:protein_coding	ENSOCUT00000028774	1.74	8.03e-07	251	ENSOCUG00000025060	ensembl:known scaffold:OryCun2.0:GL018893:292854:293295:-1 gene:ENSOCUG00000025060 gene_biotype:protein_coding transcript_biotype:protein_coding	ENSOCUT00000028774	1.74	8.03e-07								DDR2	discoidin domain receptor tyrosine kinase 2	XM_008264156	-1.48	6.21e-07	251	OR5W2	olfactory receptor 1002-like	XM_002708961	-1.72	0.0167		ALDH2	aldehyde dehydrogenase 2 family (mitochondrial)	XM_008272245	-1.7	2.28e-07
ARHGAP15	Rho GTPase activating protein 15	XM_002712139	1.73	4.77e-05		ARHGAP15	Rho GTPase activating protein 15	XM_002712139	1.73	4.77e-05	252	ARHGAP15	Rho GTPase activating protein 15	XM_002712139	1.73	4.77e-05								ETNPPL	ethanolamine-phosphate phospho-lyase	XM_002717158	-1.48	0.0003	252	LOC100356283	putative ATP-dependent RNA helicase TDRD12	XM_008257266	-1.42	0.0001		ENSOCUG00000026740	ncrna:novel scaffold:OryCun2.0:GL018702:374295:374410:-1 gene:ENSOCUG00000026740 gene_biotype:rRNA transcript_biotype:rRNA	ENSOCUT00000029951	-1.7	0.0112
EPSTI1	epithelial stromal interaction 1 (breast)	XM_008260007	1.73	3.61e-08		EPSTI1	epithelial stromal interaction 1 (breast)	XM_008260007	1.73	3.61e-08	253	EPSTI1	epithelial stromal interaction 1 (breast)	XM_008260007	1.73	3.61e-08								USP6	USP6 N-terminal-like protein	XM_008252437	-1.48	0.0009	253	LOC100356378	lipid phosphate phosphatase-related protein type 5	XM_008264832	-1.47	0.0007		PTPRN2	protein tyrosine phosphatase, receptor type, N polypeptide 2	XM_008263892	-1.71	2.47e-05
CTDSP2	carboxy-terminal domain RNA polymerase II polypeptide A small phosphatase 2-like	XM_008267283	1.73	0.008		CTDSP2	carboxy-terminal domain RNA polymerase II polypeptide A small phosphatase 2-like	XM_008267283	1.73	0.008	254	CTDSP2	carboxy-terminal domain RNA polymerase II polypeptide A small phosphatase 2-like	XM_008267283	1.73	0.008								LOC100354590	olfactory receptor 2T11-like	XM_008253808	-1.48	0.0167	254	LOC100357023	tolloid-like protein 1	XM_002723031	-1.35	0.0093		GRIK1	glutamate receptor, ionotropic, kainate 1	XM_002716784	-1.72	0.0006
SERPINB2	serpin peptidase inhibitor, clade B (ovalbumin), member 2	NM_001171154	1.73	1.12e-07		SERPINB2	serpin peptidase inhibitor, clade B (ovalbumin), member 2	NM_001171154	1.73	1.12e-07	255	SERPINB2	serpin peptidase inhibitor, clade B (ovalbumin), member 2	NM_001171154	1.73	1.12e-07								RNF150	ring finger protein 150	XM_002716944	-1.48	0.001	255	LOC100357114	olfactory receptor 4P4	XM_002708892	-1.4	0.0255		KRT18	keratin, type I cytoskeletal 18	XM_002711447	-1.72	7.01e-05
CCRL2	chemokine (C-C motif) receptor-like 2	XM_002713323	1.72	1.22e-07		CCRL2	chemokine (C-C motif) receptor-like 2	XM_002713323	1.72	1.22e-07	256	CCRL2	chemokine (C-C motif) receptor-like 2	XM_002713323	1.72	1.22e-07								SLC8A3	solute carrier family 8 (sodium/calcium exchanger), member 3	XM_002721659	-1.48	0.0002	256	LOC100357419	acyl-CoA desaturase-like	XM_008270345	-1.39	0.0129		OR5W2	olfactory receptor 1002-like	XM_002708961	-1.72	0.0167
LOC100346676	granulocyte-macrophage colony-stimulating factor receptor subunit alpha-like	XM_008251319	1.72	7.83e-05		LOC100346676	granulocyte-macrophage colony-stimulating factor receptor subunit alpha-like	XM_008251319	1.72	7.83e-05	257	LOC100346676	granulocyte-macrophage colony-stimulating factor receptor subunit alpha-like	XM_008251319	1.72	7.83e-05								ZG16B	zymogen granule protein 16B	XM_002722772	-1.48	7.51e-06	257	LOC100357464	UDP-glucuronosyltransferase 2B14-like	XM_008253410	-2.25	0.0016		PFKFB1	6-phosphofructo-2-kinase/fructose-2,6-biphosphatase 1	XM_002720028	-1.72	0.0072
LOC100349650	solute carrier family 22 member 24-like	XM_008255868	1.72	2.63e-07		LOC100349650	solute carrier family 22 member 24-like	XM_008255868	1.72	2.63e-07	258	LOC100349650	solute carrier family 22 member 24-like	XM_008255868	1.72	2.63e-07								ENSOCUG00000018810	ncrna:novel chromosome:OryCun2.0:16:63274207:63274275:-1 gene:ENSOCUG00000018810 gene_biotype:miRNA transcript_biotype:miRNA	ENSOCUT00000018810	-1.48	0.0003	258	LOC100357875	protein FAM90A27P-like	XM_002722360	-1.69	0.0022		SLC5A8	solute carrier family 5 (sodium/monocarboxylate cotransporter), member 8	XM_008256962	-1.72	3.3e-05
DSG3	desmoglein 3	XM_008261176	1.71	2.81e-07		DSG3	desmoglein 3	XM_008261176	1.71	2.81e-07	259	DSG3	desmoglein 3	XM_008261176	1.71	2.81e-07								ENSOCUG00000019556	ncrna:novel chromosome:OryCun2.0:4:35453154:35453254:-1 gene:ENSOCUG00000019556 gene_biotype:snRNA transcript_biotype:snRNA	ENSOCUT00000019556	-1.48	3.94e-06	259	LOC100358304	USP6 N-terminal-like protein	XM_002722256	-1.39	1.52e-05		mainchr16+4988273949883040	0	0	-1.72	0.0458
KIF20A	kinesin family member 20A	XM_002710234	1.71	1.61e-06		KIF20A	kinesin family member 20A	XM_002710234	1.71	1.61e-06	260	KIF20A	kinesin family member 20A	XM_002710234	1.71	1.61e-06								ENSOCUG00000027766	ensembl:known chromosome:OryCun2.0:14:49682861:49683945:1 gene:ENSOCUG00000027766 gene_biotype:protein_coding transcript_biotype:protein_coding	ENSOCUT00000025278	-1.48	0.018	260	LOC100358606	protein FAM115E-like	XM_008258108	-1.43	0.0025		LOC100353574	cytochrome P450 2B4-like	XM_002722296	-1.73	0.0004
LOC100349300	zymogen granule membrane protein 16-like	XM_008252542	1.71	8.19e-06		LOC100349300	zymogen granule membrane protein 16-like	XM_008252542	1.71	8.19e-06	261	LOC100349300	zymogen granule membrane protein 16-like	XM_008252542	1.71	8.19e-06								ENSOCUG00000024948	ensembl:known chromosome:OryCun2.0:3:100866486:100870135:-1 gene:ENSOCUG00000024948 gene_biotype:protein_coding transcript_biotype:protein_coding	ENSOCUT00000031116	-1.48	0.0233	261	LOC103344945	methyltransferase-like protein 7A	XM_002711179	-1.34	3.64e-05		ENSOCUG00000019695	ncrna:novel chromosome:OryCun2.0:13:135202864:135202973:1 gene:ENSOCUG00000019695 gene_biotype:snRNA transcript_biotype:snRNA	ENSOCUT00000019695	-1.73	0.0356
NCKAP1L	NCK-associated protein 1-like	XM_002711038	1.71	6.63e-07		NCKAP1L	NCK-associated protein 1-like	XM_002711038	1.71	6.63e-07	262	NCKAP1L	NCK-associated protein 1-like	XM_002711038	1.71	6.63e-07								ENSOCUG00000028499	ncrna:novel chromosome:OryCun2.0:8:85063685:85063784:1 gene:ENSOCUG00000028499 gene_biotype:rRNA transcript_biotype:rRNA	ENSOCUT00000032494	-1.48	0.0097	262	LOC103346473	tensin-3-like	XM_008252586	-1.32	0.0024		ENSOCUG00000028549	ncrna:novel chromosome:OryCun2.0:18:13904701:13904799:1 gene:ENSOCUG00000028549 gene_biotype:snRNA transcript_biotype:snRNA	ENSOCUT00000032544	-1.73	0.0069
TRIM5	tripartite motif containing 5	NM_001105673	1.71	1.39e-05		TRIM5	tripartite motif containing 5	NM_001105673	1.71	1.39e-05	263	TRIM5	tripartite motif containing 5	NM_001105673	1.71	1.39e-05								GENSCAN00000000282	cdna:genscan chromosome:OryCun2.0:7:48603704:48829498:-1 transcript_biotype:protein_coding	GENSCAN00000000282	-1.48	0.0048	263	LOC103346593	carnitine O-palmitoyltransferase 1, liver isoform-like	XM_008252853	-1.38	0.0372		ENSOCUG00000028752	ncrna:novel scaffold:OryCun2.0:GL019370:55956:56068:1 gene:ENSOCUG00000028752 gene_biotype:rRNA transcript_biotype:rRNA	ENSOCUT00000032747	-1.73	0.0069
ENSOCUG00000023983	ensembl:known chromosome:OryCun2.0:2:98660777:98661251:-1 gene:ENSOCUG00000023983 gene_biotype:protein_coding transcript_biotype:protein_coding	ENSOCUT00000022842	1.71	0.0014		ENSOCUG00000023983	ensembl:known chromosome:OryCun2.0:2:98660777:98661251:-1 gene:ENSOCUG00000023983 gene_biotype:protein_coding transcript_biotype:protein_coding	ENSOCUT00000022842	1.71	0.0014	264	ENSOCUG00000023983	ensembl:known chromosome:OryCun2.0:2:98660777:98661251:-1 gene:ENSOCUG00000023983 gene_biotype:protein_coding transcript_biotype:protein_coding	ENSOCUT00000022842	1.71	0.0014								LOC100347582	putative dimethylaniline monooxygenase [N-oxide-forming] 6	XM_002715214	-1.47	0.0013	264	LOC103347152	testosterone 17-beta-dehydrogenase 3-like	XM_008253622	-1.8	7.79e-08		CLEC3A	C-type lectin domain family 3, member A	XM_002711652	-1.74	3.78e-05
ENSOCUG00000024000	ncrna:novel chromosome:OryCun2.0:1:108529355:108529518:-1 gene:ENSOCUG00000024000 gene_biotype:snRNA transcript_biotype:snRNA	ENSOCUT00000025565	1.71	0.0343		ENSOCUG00000024000	ncrna:novel chromosome:OryCun2.0:1:108529355:108529518:-1 gene:ENSOCUG00000024000 gene_biotype:snRNA transcript_biotype:snRNA	ENSOCUT00000025565	1.71	0.0343	265	ENSOCUG00000024000	ncrna:novel chromosome:OryCun2.0:1:108529355:108529518:-1 gene:ENSOCUG00000024000 gene_biotype:snRNA transcript_biotype:snRNA	ENSOCUT00000025565	1.71	0.0343								LOC100347588	transmembrane epididymal protein 1-like	XM_002716473	-1.47	0.0003	265	LOC103347214	odorant-binding protein-like	XM_008253694	-18.52	5.82e-14		LNP1	leukemia NUP98 fusion partner 1	XM_002716737	-1.74	2.84e-05
ABCC2	ATP-binding cassette, sub-family C (CFTR/MRP), member 2	XM_008270326	1.7	1.41e-06		ABCC2	ATP-binding cassette, sub-family C (CFTR/MRP), member 2	XM_008270326	1.7	1.41e-06	266	ABCC2	ATP-binding cassette, sub-family C (CFTR/MRP), member 2	XM_008270326	1.7	1.41e-06								LOC100351425	phospholipase A2, membrane associated-like	XM_002716003	-1.47	0.0002	266	LOC103347245	transmembrane protein 254-like	XM_008253729	-2.31	2.64e-06		NAALAD2	N-acetylated alpha-linked acidic dipeptidase 2	XM_002708640	-1.74	0.0021
ARHGAP11A	Rho GTPase activating protein 11A	XM_008269248	1.7	8.2e-07		ARHGAP11A	Rho GTPase activating protein 11A	XM_008269248	1.7	8.2e-07	267	ARHGAP11A	Rho GTPase activating protein 11A	XM_008269248	1.7	8.2e-07								LOC100354927	uncharacterized LOC100354927	XM_002724393	-1.47	0.0002	267	LOC103347413	uncharacterized LOC103347413	XR_516148	-1.39	4.96e-05		ENSOCUG00000028462	ncrna:novel chromosome:OryCun2.0:2:65613219:65613323:-1 gene:ENSOCUG00000028462 gene_biotype:snoRNA transcript_biotype:snoRNA	ENSOCUT00000032457	-1.74	0.0201
C3AR1	complement component 3a receptor 1	XM_002712851	1.7	1.94e-05		C3AR1	complement component 3a receptor 1	XM_002712851	1.7	1.94e-05	268	C3AR1	complement component 3a receptor 1	XM_002712851	1.7	1.94e-05								LOC100356378	lipid phosphate phosphatase-related protein type 5	XM_008264832	-1.47	0.0007	268	LOC103347507	major allergen I polypeptide chain 1-like	XM_008254014	-5.22	2.24e-10		AOX4	aldehyde oxidase 4	NM_001278863	-1.75	8.92e-06
CLEC5A	C-type lectin domain family 5, member A	XM_002721838	1.7	0.0013		CLEC5A	C-type lectin domain family 5, member A	XM_002721838	1.7	0.0013	269	CLEC5A	C-type lectin domain family 5, member A	XM_002721838	1.7	0.0013								PLSCR4	phospholipid scramblase 4	XM_002716599	-1.47	6.32e-05	269	LOC103349015	protein FAM186A-like	XM_008259874	-1.51	0.0051		ENSOCUG00000024952	ncrna:novel chromosome:OryCun2.0:5:27794070:27794155:1 gene:ENSOCUG00000024952 gene_biotype:snoRNA transcript_biotype:snoRNA	ENSOCUT00000027062	-1.76	1.37e-06
CTSS	cathepsin S	XM_002715580	1.7	1.09e-08		CTSS	cathepsin S	XM_002715580	1.7	1.09e-08	270	CTSS	cathepsin S	XM_002715580	1.7	1.09e-08								SYNPO2	synaptopodin 2	XM_002717223	-1.47	2.38e-05	270	LOC103351319	USP6 N-terminal-like protein	XM_008269841	-1.43	0.0088		ENSOCUG00000028933	ncrna:novel chromosome:OryCun2.0:7:141420848:141420990:1 gene:ENSOCUG00000028933 gene_biotype:snoRNA transcript_biotype:snoRNA	ENSOCUT00000032928	-1.76	0.003
HRASLS2	HRAS-like suppressor 2	XM_002720987	1.7	1.34e-08		HRASLS2	HRAS-like suppressor 2	XM_002720987	1.7	1.34e-08	271	HRASLS2	HRAS-like suppressor 2	XM_002720987	1.7	1.34e-08								WDR96	WD repeat domain 96	XM_002718726	-1.47	0.0005	271	LOC103351470	putative uncharacterized protein FLJ38447	XM_008270768	-1.5	0.0037		ACTG2	actin, gamma 2, smooth muscle, enteric	XM_002709735	-1.77	0.0112
KCNJ16	potassium inwardly-rectifying channel, subfamily J, member 16	XM_008271760	1.7	0.0008		KCNJ16	potassium inwardly-rectifying channel, subfamily J, member 16	XM_008271760	1.7	0.0008	272	KCNJ16	potassium inwardly-rectifying channel, subfamily J, member 16	XM_008271760	1.7	0.0008								ENSOCUG00000021473	ncrna:novel chromosome:OryCun2.0:21:8356887:8357007:1 gene:ENSOCUG00000021473 gene_biotype:snoRNA transcript_biotype:snoRNA	ENSOCUT00000019350	-1.47	0.0225	272	LOC103351788	histone H2A-Bbd type 1-like	XM_008272495	-1.38	0.0014		SLC4A5	solute carrier family 4 (sodium bicarbonate cotransporter), member 5	XM_002709728	-1.78	1.75e-06
LOC103347155	ral-GDS-related protein-like	XM_008253628	1.7	9.96e-05		LOC103347155	ral-GDS-related protein-like	XM_008253628	1.7	9.96e-05	273	LOC103347155	ral-GDS-related protein-like	XM_008253628	1.7	9.96e-05								ENSOCUG00000028658	ncrna:novel chromosome:OryCun2.0:12:39462518:39462607:-1 gene:ENSOCUG00000028658 gene_biotype:snRNA transcript_biotype:snRNA	ENSOCUT00000032653	-1.47	0.0134	273	LOC103351879	doublesex- and mab-3-related transcription factor C1-like	XM_008272811	-1.37	0.0073		ENSOCUG00000019345	ncrna:novel chromosome:OryCun2.0:1:192153407:192153527:-1 gene:ENSOCUG00000019345 gene_biotype:rRNA transcript_biotype:rRNA	ENSOCUT00000019345	-1.78	0.0005
ENSOCUG00000021627	ncrna:novel chromosome:OryCun2.0:9:18577505:18577602:-1 gene:ENSOCUG00000021627 gene_biotype:snoRNA transcript_biotype:snoRNA	ENSOCUT00000021978	1.7	2.25e-05		ENSOCUG00000021627	ncrna:novel chromosome:OryCun2.0:9:18577505:18577602:-1 gene:ENSOCUG00000021627 gene_biotype:snoRNA transcript_biotype:snoRNA	ENSOCUT00000021978	1.7	2.25e-05	274	ENSOCUG00000021627	ncrna:novel chromosome:OryCun2.0:9:18577505:18577602:-1 gene:ENSOCUG00000021627 gene_biotype:snoRNA transcript_biotype:snoRNA	ENSOCUT00000021978	1.7	2.25e-05								ETV1	ets variant 1	XM_008274100	-1.46	0.0006	274	LPL	lipoprotein lipase	NM_001177330	-1.65	1.51e-06		ENSOCUG00000022378	ensembl:known scaffold:OryCun2.0:AAGW02082162:15907:16362:-1 gene:ENSOCUG00000022378 gene_biotype:protein_coding transcript_biotype:protein_coding	ENSOCUT00000024019	-1.78	0.008
C1GALT1	core 1 synthase, glycoprotein-N-acetylgalactosamine 3-beta-galactosyltransferase, 1	ENSOCUT00000024339	1.69	3.17e-06		C1GALT1	core 1 synthase, glycoprotein-N-acetylgalactosamine 3-beta-galactosyltransferase, 1	ENSOCUT00000024339	1.69	3.17e-06	275	C1GALT1	core 1 synthase, glycoprotein-N-acetylgalactosamine 3-beta-galactosyltransferase, 1	ENSOCUT00000024339	1.69	3.17e-06								FAM204A	family with sequence similarity 204, member A	XM_002718683	-1.46	0.0006	275	LSAMP	limbic system-associated membrane protein	XM_002716676	-1.63	3.13e-07		ENSOCUG00000023988	ncrna:novel chromosome:OryCun2.0:4:18812566:18812663:1 gene:ENSOCUG00000023988 gene_biotype:rRNA transcript_biotype:rRNA	ENSOCUT00000025547	-1.78	0.0181
LOC100328967	MHC RLA region class I 19-1	ENSOCUT00000010968	1.69	2.14e-08		LOC100328967	MHC RLA region class I 19-1	ENSOCUT00000010968	1.69	2.14e-08	276	LOC100328967	MHC RLA region class I 19-1	ENSOCUT00000010968	1.69	2.14e-08								GPRC5D	G protein-coupled receptor, class C, group 5, member D	XM_002712647	-1.46	0.0019	276	LTF	lactotransferrin	XM_008260521	-2.76	5.31e-09		ENSOCUG00000027007	ncrna:novel chromosome:OryCun2.0:16:16547574:16547680:-1 gene:ENSOCUG00000027007 gene_biotype:snRNA transcript_biotype:snRNA	ENSOCUT00000030365	-1.78	0.0235
ENSOCUG00000004197	ensembl:known scaffold:OryCun2.0:AAGW02082736:2344:3777:1 gene:ENSOCUG00000004197 gene_biotype:protein_coding transcript_biotype:protein_coding	ENSOCUT00000004196	1.69	0.0058		ENSOCUG00000004197	ensembl:known scaffold:OryCun2.0:AAGW02082736:2344:3777:1 gene:ENSOCUG00000004197 gene_biotype:protein_coding transcript_biotype:protein_coding	ENSOCUT00000004196	1.69	0.0058	277	ENSOCUG00000004197	ensembl:known scaffold:OryCun2.0:AAGW02082736:2344:3777:1 gene:ENSOCUG00000004197 gene_biotype:protein_coding transcript_biotype:protein_coding	ENSOCUT00000004196	1.69	0.0058								KLF12	Kruppel-like factor 12	XM_008260058	-1.46	6.12e-05	277	LXN	latexin	XM_002716332	-1.32	0.0006		LOC103347152	testosterone 17-beta-dehydrogenase 3-like	XM_008253622	-1.8	7.79e-08
ENSOCUG00000008745	ensembl:known_by_projection scaffold:OryCun2.0:GL018813:178478:192137:1 gene:ENSOCUG00000008745 gene_biotype:protein_coding transcript_biotype:protein_coding	ENSOCUT00000008742	1.69	1.59e-05		ENSOCUG00000008745	ensembl:known_by_projection scaffold:OryCun2.0:GL018813:178478:192137:1 gene:ENSOCUG00000008745 gene_biotype:protein_coding transcript_biotype:protein_coding	ENSOCUT00000008742	1.69	1.59e-05	278	ENSOCUG00000008745	ensembl:known_by_projection scaffold:OryCun2.0:GL018813:178478:192137:1 gene:ENSOCUG00000008745 gene_biotype:protein_coding transcript_biotype:protein_coding	ENSOCUT00000008742	1.69	1.59e-05								KRT25	keratin 25	XM_002719362	-1.46	0.0062	278	LY6G6C	lymphocyte antigen 6 complex, locus G6C	XM_002714275	-1.63	6.81e-08		ENSOCUG00000023826	ncrna:novel chromosome:OryCun2.0:7:74056412:74056518:-1 gene:ENSOCUG00000023826 gene_biotype:snRNA transcript_biotype:snRNA	ENSOCUT00000025303	-1.8	0.0019
ENSOCUG00000023834	ncrna:novel chromosome:OryCun2.0:16:56988591:56988756:1 gene:ENSOCUG00000023834 gene_biotype:snRNA transcript_biotype:snRNA	ENSOCUT00000025311	1.69	0.0003		ENSOCUG00000023834	ncrna:novel chromosome:OryCun2.0:16:56988591:56988756:1 gene:ENSOCUG00000023834 gene_biotype:snRNA transcript_biotype:snRNA	ENSOCUT00000025311	1.69	0.0003	279	ENSOCUG00000023834	ncrna:novel chromosome:OryCun2.0:16:56988591:56988756:1 gene:ENSOCUG00000023834 gene_biotype:snRNA transcript_biotype:snRNA	ENSOCUT00000025311	1.69	0.0003								RMDN1	regulator of microtubule dynamics 1	XM_008255709	-1.46	0.0009	279	LYPD1	LY6/PLAUR domain containing 1	XM_002712411	-3.69	1e-09		ENHO	energy homeostasis associated	XM_008273105	-1.81	1.18e-05
ENSOCUG00000026320	ensembl:known scaffold:OryCun2.0:AAGW02081234:1147:1777:-1 gene:ENSOCUG00000026320 gene_biotype:protein_coding transcript_biotype:protein_coding	ENSOCUT00000029753	1.69	2.29e-06		ENSOCUG00000026320	ensembl:known scaffold:OryCun2.0:AAGW02081234:1147:1777:-1 gene:ENSOCUG00000026320 gene_biotype:protein_coding transcript_biotype:protein_coding	ENSOCUT00000029753	1.69	2.29e-06	280	ENSOCUG00000026320	ensembl:known scaffold:OryCun2.0:AAGW02081234:1147:1777:-1 gene:ENSOCUG00000026320 gene_biotype:protein_coding transcript_biotype:protein_coding	ENSOCUT00000029753	1.69	2.29e-06								RPL12	ribosomal protein L12	XM_002720478	-1.46	2.69e-07	280	LYVE1	lymphatic vessel endothelial hyaluronan receptor 1	XM_002708812	-1.37	2.78e-05		FLOT2	flotillin 2	ENSOCUT00000030920	-1.81	0.0206
GENSCAN00000003608	cdna:genscan scaffold:OryCun2.0:AAGW02079997:14593:33925:-1 transcript_biotype:protein_coding	GENSCAN00000003608	1.69	5.53e-05		GENSCAN00000003608	cdna:genscan scaffold:OryCun2.0:AAGW02079997:14593:33925:-1 transcript_biotype:protein_coding	GENSCAN00000003608	1.69	5.53e-05	281	GENSCAN00000003608	cdna:genscan scaffold:OryCun2.0:AAGW02079997:14593:33925:-1 transcript_biotype:protein_coding	GENSCAN00000003608	1.69	5.53e-05								SLITRK5	SLIT and NTRK-like family, member 5	XM_008260096	-1.46	0.0005	281	MAGI1	membrane associated guanylate kinase, WW and PDZ domain containing 1	XM_002713293	-1.4	0.0024		RBP4	retinol binding protein 4, plasma	NM_001082321	-1.81	7.81e-09
C1GALT1	core 1 synthase, glycoprotein-N-acetylgalactosamine 3-beta-galactosyltransferase, 1	XM_002713783	1.68	8.37e-06		C1GALT1	core 1 synthase, glycoprotein-N-acetylgalactosamine 3-beta-galactosyltransferase, 1	XM_002713783	1.68	8.37e-06	282	C1GALT1	core 1 synthase, glycoprotein-N-acetylgalactosamine 3-beta-galactosyltransferase, 1	XM_002713783	1.68	8.37e-06								TIMP3	TIMP metallopeptidase inhibitor 3	NM_001195682	-1.46	2.43e-07	282	MANEAL	mannosidase, endo-alpha-like	XM_008273648	-1.55	0.0015		ENSOCUG00000018963	ncrna:novel chromosome:OryCun2.0:19:19954380:19954501:-1 gene:ENSOCUG00000018963 gene_biotype:snoRNA transcript_biotype:snoRNA	ENSOCUT00000018963	-1.81	8.43e-05
CD40LG	CD40 ligand	NM_001256781	1.68	3.13e-05		CD40LG	CD40 ligand	NM_001256781	1.68	3.13e-05	283	CD40LG	CD40 ligand	NM_001256781	1.68	3.13e-05								ENSOCUG00000012671	ensembl:known scaffold:OryCun2.0:GL019212:75820:76270:1 gene:ENSOCUG00000012671 gene_biotype:protein_coding transcript_biotype:protein_coding	ENSOCUT00000012665	-1.46	0.0234	283	MAP3K13	mitogen-activated protein kinase kinase kinase 13	XM_002716466	-1.34	8.35e-05		ENSOCUG00000028561	ncrna:novel scaffold:OryCun2.0:GL018764:339993:340071:1 gene:ENSOCUG00000028561 gene_biotype:snoRNA transcript_biotype:snoRNA	ENSOCUT00000032556	-1.81	0.0318
CLEC4E	C-type lectin domain family 4, member E	XM_002712850	1.68	8.09e-06		CLEC4E	C-type lectin domain family 4, member E	XM_002712850	1.68	8.09e-06	284	CLEC4E	C-type lectin domain family 4, member E	XM_002712850	1.68	8.09e-06								ENSOCUG00000018566	ncrna:novel chromosome:OryCun2.0:14:737715:737842:1 gene:ENSOCUG00000018566 gene_biotype:rRNA transcript_biotype:rRNA	ENSOCUT00000018566	-1.46	0.0455	284	MARC1	mitochondrial amidoxime reducing component 1	XM_002717498	-1.67	4.56e-08		CYP4A5	cytochrome P450, family 4, subfamily A, polypeptide 5	NM_001170977	-1.83	0.0001
CSF3R	colony stimulating factor 3 receptor (granulocyte)	XM_008273662	1.68	0.0002		CSF3R	colony stimulating factor 3 receptor (granulocyte)	XM_008273662	1.68	0.0002	285	CSF3R	colony stimulating factor 3 receptor (granulocyte)	XM_008273662	1.68	0.0002								ENSOCUG00000026945	ncrna:novel chromosome:OryCun2.0:13:41090730:41090830:1 gene:ENSOCUG00000026945 gene_biotype:snRNA transcript_biotype:snRNA	ENSOCUT00000030272	-1.46	0.0096	285	MARS2	methionyl-tRNA synthetase 2, mitochondrial	XM_002712268	-1.39	0.0021		FGFBP1	fibroblast growth factor-binding protein 1-like	XM_002709524	-1.83	0.0002
FANCD2	Fanconi anemia, complementation group D2	XM_008249931	1.68	4.63e-08		FANCD2	Fanconi anemia, complementation group D2	XM_008249931	1.68	4.63e-08	286	FANCD2	Fanconi anemia, complementation group D2	XM_008249931	1.68	4.63e-08								ATAT1	alpha tubulin acetyltransferase 1	XM_002714356	-1.45	2.75e-05	286	MAVS	mitochondrial antiviral signaling protein	XM_002710888	-1.34	0.0009		LOC100353142	chromosome unknown open reading frame, human C16orf89	XM_008252343	-1.83	5.5e-08
LOC100346433	zymogen granule membrane protein 16-like	XM_002724425	1.68	2.3e-06		LOC100346433	zymogen granule membrane protein 16-like	XM_002724425	1.68	2.3e-06	287	LOC100346433	zymogen granule membrane protein 16-like	XM_002724425	1.68	2.3e-06								CBX7	chromobox homolog 7	XM_008257022	-1.45	0.0106	287	MDGA2	MAM domain containing glycosylphosphatidylinositol anchor 2	XM_008269620	-1.42	0.003		ENSOCUG00000019893	ncrna:novel chromosome:OryCun2.0:13:136378270:136378388:1 gene:ENSOCUG00000019893 gene_biotype:snoRNA transcript_biotype:snoRNA	ENSOCUT00000019893	-1.83	0.0158
LOC100354195	uncharacterized LOC100354195	XM_008265572	1.68	8.07e-09		LOC100354195	uncharacterized LOC100354195	XM_008265572	1.68	8.07e-09	288	LOC100354195	uncharacterized LOC100354195	XM_008265572	1.68	8.07e-09								CCDC102B	coiled-coil domain containing 102B	XM_008261450	-1.45	0.0101	288	MEDAG	mesenteric estrogen-dependent adipogenesis	XM_002720574	-1.31	3.83e-05		RPL34	60S ribosomal protein L34	XM_002718133	-1.84	1.84e-07
LOC103345989	uncharacterized LOC103345989	XM_008251375	1.68	3.68e-06		LOC103345989	uncharacterized LOC103345989	XM_008251375	1.68	3.68e-06	289	LOC103345989	uncharacterized LOC103345989	XM_008251375	1.68	3.68e-06								CIART	circadian associated repressor of transcription	XM_002715600	-1.45	1.61e-05	289	MFAP5	microfibrillar associated protein 5	XM_002712855	-1.4	1.59e-06		PGAP1	post-GPI attachment to proteins 1	XM_002712363	-1.84	0.0001
MCHR1	melanin-concentrating hormone receptor 1	XM_008275187	1.68	0.0065		MCHR1	melanin-concentrating hormone receptor 1	XM_008275187	1.68	0.0065	290	MCHR1	melanin-concentrating hormone receptor 1	XM_008275187	1.68	0.0065								DTNA	dystrobrevin, alpha	XM_008261363	-1.45	0.0007	290	MIA3	melanoma inhibitory activity family, member 3	XM_008268390	-1.36	2.58e-05		LOC100343913	phospholipase A2, membrane associated-like	XM_002716051	-1.85	9.26e-09
PIK3CG	phosphatidylinositol-4,5-bisphosphate 3-kinase, catalytic subunit gamma	XM_002712034	1.68	2.83e-05		PIK3CG	phosphatidylinositol-4,5-bisphosphate 3-kinase, catalytic subunit gamma	XM_002712034	1.68	2.83e-05	291	PIK3CG	phosphatidylinositol-4,5-bisphosphate 3-kinase, catalytic subunit gamma	XM_002712034	1.68	2.83e-05								FMO2	flavin containing monooxygenase 2 (non-functional)	NM_001082284	-1.45	0.0007	291	MSANTD3	Myb/SANT-like DNA-binding domain containing 3	XM_002707931	-1.32	0.0011		SPINK8	serine peptidase inhibitor, Kazal type 8 (putative)	XM_008260585	-1.85	9.11e-07
SLC15A2	solute carrier family 15 (oligopeptide transporter), member 2	NM_001082700	1.68	1.47e-06		SLC15A2	solute carrier family 15 (oligopeptide transporter), member 2	NM_001082700	1.68	1.47e-06	292	SLC15A2	solute carrier family 15 (oligopeptide transporter), member 2	NM_001082700	1.68	1.47e-06								LDLRAD3	low density lipoprotein receptor class A domain containing 3	XM_002709221	-1.45	5.1e-05	292	MTG1	mitochondrial ribosome-associated GTPase 1	XM_002718766	-1.38	0.0002		ACN9	ACN9 homolog (S. cerevisiae)	XM_002713688	-1.86	0.0441
ENSOCUG00000028220	ensembl:known_by_projection scaffold:OryCun2.0:GL019140:187508:188834:-1 gene:ENSOCUG00000028220 gene_biotype:protein_coding transcript_biotype:protein_coding	ENSOCUT00000021512	1.68	2.37e-06		ENSOCUG00000028220	ensembl:known_by_projection scaffold:OryCun2.0:GL019140:187508:188834:-1 gene:ENSOCUG00000028220 gene_biotype:protein_coding transcript_biotype:protein_coding	ENSOCUT00000021512	1.68	2.37e-06	293	ENSOCUG00000028220	ensembl:known_by_projection scaffold:OryCun2.0:GL019140:187508:188834:-1 gene:ENSOCUG00000028220 gene_biotype:protein_coding transcript_biotype:protein_coding	ENSOCUT00000021512	1.68	2.37e-06								HDGFL3	hepatoma-derived growth factor-related protein 3	XM_008251043	-1.45	1.93e-05	293	MYH11	myosin, heavy chain 11, smooth muscle	ENSOCUT00000024704	-1.44	2.01e-05		ENSOCUG00000007577	ensembl:known scaffold:OryCun2.0:GL018880:449784:450793:-1 gene:ENSOCUG00000007577 gene_biotype:protein_coding transcript_biotype:protein_coding	ENSOCUT00000007578	-1.86	0.002
ENSOCUG00000022993	ncrna:novel chromosome:OryCun2.0:3:65174033:65174161:1 gene:ENSOCUG00000022993 gene_biotype:snoRNA transcript_biotype:snoRNA	ENSOCUT00000024030	1.68	0.0033		ENSOCUG00000022993	ncrna:novel chromosome:OryCun2.0:3:65174033:65174161:1 gene:ENSOCUG00000022993 gene_biotype:snoRNA transcript_biotype:snoRNA	ENSOCUT00000024030	1.68	0.0033	294	ENSOCUG00000022993	ncrna:novel chromosome:OryCun2.0:3:65174033:65174161:1 gene:ENSOCUG00000022993 gene_biotype:snoRNA transcript_biotype:snoRNA	ENSOCUT00000024030	1.68	0.0033								LOC100344475	cleavage stimulation factor subunit 2 tau variant-like	XM_008258721	-1.45	0.0271	294	MYO5C	myosin VC	XM_008268992	-1.5	0.0003		CCL21	chemokine (C-C motif) ligand 21	XM_002708013	-1.87	7.78e-09
ENSOCUG00000028646	ncrna:novel scaffold:OryCun2.0:GL019048:63988:64056:1 gene:ENSOCUG00000028646 gene_biotype:snoRNA transcript_biotype:snoRNA	ENSOCUT00000032641	1.68	0.0426		ENSOCUG00000028646	ncrna:novel scaffold:OryCun2.0:GL019048:63988:64056:1 gene:ENSOCUG00000028646 gene_biotype:snoRNA transcript_biotype:snoRNA	ENSOCUT00000032641	1.68	0.0426	295	ENSOCUG00000028646	ncrna:novel scaffold:OryCun2.0:GL019048:63988:64056:1 gene:ENSOCUG00000028646 gene_biotype:snoRNA transcript_biotype:snoRNA	ENSOCUT00000032641	1.68	0.0426								RAP1GAP2	RAP1 GTPase activating protein 2	XM_008270901	-1.45	0.0015	295	MYRIP	myosin VIIA and Rab interacting protein	XM_002713096	-1.39	0.0008		STAC	SH3 and cysteine rich domain	XM_002716238	-1.87	0.0004
BTK	Bruton agammaglobulinemia tyrosine kinase	XM_002720367	1.67	4.55e-05		BTK	Bruton agammaglobulinemia tyrosine kinase	XM_002720367	1.67	4.55e-05	296	BTK	Bruton agammaglobulinemia tyrosine kinase	XM_002720367	1.67	4.55e-05								SDPR	serum deprivation response	XM_002712352	-1.45	0.0002	296	NAALAD2	N-acetylated alpha-linked acidic dipeptidase 2	XM_002708640	-1.74	0.0021		TCHH	trichohyalin	XM_002715541	-1.87	0.0033
CA12	carbonic anhydrase XII	NM_001082086	1.67	3.37e-06		CA12	carbonic anhydrase XII	NM_001082086	1.67	3.37e-06	297	CA12	carbonic anhydrase XII	NM_001082086	1.67	3.37e-06								ST3GAL3	ST3 beta-galactoside alpha-2,3-sialyltransferase 3	XM_002715162	-1.45	2.15e-05	297	NAPEPLD	N-acyl phosphatidylethanolamine phospholipase D	XM_002712102	-1.58	6.27e-07		ENSOCUG00000029114	mt_genbank_import:novel chromosome:OryCun2.0:MT:14104:14171:-1 gene:ENSOCUG00000029114 gene_biotype:Mt_tRNA transcript_biotype:Mt_tRNA	ENSOCUT00000033139	-1.87	0.0001
CENPF	centromere protein F, 350/400kDa	XM_008268432	1.67	4.41e-06		CENPF	centromere protein F, 350/400kDa	XM_008268432	1.67	4.41e-06	298	CENPF	centromere protein F, 350/400kDa	XM_008268432	1.67	4.41e-06								TENC1	tensin like C1 domain containing phosphatase (tensin 2)	XM_008256699	-1.45	0.001	298	NDUFA7	NADH dehydrogenase (ubiquinone) 1 alpha subcomplex, 7, 14.5kDa	XM_002722000	-1.33	0.0014		ENSOCUG00000018733	ncrna:novel chromosome:OryCun2.0:16:72388964:72389025:1 gene:ENSOCUG00000018733 gene_biotype:miRNA transcript_biotype:miRNA	ENSOCUT00000018733	-1.88	0.0005
ITLN2	intelectin-2-like	XM_008264209	1.67	0.0011		ITLN2	intelectin-2-like	XM_008264209	1.67	0.0011	299	ITLN2	intelectin-2-like	XM_008264209	1.67	0.0011								ENSOCUG00000002698	ensembl:known scaffold:OryCun2.0:GL018785:1465:99859:1 gene:ENSOCUG00000002698 gene_biotype:protein_coding transcript_biotype:protein_coding	ENSOCUT00000002702	-1.45	0.0038	299	NDUFAF2	NADH dehydrogenase (ubiquinone) complex I, assembly factor 2	XM_002714055	-1.31	0.0291		SCGB2A1	lipophilin CL2	NM_001082095	-1.89	1.05e-09
LOC100358984	vascular endothelial growth factor receptor kdr-like	XM_008272700	1.67	0.0022		LOC100358984	vascular endothelial growth factor receptor kdr-like	XM_008272700	1.67	0.0022	300	LOC100358984	vascular endothelial growth factor receptor kdr-like	XM_008272700	1.67	0.0022								ENSOCUG00000007504	ensembl:known_by_projection scaffold:OryCun2.0:GL019147:4809:71271:-1 gene:ENSOCUG00000007504 gene_biotype:protein_coding transcript_biotype:protein_coding	ENSOCUT00000007504	-1.45	0.0013	300	NDUFB11	NADH dehydrogenase (ubiquinone) 1 beta subcomplex, 11, 17.3kDa	XM_002719882	-1.38	5.06e-05		NKX3-1	NK3 homeobox 1	XM_002709466	-1.89	2.19e-07
LOC103351160	uncharacterized LOC103351160	XM_008269340	1.67	5.18e-05		LOC103351160	uncharacterized LOC103351160	XM_008269340	1.67	5.18e-05	301	LOC103351160	uncharacterized LOC103351160	XM_008269340	1.67	5.18e-05								ENSOCUG00000019249	ncrna:novel chromosome:OryCun2.0:X:34243923:34244013:1 gene:ENSOCUG00000019249 gene_biotype:miRNA transcript_biotype:miRNA	ENSOCUT00000019249	-1.45	0.0038	301	NEFL	neurofilament, light polypeptide	XM_008249462	-1.6	0.0002		OCM	oncomodulin	XM_002723077	-1.9	6.14e-09
ENSOCUG00000024671	ncrna:novel chromosome:OryCun2.0:20:30132303:30132421:1 gene:ENSOCUG00000024671 gene_biotype:rRNA transcript_biotype:rRNA	ENSOCUT00000026588	1.67	5.51e-05		ENSOCUG00000024671	ncrna:novel chromosome:OryCun2.0:20:30132303:30132421:1 gene:ENSOCUG00000024671 gene_biotype:rRNA transcript_biotype:rRNA	ENSOCUT00000026588	1.67	5.51e-05	302	ENSOCUG00000024671	ncrna:novel chromosome:OryCun2.0:20:30132303:30132421:1 gene:ENSOCUG00000024671 gene_biotype:rRNA transcript_biotype:rRNA	ENSOCUT00000026588	1.67	5.51e-05								ENSOCUG00000027684	ensembl:known chromosome:OryCun2.0:4:8351611:8353729:-1 gene:ENSOCUG00000027684 gene_biotype:protein_coding transcript_biotype:protein_coding	ENSOCUT00000020970	-1.45	0.0409	302	NETO2	neuropilin (NRP) and tolloid (TLL)-like 2	XM_008248376	-1.34	0.0043		OLFM4	olfactomedin 4	XM_008260032	-1.9	9.31e-07
ENSOCUG00000029745	ensembl:known scaffold:OryCun2.0:GL019069:46120:89183:1 gene:ENSOCUG00000029745 gene_biotype:protein_coding transcript_biotype:protein_coding	ENSOCUT00000033685	1.67	0.0001		ENSOCUG00000029745	ensembl:known scaffold:OryCun2.0:GL019069:46120:89183:1 gene:ENSOCUG00000029745 gene_biotype:protein_coding transcript_biotype:protein_coding	ENSOCUT00000033685	1.67	0.0001	303	ENSOCUG00000029745	ensembl:known scaffold:OryCun2.0:GL019069:46120:89183:1 gene:ENSOCUG00000029745 gene_biotype:protein_coding transcript_biotype:protein_coding	ENSOCUT00000033685	1.67	0.0001								ENSOCUG00000021823	ensembl:known scaffold:OryCun2.0:GL019534:1:96:1 gene:ENSOCUG00000021823 gene_biotype:protein_coding transcript_biotype:protein_coding	ENSOCUT00000029981	-1.45	0.0163	303	NEXN	nexilin (F actin binding protein)	XM_002715905	-1.39	0.0004		OPN5	opsin 5	XM_008263024	-1.91	1.93e-07
GENSCAN00000050889	cdna:genscan scaffold:OryCun2.0:AAGW02081160:10858:26666:1 transcript_biotype:protein_coding	GENSCAN00000050889	1.67	0.0006		GENSCAN00000050889	cdna:genscan scaffold:OryCun2.0:AAGW02081160:10858:26666:1 transcript_biotype:protein_coding	GENSCAN00000050889	1.67	0.0006	304	GENSCAN00000050889	cdna:genscan scaffold:OryCun2.0:AAGW02081160:10858:26666:1 transcript_biotype:protein_coding	GENSCAN00000050889	1.67	0.0006								BDKRB1	bradykinin receptor B1	NM_001082347	-1.44	0.0048	304	NKX3-1	NK3 homeobox 1	XM_002709466	-1.89	2.19e-07		ENSOCUG00000028241	ncrna:novel scaffold:OryCun2.0:GL018725:2109520:2109650:1 gene:ENSOCUG00000028241 gene_biotype:snoRNA transcript_biotype:snoRNA	ENSOCUT00000032236	-1.95	3.73e-05
CTSC	cathepsin C	XM_002708644	1.66	8.49e-08		CTSC	cathepsin C	XM_002708644	1.66	8.49e-08	305	CTSC	cathepsin C	XM_002708644	1.66	8.49e-08								CHRDL1	chordin-like 1	XM_008272882	-1.44	6.32e-06	305	NOX5	NADPH oxidase, EF-hand calcium binding domain 5	XM_008249804	-1.42	0.0001		ENSOCUG00000028625	ncrna:novel chromosome:OryCun2.0:19:11297243:11297379:-1 gene:ENSOCUG00000028625 gene_biotype:snoRNA transcript_biotype:snoRNA	ENSOCUT00000032620	-1.95	1.46e-08
KYNU	kynureninase	XM_002712137	1.66	8.77e-05		KYNU	kynureninase	XM_002712137	1.66	8.77e-05	306	KYNU	kynureninase	XM_002712137	1.66	8.77e-05								CTXN3	cortexin 3	XM_008254973	-1.44	1.68e-05	306	NPR2	natriuretic peptide receptor 2	XM_008268071	-1.35	0.001		RA_M008_JSM295ECF	hemoglobin subunit zeta	NM_001171414	-1.96	5.96e-05
NUF2	NUF2, NDC80 kinetochore complex component	XM_002715912	1.66	0.0002		NUF2	NUF2, NDC80 kinetochore complex component	XM_002715912	1.66	0.0002	307	NUF2	NUF2, NDC80 kinetochore complex component	XM_002715912	1.66	0.0002								DLC1	deleted in liver cancer 1	XM_008274052	-1.44	0.0008	307	NR1D1	nuclear receptor subfamily 1, group D, member 1	XM_002719349	-2.01	1.93e-09		ENSOCUG00000019866	ncrna:novel chromosome:OryCun2.0:17:81091399:81091477:-1 gene:ENSOCUG00000019866 gene_biotype:snoRNA transcript_biotype:snoRNA	ENSOCUT00000019866	-1.97	0.0259
PKIB	protein kinase (cAMP-dependent, catalytic) inhibitor beta	XM_008263449	1.66	1.85e-07		PKIB	protein kinase (cAMP-dependent, catalytic) inhibitor beta	XM_008263449	1.66	1.85e-07	308	PKIB	protein kinase (cAMP-dependent, catalytic) inhibitor beta	XM_008263449	1.66	1.85e-07								EDNRA	endothelin receptor type A	NM_001105674	-1.44	1.34e-05	308	NR1D2	nuclear receptor subfamily 1, group D, member 2	XM_008266064	-1.36	4.85e-06		mainchr20-1553707415537503	0	0	-1.97	9.99e-06
SLC7A13	solute carrier family 7 (anionic amino acid transporter), member 13	XM_002710568	1.66	1.65e-05		SLC7A13	solute carrier family 7 (anionic amino acid transporter), member 13	XM_002710568	1.66	1.65e-05	309	SLC7A13	solute carrier family 7 (anionic amino acid transporter), member 13	XM_002710568	1.66	1.65e-05								LGR5	leucine-rich repeat containing G protein-coupled receptor 5	XM_002711332	-1.44	0.0147	309	NR3C2	nuclear receptor subfamily 3, group C, member 2	XM_002716911	-1.32	0.0004		ENSOCUG00000000195	ensembl:known_by_projection scaffold:OryCun2.0:GL019042:85245:165309:1 gene:ENSOCUG00000000195 gene_biotype:protein_coding transcript_biotype:protein_coding	ENSOCUT00000000194	-1.98	2.81e-07
TPX2	TPX2, microtubule-associated	XM_002710846	1.66	3.33e-07		TPX2	TPX2, microtubule-associated	XM_002710846	1.66	3.33e-07	310	TPX2	TPX2, microtubule-associated	XM_002710846	1.66	3.33e-07								LOC100354977	uncharacterized LOC100354977	XR_519289	-1.44	1.06e-05	310	NTRK2	neurotrophic tyrosine kinase, receptor, type 2	XM_002721272	-1.38	5.17e-05		LOC100344041	olfactory receptor 5M3-like	XM_002709139	-1.99	0.0034
ENSOCUG00000018043	ncrna:novel chromosome:OryCun2.0:5:25136800:25136935:1 gene:ENSOCUG00000018043 gene_biotype:snoRNA transcript_biotype:snoRNA	ENSOCUT00000018043	1.66	1.91e-06		ENSOCUG00000018043	ncrna:novel chromosome:OryCun2.0:5:25136800:25136935:1 gene:ENSOCUG00000018043 gene_biotype:snoRNA transcript_biotype:snoRNA	ENSOCUT00000018043	1.66	1.91e-06	311	ENSOCUG00000018043	ncrna:novel chromosome:OryCun2.0:5:25136800:25136935:1 gene:ENSOCUG00000018043 gene_biotype:snoRNA transcript_biotype:snoRNA	ENSOCUT00000018043	1.66	1.91e-06								CES1	liver carboxylesterase 1-like	XM_008257309	-1.44	0.001	311	NUDT11	nudix (nucleoside diphosphate linked moiety X)-type motif 11	XM_002721654	-1.43	0.0298		WIF1	WNT inhibitory factor 1	XM_008256742	-2	3.66e-08
ENSOCUG00000018540	ncrna:novel chromosome:OryCun2.0:X:68615965:68616092:-1 gene:ENSOCUG00000018540 gene_biotype:snoRNA transcript_biotype:snoRNA	ENSOCUT00000018540	1.66	2.67e-06		ENSOCUG00000018540	ncrna:novel chromosome:OryCun2.0:X:68615965:68616092:-1 gene:ENSOCUG00000018540 gene_biotype:snoRNA transcript_biotype:snoRNA	ENSOCUT00000018540	1.66	2.67e-06	312	ENSOCUG00000018540	ncrna:novel chromosome:OryCun2.0:X:68615965:68616092:-1 gene:ENSOCUG00000018540 gene_biotype:snoRNA transcript_biotype:snoRNA	ENSOCUT00000018540	1.66	2.67e-06								MYH11	myosin, heavy chain 11, smooth muscle	ENSOCUT00000024704	-1.44	2.01e-05	312	NUPR1	nuclear protein, transcriptional regulator, 1	XM_002711875	-1.41	4.78e-05		ENSOCUG00000027549	ensembl:known scaffold:OryCun2.0:GL019873:1:11514:-1 gene:ENSOCUG00000027549 gene_biotype:protein_coding transcript_biotype:protein_coding	ENSOCUT00000021541	-2	3.14e-06
ENSOCUG00000019343	ncrna:novel scaffold:OryCun2.0:GL018734:92542:92691:-1 gene:ENSOCUG00000019343 gene_biotype:snRNA transcript_biotype:snRNA	ENSOCUT00000019343	1.66	3.74e-05		ENSOCUG00000019343	ncrna:novel scaffold:OryCun2.0:GL018734:92542:92691:-1 gene:ENSOCUG00000019343 gene_biotype:snRNA transcript_biotype:snRNA	ENSOCUT00000019343	1.66	3.74e-05	313	ENSOCUG00000019343	ncrna:novel scaffold:OryCun2.0:GL018734:92542:92691:-1 gene:ENSOCUG00000019343 gene_biotype:snRNA transcript_biotype:snRNA	ENSOCUT00000019343	1.66	3.74e-05								PDGFD	platelet derived growth factor D	NM_001195762	-1.44	7.98e-07	313	OCM	oncomodulin	XM_002723077	-1.9	6.14e-09		NR1D1	nuclear receptor subfamily 1, group D, member 1	XM_002719349	-2.01	1.93e-09
ENSOCUG00000019857	ncrna:novel chromosome:OryCun2.0:1:151262435:151262562:1 gene:ENSOCUG00000019857 gene_biotype:snoRNA transcript_biotype:snoRNA	ENSOCUT00000019857	1.66	3.8e-08		ENSOCUG00000019857	ncrna:novel chromosome:OryCun2.0:1:151262435:151262562:1 gene:ENSOCUG00000019857 gene_biotype:snoRNA transcript_biotype:snoRNA	ENSOCUT00000019857	1.66	3.8e-08	314	ENSOCUG00000019857	ncrna:novel chromosome:OryCun2.0:1:151262435:151262562:1 gene:ENSOCUG00000019857 gene_biotype:snoRNA transcript_biotype:snoRNA	ENSOCUT00000019857	1.66	3.8e-08								PIGC	phosphatidylinositol glycan anchor biosynthesis, class C	XM_002715414	-1.44	3.16e-05	314	OLFM4	olfactomedin 4	XM_008260032	-1.9	9.31e-07		LCN2	lipocalin 2	XM_002722973	-2.03	1.17e-06
APOBEC1	apolipoprotein B mRNA editing enzyme, catalytic polypeptide 1	NM_001082341	1.65	4.08e-07		APOBEC1	apolipoprotein B mRNA editing enzyme, catalytic polypeptide 1	NM_001082341	1.65	4.08e-07	315	APOBEC1	apolipoprotein B mRNA editing enzyme, catalytic polypeptide 1	NM_001082341	1.65	4.08e-07								TYR	tyrosinase	NM_001082077	-1.44	0.0007	315	OLFML3	olfactomedin-like 3	XM_002715753	-1.32	6.17e-06		LOC100348998	UPF0762 protein C6orf58-like	XM_002714720	-2.03	1.06e-05
GMFG	glia maturation factor, gamma	XM_008257144	1.65	4.2e-06		GMFG	glia maturation factor, gamma	XM_008257144	1.65	4.2e-06	316	GMFG	glia maturation factor, gamma	XM_008257144	1.65	4.2e-06								ENSOCUG00000028198	ensembl:known_by_projection scaffold:OryCun2.0:GL018832:950192:992915:1 gene:ENSOCUG00000028198 gene_biotype:protein_coding transcript_biotype:protein_coding	ENSOCUT00000020935	-1.44	2.69e-06	316	OLFR622	olfactory receptor 622	NM_001171453	-1.42	1.49e-05		SPRR3	small proline-rich protein 3	XM_002715530	-2.03	7.36e-08
IL20RB	interleukin 20 receptor beta	XM_002716560	1.65	0.0004		IL20RB	interleukin 20 receptor beta	XM_002716560	1.65	0.0004	317	IL20RB	interleukin 20 receptor beta	XM_002716560	1.65	0.0004								ENSOCUG00000028528	ncrna:novel scaffold:OryCun2.0:GL018705:1546573:1546740:1 gene:ENSOCUG00000028528 gene_biotype:snRNA transcript_biotype:snRNA	ENSOCUT00000032523	-1.44	0.0169	317	OPN5	opsin 5	XM_008263024	-1.91	1.93e-07		ENSOCUG00000028250	ncrna:novel chromosome:OryCun2.0:3:28831007:28831116:-1 gene:ENSOCUG00000028250 gene_biotype:rRNA transcript_biotype:rRNA	ENSOCUT00000032245	-2.03	0.0112
LOC103351913	wiskott-Aldrich syndrome protein family member 1-like	XM_008272971	1.65	0.0008		LOC103351913	wiskott-Aldrich syndrome protein family member 1-like	XM_008272971	1.65	0.0008	318	LOC103351913	wiskott-Aldrich syndrome protein family member 1-like	XM_008272971	1.65	0.0008								GXYLT2	glucoside xylosyltransferase 2	XM_008260934	-1.43	0.0014	318	ORC6	origin recognition complex, subunit 6	XM_002721560	-1.52	0.0002		STC1	stanniocalcin 1	XM_002709464	-2.05	8.92e-06
MASTL	microtubule associated serine/threonine kinase-like	XM_002717280	1.65	3.17e-06		MASTL	microtubule associated serine/threonine kinase-like	XM_002717280	1.65	3.17e-06	319	MASTL	microtubule associated serine/threonine kinase-like	XM_002717280	1.65	3.17e-06								LOC100339578	UDP-glucuronosyltransferase 2B16-like	XM_002717134	-1.43	0.0027	319	ORYCUNV1R1506	vomeronasal 1 receptor oryCunV1R1506	NM_001167195	-1.37	0.0363		LGI1	leucine-rich, glioma inactivated 1	XM_002718517	-2.06	1.45e-07
PBK	PDZ binding kinase	XM_002709302	1.65	1.22e-05		PBK	PDZ binding kinase	XM_002709302	1.65	1.22e-05	320	PBK	PDZ binding kinase	XM_002709302	1.65	1.22e-05								LOC100351453	paternally-expressed gene 3 protein-like	XM_008249046	-1.43	0.0195	320	OSBPL1A	oxysterol binding protein-like 1A	XM_002713458	-1.36	4.35e-05		ENSOCUG00000019045	ncrna:novel chromosome:OryCun2.0:12:123077079:123077210:1 gene:ENSOCUG00000019045 gene_biotype:snoRNA transcript_biotype:snoRNA	ENSOCUT00000019045	-2.06	0.0043
PKHD1	polycystic kidney and hepatic disease 1 (autosomal recessive)	XM_008263040	1.65	0.0032		PKHD1	polycystic kidney and hepatic disease 1 (autosomal recessive)	XM_008263040	1.65	0.0032	321	PKHD1	polycystic kidney and hepatic disease 1 (autosomal recessive)	XM_008263040	1.65	0.0032								LOC100358606	protein FAM115E-like	XM_008258108	-1.43	0.0025	321	OSR1	odd-skipped related transciption factor 1	XM_002710046	-1.4	0.0053		PANX2	lipophilin AL	NM_001082092	-2.09	3.22e-09
SLC5A2	solute carrier family 5 (sodium/glucose cotransporter), member 2	NM_001082669	1.65	5.01e-07		SLC5A2	solute carrier family 5 (sodium/glucose cotransporter), member 2	NM_001082669	1.65	5.01e-07	322	SLC5A2	solute carrier family 5 (sodium/glucose cotransporter), member 2	NM_001082669	1.65	5.01e-07								LOC103351319	USP6 N-terminal-like protein	XM_008269841	-1.43	0.0088	322	P2RY4	pyrimidinergic receptor P2Y, G-protein coupled, 4	XM_002720078	-1.5	0.0117		CYP2B4	cytochrome P450, family 2, subfamily b, polypeptide 4	ENSOCUT00000023979	-2.15	1.86e-06
WARS	tryptophanyl-tRNA synthetase	XM_008251449	1.65	2.23e-08		WARS	tryptophanyl-tRNA synthetase	XM_008251449	1.65	2.23e-08	323	WARS	tryptophanyl-tRNA synthetase	XM_008251449	1.65	2.23e-08								NUDT11	nudix (nucleoside diphosphate linked moiety X)-type motif 11	XM_002721654	-1.43	0.0298	323	PADI3	peptidyl arginine deiminase, type III	XM_008251563	-1.67	1.63e-05		SLC7A3	solute carrier family 7 (cationic amino acid transporter, y+ system), member 3	XM_008272757	-2.17	9.13e-06
ENSOCUG00000019380	ncrna:novel chromosome:OryCun2.0:12:90670556:90670680:1 gene:ENSOCUG00000019380 gene_biotype:snoRNA transcript_biotype:snoRNA	ENSOCUT00000019380	1.65	0.0077		ENSOCUG00000019380	ncrna:novel chromosome:OryCun2.0:12:90670556:90670680:1 gene:ENSOCUG00000019380 gene_biotype:snoRNA transcript_biotype:snoRNA	ENSOCUT00000019380	1.65	0.0077	324	ENSOCUG00000019380	ncrna:novel chromosome:OryCun2.0:12:90670556:90670680:1 gene:ENSOCUG00000019380 gene_biotype:snoRNA transcript_biotype:snoRNA	ENSOCUT00000019380	1.65	0.0077								SCGB3A1	secretoglobin, family 3A, member 1	XM_008275004	-1.43	0.0443	324	PCDH17	protocadherin 17	XM_008260035	-1.31	0.0015		FRZB	frizzled-related protein	XM_002712232	-2.19	3.33e-08
ENSOCUG00000026927	ncrna:novel chromosome:OryCun2.0:14:134141492:134141655:1 gene:ENSOCUG00000026927 gene_biotype:snRNA transcript_biotype:snRNA	ENSOCUT00000030245	1.65	0.0002		ENSOCUG00000026927	ncrna:novel chromosome:OryCun2.0:14:134141492:134141655:1 gene:ENSOCUG00000026927 gene_biotype:snRNA transcript_biotype:snRNA	ENSOCUT00000030245	1.65	0.0002	325	ENSOCUG00000026927	ncrna:novel chromosome:OryCun2.0:14:134141492:134141655:1 gene:ENSOCUG00000026927 gene_biotype:snRNA transcript_biotype:snRNA	ENSOCUT00000030245	1.65	0.0002								SSPN	sarcospan	ENSOCUT00000010736	-1.43	0.0006	325	PCOLCE2	procollagen C-endopeptidase enhancer 2	XM_002716591	-1.54	1.6e-07		ENSOCUG00000003355	ensembl:known_by_projection chromosome:OryCun2.0:15:79730470:79751621:-1 gene:ENSOCUG00000003355 gene_biotype:protein_coding transcript_biotype:protein_coding	ENSOCUT00000003354	-2.21	4.76e-05
AGR3	anterior gradient 3	XM_002720846	1.64	5.61e-05		AGR3	anterior gradient 3	XM_002720846	1.64	5.61e-05	326	AGR3	anterior gradient 3	XM_002720846	1.64	5.61e-05								ENSOCUG00000018310	ncrna:novel chromosome:OryCun2.0:19:16435640:16435734:1 gene:ENSOCUG00000018310 gene_biotype:miRNA transcript_biotype:miRNA	ENSOCUT00000018310	-1.43	0.0329	326	PDGFD	platelet derived growth factor D	NM_001195762	-1.44	7.98e-07		LOC100357464	UDP-glucuronosyltransferase 2B14-like	XM_008253410	-2.25	0.0016
RPS14	ribosomal protein S14	XM_002710309	1.64	1.62e-06		RPS14	ribosomal protein S14	XM_002710309	1.64	1.62e-06	327	RPS14	ribosomal protein S14	XM_002710309	1.64	1.62e-06								ENSOCUG00000019207	ncrna:novel scaffold:OryCun2.0:GL018757:1527632:1527703:1 gene:ENSOCUG00000019207 gene_biotype:miRNA transcript_biotype:miRNA	ENSOCUT00000019207	-1.43	0.0455	327	PDGFRL	platelet-derived growth factor receptor-like	XM_008251086	-1.42	9.95e-06		TCN1	transcobalamin I (vitamin B12 binding protein, R binder family)	XM_002709185	-2.26	1.13e-06
SLC13A3	solute carrier family 13 (sodium-dependent dicarboxylate transporter), member 3	XM_002721218	1.64	1.81e-06		SLC13A3	solute carrier family 13 (sodium-dependent dicarboxylate transporter), member 3	XM_002721218	1.64	1.81e-06	328	SLC13A3	solute carrier family 13 (sodium-dependent dicarboxylate transporter), member 3	XM_002721218	1.64	1.81e-06								ENSOCUG00000022123	ensembl:known_by_projection scaffold:OryCun2.0:GL018786:88592:90898:1 gene:ENSOCUG00000022123 gene_biotype:protein_coding transcript_biotype:protein_coding	ENSOCUT00000028511	-1.43	5.55e-06	328	PDZD2	PDZ domain containing 2	XM_008262330	-1.42	0.0003		ENSOCUG00000023732	ncrna:novel chromosome:OryCun2.0:12:43218510:43218616:-1 gene:ENSOCUG00000023732 gene_biotype:snRNA transcript_biotype:snRNA	ENSOCUT00000025160	-2.27	0.019
UGT2B13	UDP-glucuronosyltransferase 2B13	NM_001171014	1.64	3.44e-05		UGT2B13	UDP-glucuronosyltransferase 2B13	NM_001171014	1.64	3.44e-05	329	UGT2B13	UDP-glucuronosyltransferase 2B13	NM_001171014	1.64	3.44e-05								GENSCAN00000026438	cdna:genscan chromosome:OryCun2.0:2:6480627:6481202:-1 transcript_biotype:protein_coding	GENSCAN00000026438	-1.43	0.0004	329	PFKFB1	6-phosphofructo-2-kinase/fructose-2,6-biphosphatase 1	XM_002720028	-1.72	0.0072		LOC103347245	transmembrane protein 254-like	XM_008253729	-2.31	2.64e-06
ENSOCUG00000008407	ensembl:known_by_projection chromosome:OryCun2.0:3:89056532:89058890:-1 gene:ENSOCUG00000008407 gene_biotype:protein_coding transcript_biotype:protein_coding	ENSOCUT00000008405	1.64	9.93e-06		ENSOCUG00000008407	ensembl:known_by_projection chromosome:OryCun2.0:3:89056532:89058890:-1 gene:ENSOCUG00000008407 gene_biotype:protein_coding transcript_biotype:protein_coding	ENSOCUT00000008405	1.64	9.93e-06	330	ENSOCUG00000008407	ensembl:known_by_projection chromosome:OryCun2.0:3:89056532:89058890:-1 gene:ENSOCUG00000008407 gene_biotype:protein_coding transcript_biotype:protein_coding	ENSOCUT00000008405	1.64	9.93e-06								mainchrUn_0017+39031453903407	0	0	-1.43	0.0186	330	PGAP1	post-GPI attachment to proteins 1	XM_002712363	-1.84	0.0001		ENSOCUG00000025864	ensembl:known scaffold:OryCun2.0:GL019480:44303:45623:-1 gene:ENSOCUG00000025864 gene_biotype:protein_coding transcript_biotype:protein_coding	ENSOCUT00000031158	-2.34	5.64e-08
ENSOCUG00000020765	ncrna:novel chromosome:OryCun2.0:X:996062:996164:1 gene:ENSOCUG00000020765 gene_biotype:snRNA transcript_biotype:snRNA	ENSOCUT00000020765	1.64	0.0289		ENSOCUG00000020765	ncrna:novel chromosome:OryCun2.0:X:996062:996164:1 gene:ENSOCUG00000020765 gene_biotype:snRNA transcript_biotype:snRNA	ENSOCUT00000020765	1.64	0.0289	331	ENSOCUG00000020765	ncrna:novel chromosome:OryCun2.0:X:996062:996164:1 gene:ENSOCUG00000020765 gene_biotype:snRNA transcript_biotype:snRNA	ENSOCUT00000020765	1.64	0.0289								ECE1	endothelin converting enzyme 1	XM_008265734	-1.42	4.29e-05	331	PGER1	prostaglandin-E(2) 9-reductase-like	NM_001297499	-1.49	0.0158		HTR1B	5-hydroxytryptamine (serotonin) receptor 1B, G protein-coupled	NM_001082790	-2.36	4.09e-07
AIF1	allograft inflammatory factor 1	XM_002714269	1.63	1.15e-06		AIF1	allograft inflammatory factor 1	XM_002714269	1.63	1.15e-06	332	AIF1	allograft inflammatory factor 1	XM_002714269	1.63	1.15e-06								EPHX4	epoxide hydrolase 4	XM_002715865	-1.42	0.0009	332	PGM5	phosphoglucomutase 5	XM_002708190	-1.33	0.0024		LOC100347786	NXPE family member 3-like	XM_008248890	-2.38	4.7e-08
ARG1	arginase 1	NM_001082108	1.63	3.05e-06		ARG1	arginase 1	NM_001082108	1.63	3.05e-06	333	ARG1	arginase 1	NM_001082108	1.63	3.05e-06								FGF13	fibroblast growth factor 13	XM_002720518	-1.42	0.0316	333	PIGC	phosphatidylinositol glycan anchor biosynthesis, class C	XM_002715414	-1.44	3.16e-05		KRT18	keratin 18	XM_008256498	-2.42	2.46e-08
KCNJ15	potassium inwardly-rectifying channel, subfamily J, member 15	XM_002721258	1.63	2.01e-06		KCNJ15	potassium inwardly-rectifying channel, subfamily J, member 15	XM_002721258	1.63	2.01e-06	334	KCNJ15	potassium inwardly-rectifying channel, subfamily J, member 15	XM_002721258	1.63	2.01e-06								FOXR1	forkhead box R1	XM_008250488	-1.42	0.0117	334	PIGO	phosphatidylinositol glycan anchor biosynthesis, class O	XM_002708009	-1.34	0.0175		ENSOCUG00000018736	ncrna:novel chromosome:OryCun2.0:4:10776345:10776430:1 gene:ENSOCUG00000018736 gene_biotype:miRNA transcript_biotype:miRNA	ENSOCUT00000018736	-2.6	0.0161
LOC102723407	uncharacterized LOC100351723	XM_002724177	1.63	0.0002		LOC102723407	uncharacterized LOC100351723	XM_002724177	1.63	0.0002	335	LOC102723407	uncharacterized LOC100351723	XM_002724177	1.63	0.0002								GNAI1	guanine nucleotide binding protein (G protein), alpha inhibiting activity polypeptide 1	XM_002712018	-1.42	0.0012	335	PIH1D2	PIH1 domain containing 2	XM_002708393	-1.31	0.0175		SCGB2A1	lipophilin CL	NM_001082094	-2.68	1.58e-09
LOC103347775	uncharacterized LOC103347775	XM_008254700	1.63	0.0027		LOC103347775	uncharacterized LOC103347775	XM_008254700	1.63	0.0027	336	LOC103347775	uncharacterized LOC103347775	XM_008254700	1.63	0.0027								LOC100349637	olfactory receptor 52A5-like	XM_002708742	-1.42	0.0217	336	PIP	prolactin-induced protein	NM_001171116	-24.52	5.49e-14		TYRP1	tyrosinase-related protein 1	NM_001297495	-2.69	1.05e-08
PIPOX	pipecolic acid oxidase	XM_002718915	1.63	0.0004		PIPOX	pipecolic acid oxidase	XM_002718915	1.63	0.0004	337	PIPOX	pipecolic acid oxidase	XM_002718915	1.63	0.0004								LOC100356283	putative ATP-dependent RNA helicase TDRD12	XM_008257266	-1.42	0.0001	337	PKIA	protein kinase (cAMP-dependent, catalytic) inhibitor alpha	XM_002710648	-1.31	0.0025		LTF	lactotransferrin	XM_008260521	-2.76	5.31e-09
SLC30A8	solute carrier family 30 (zinc transporter), member 8	XM_008255843	1.63	2.54e-06		SLC30A8	solute carrier family 30 (zinc transporter), member 8	XM_008255843	1.63	2.54e-06	338	SLC30A8	solute carrier family 30 (zinc transporter), member 8	XM_008255843	1.63	2.54e-06								MDGA2	MAM domain containing glycosylphosphatidylinositol anchor 2	XM_008269620	-1.42	0.003	338	PKP2	plakophilin 2	XM_008259408	-1.53	9.33e-06		ENSOCUG00000024597	ncrna:novel chromosome:OryCun2.0:15:63037739:63037867:1 gene:ENSOCUG00000024597 gene_biotype:snoRNA transcript_biotype:snoRNA	ENSOCUT00000026471	-2.78	0.0017
TLR10	toll-like receptor 10	NM_001297501	1.63	9.82e-05		TLR10	toll-like receptor 10	NM_001297501	1.63	9.82e-05	339	TLR10	toll-like receptor 10	NM_001297501	1.63	9.82e-05								NOX5	NADPH oxidase, EF-hand calcium binding domain 5	XM_008249804	-1.42	0.0001	339	PLA2G10	phospholipase A2, group X	XM_008257754	-1.55	0.009		ENSOCUG00000028063	ensembl:known scaffold:OryCun2.0:AAGW02082581:1016:2386:1 gene:ENSOCUG00000028063 gene_biotype:protein_coding transcript_biotype:protein_coding	ENSOCUT00000031956	-2.8	4.84e-06
VSIG4	V-set and immunoglobulin domain containing 4	XM_002720060	1.63	8.9e-07		VSIG4	V-set and immunoglobulin domain containing 4	XM_002720060	1.63	8.9e-07	340	VSIG4	V-set and immunoglobulin domain containing 4	XM_002720060	1.63	8.9e-07								OLFR622	olfactory receptor 622	NM_001171453	-1.42	1.49e-05	340	PLCB4	phospholipase C, beta 4	XM_008256381	-1.63	1.38e-06		COCH	cochlin	XM_002718124	-2.86	4.79e-06
ENSOCUG00000019804	ncrna:novel chromosome:OryCun2.0:13:121846897:121846999:-1 gene:ENSOCUG00000019804 gene_biotype:snoRNA transcript_biotype:snoRNA	ENSOCUT00000019804	1.63	1.56e-07		ENSOCUG00000019804	ncrna:novel chromosome:OryCun2.0:13:121846897:121846999:-1 gene:ENSOCUG00000019804 gene_biotype:snoRNA transcript_biotype:snoRNA	ENSOCUT00000019804	1.63	1.56e-07	341	ENSOCUG00000019804	ncrna:novel chromosome:OryCun2.0:13:121846897:121846999:-1 gene:ENSOCUG00000019804 gene_biotype:snoRNA transcript_biotype:snoRNA	ENSOCUT00000019804	1.63	1.56e-07								PDGFRL	platelet-derived growth factor receptor-like	XM_008251086	-1.42	9.95e-06	341	PLCD3	phospholipase C, delta 3	XM_002719190	-1.52	1.92e-07		LOC100354078	cytochrome P450 2F5-like	XM_002722297	-2.93	2.29e-10
ENSOCUG00000021094	ncrna:novel chromosome:OryCun2.0:13:42672260:42672423:1 gene:ENSOCUG00000021094 gene_biotype:snRNA transcript_biotype:snRNA	ENSOCUT00000021166	1.63	1.24e-06		ENSOCUG00000021094	ncrna:novel chromosome:OryCun2.0:13:42672260:42672423:1 gene:ENSOCUG00000021094 gene_biotype:snRNA transcript_biotype:snRNA	ENSOCUT00000021166	1.63	1.24e-06	342	ENSOCUG00000021094	ncrna:novel chromosome:OryCun2.0:13:42672260:42672423:1 gene:ENSOCUG00000021094 gene_biotype:snRNA transcript_biotype:snRNA	ENSOCUT00000021166	1.63	1.24e-06								PDZD2	PDZ domain containing 2	XM_008262330	-1.42	0.0003	342	PLCXD3	phosphatidylinositol-specific phospholipase C, X domain containing 3	XM_002714000	-1.49	0.0144		mainchrUn_0038+11746781194498	0	0	-2.94	0.0163
ENSOCUG00000021094	ncrna:novel chromosome:OryCun2.0:13:42672260:42672423:1 gene:ENSOCUG00000021094 gene_biotype:snRNA transcript_biotype:snRNA	ENSOCUT00000021166	1.63	1.24e-06		ENSOCUG00000021094	ncrna:novel chromosome:OryCun2.0:13:42672260:42672423:1 gene:ENSOCUG00000021094 gene_biotype:snRNA transcript_biotype:snRNA	ENSOCUT00000021166	1.63	1.24e-06	343	ENSOCUG00000021094	ncrna:novel chromosome:OryCun2.0:13:42672260:42672423:1 gene:ENSOCUG00000021094 gene_biotype:snRNA transcript_biotype:snRNA	ENSOCUT00000021166	1.63	1.24e-06								ENSOCUG00000017170	ensembl:known_by_projection scaffold:OryCun2.0:GL018802:957260:1000485:1 gene:ENSOCUG00000017170 gene_biotype:protein_coding transcript_biotype:protein_coding	ENSOCUT00000017174	-1.42	0.0012	343	PLEKHB2	pleckstrin homology domain containing, family B (evectins) member 2	XM_002712323	-1.49	9.67e-07		KIAA1324	KIAA1324 ortholog	XM_008264757	-3.07	3.85e-10
ENSOCUG00000021094	ncrna:novel chromosome:OryCun2.0:13:42672260:42672423:1 gene:ENSOCUG00000021094 gene_biotype:snRNA transcript_biotype:snRNA	ENSOCUT00000021166	1.63	1.24e-06		ENSOCUG00000021094	ncrna:novel chromosome:OryCun2.0:13:42672260:42672423:1 gene:ENSOCUG00000021094 gene_biotype:snRNA transcript_biotype:snRNA	ENSOCUT00000021166	1.63	1.24e-06	344	ENSOCUG00000021094	ncrna:novel chromosome:OryCun2.0:13:42672260:42672423:1 gene:ENSOCUG00000021094 gene_biotype:snRNA transcript_biotype:snRNA	ENSOCUT00000021166	1.63	1.24e-06								ENSOCUG00000020072	ncrna:novel chromosome:OryCun2.0:18:17733921:17734018:-1 gene:ENSOCUG00000020072 gene_biotype:miRNA transcript_biotype:miRNA	ENSOCUT00000020072	-1.42	0.0013	344	PLSCR4	phospholipid scramblase 4	XM_002716599	-1.47	6.32e-05		ENSOCUG00000026373	ensembl:known scaffold:OryCun2.0:AAGW02083105:366:1905:-1 gene:ENSOCUG00000026373 gene_biotype:protein_coding transcript_biotype:protein_coding	ENSOCUT00000031889	-3.09	1.96e-06
ENSOCUG00000023152	ncrna:novel chromosome:OryCun2.0:14:128431859:128432022:1 gene:ENSOCUG00000023152 gene_biotype:snRNA transcript_biotype:snRNA	ENSOCUT00000024296	1.63	1.24e-06		ENSOCUG00000023152	ncrna:novel chromosome:OryCun2.0:14:128431859:128432022:1 gene:ENSOCUG00000023152 gene_biotype:snRNA transcript_biotype:snRNA	ENSOCUT00000024296	1.63	1.24e-06	345	ENSOCUG00000023152	ncrna:novel chromosome:OryCun2.0:14:128431859:128432022:1 gene:ENSOCUG00000023152 gene_biotype:snRNA transcript_biotype:snRNA	ENSOCUT00000024296	1.63	1.24e-06								ENSOCUG00000021613	ensembl:novel chromosome:OryCun2.0:9:47084113:47085114:-1 gene:ENSOCUG00000021613 gene_biotype:processed_pseudogene transcript_biotype:processed_pseudogene	ENSOCUT00000030479	-1.42	0.0094	345	PLXDC1	plexin domain containing 1	XM_008271394	-1.57	7.26e-06		LOC100349428	PREDICTED: Oryctolagus cuniculus cytochrome c oxidase protein 20 homolog (LOC100349428), transcript variant X2, mRNA.	XM_002717638	-3.26	0.0003
FGB	fibrinogen beta chain	XM_002716890	1.62	1.23e-05		FGB	fibrinogen beta chain	XM_002716890	1.62	1.23e-05	346	FGB	fibrinogen beta chain	XM_002716890	1.62	1.23e-05								AP1AR	adaptor-related protein complex 1 associated regulatory protein	XM_002717088	-1.41	0.0193	346	PLXNA4	plexin A4	XM_008258128	-1.32	0.0046		DCT	dopachrome tautomerase	NM_001297493	-3.37	7.74e-08
PLAT	plasminogen activator, tissue	NM_001082769	1.62	6.41e-07		PLAT	plasminogen activator, tissue	NM_001082769	1.62	6.41e-07	347	PLAT	plasminogen activator, tissue	NM_001082769	1.62	6.41e-07								ARHGAP44	Rho GTPase activating protein 44	XM_008270705	-1.41	1.21e-06	347	PODN	podocan	XM_008265234	-1.57	3.71e-07		LOC100341513	uncharacterized LOC100341513	XR_516721	-3.47	1.85e-12
TMPRSS11E	transmembrane protease, serine 11E	XM_008267795	1.62	0.0079		TMPRSS11E	transmembrane protease, serine 11E	XM_008267795	1.62	0.0079	348	TMPRSS11E	transmembrane protease, serine 11E	XM_008267795	1.62	0.0079								CPQ	carboxypeptidase Q	XM_008255774	-1.41	1.15e-05	348	PPAP2B	phosphatidic acid phosphatase type 2B	XM_002715957	-1.66	6.49e-08		LOC100347536	NXPE family member 3-like	XM_002721869	-3.47	1.11e-10
TRDN	triadin	NM_001082743	1.62	0.0038		TRDN	triadin	NM_001082743	1.62	0.0038	349	TRDN	triadin	NM_001082743	1.62	0.0038								EXPH5	exophilin 5	XM_008261801	-1.41	3.36e-05	349	PPT1	palmitoyl-protein thioesterase 1	XM_002715190	-1.32	0.0002		LYPD1	LY6/PLAUR domain containing 1	XM_002712411	-3.69	1e-09
ENSOCUG00000018670	ncrna:novel scaffold:OryCun2.0:GL018699:203912:204038:1 gene:ENSOCUG00000018670 gene_biotype:snoRNA transcript_biotype:snoRNA	ENSOCUT00000018670	1.62	8.65e-06		ENSOCUG00000018670	ncrna:novel scaffold:OryCun2.0:GL018699:203912:204038:1 gene:ENSOCUG00000018670 gene_biotype:snoRNA transcript_biotype:snoRNA	ENSOCUT00000018670	1.62	8.65e-06	350	ENSOCUG00000018670	ncrna:novel scaffold:OryCun2.0:GL018699:203912:204038:1 gene:ENSOCUG00000018670 gene_biotype:snoRNA transcript_biotype:snoRNA	ENSOCUT00000018670	1.62	8.65e-06								GPX6	glutathione peroxidase 6 (olfactory)	NM_001256906	-1.41	0.0111	350	PRKAR2B	protein kinase, cAMP-dependent, regulatory, type II, beta	XM_002712035	-1.49	8.64e-05		SCGB1D1	lipophilin AL2	XM_008274326	-3.78	2.59e-06
ENSOCUG00000020465	ncrna:novel chromosome:OryCun2.0:19:45988050:45988155:-1 gene:ENSOCUG00000020465 gene_biotype:snRNA transcript_biotype:snRNA	ENSOCUT00000020465	1.62	0.0005		ENSOCUG00000020465	ncrna:novel chromosome:OryCun2.0:19:45988050:45988155:-1 gene:ENSOCUG00000020465 gene_biotype:snRNA transcript_biotype:snRNA	ENSOCUT00000020465	1.62	0.0005	351	ENSOCUG00000020465	ncrna:novel chromosome:OryCun2.0:19:45988050:45988155:-1 gene:ENSOCUG00000020465 gene_biotype:snRNA transcript_biotype:snRNA	ENSOCUT00000020465	1.62	0.0005								HCRTR2	hypocretin (orexin) receptor 2	XM_002714513	-1.41	0.0032	351	PTGFR	prostaglandin F receptor (FP)	XM_002715903	-1.39	0.0009		VNN3	vascular non-inflammatory molecule 3	XM_002714826	-4.69	2.46e-12
ENSOCUG00000024092	ncrna:novel chromosome:OryCun2.0:13:136970521:136970655:1 gene:ENSOCUG00000024092 gene_biotype:snoRNA transcript_biotype:snoRNA	ENSOCUT00000025715	1.62	1.75e-06		ENSOCUG00000024092	ncrna:novel chromosome:OryCun2.0:13:136970521:136970655:1 gene:ENSOCUG00000024092 gene_biotype:snoRNA transcript_biotype:snoRNA	ENSOCUT00000025715	1.62	1.75e-06	352	ENSOCUG00000024092	ncrna:novel chromosome:OryCun2.0:13:136970521:136970655:1 gene:ENSOCUG00000024092 gene_biotype:snoRNA transcript_biotype:snoRNA	ENSOCUT00000025715	1.62	1.75e-06								IL1R1	interleukin 1 receptor, type I	XM_002709884	-1.41	2.62e-05	352	PTN	pleiotrophin	XM_002711960	-1.4	1.05e-05		LOC100349251	UPF0762 protein C6orf58-like	XM_002714721	-4.88	3.06e-08
ENSOCUG00000024542	ncrna:novel chromosome:OryCun2.0:11:37140586:37140692:-1 gene:ENSOCUG00000024542 gene_biotype:snRNA transcript_biotype:snRNA	ENSOCUT00000026384	1.62	0.0004		ENSOCUG00000024542	ncrna:novel chromosome:OryCun2.0:11:37140586:37140692:-1 gene:ENSOCUG00000024542 gene_biotype:snRNA transcript_biotype:snRNA	ENSOCUT00000026384	1.62	0.0004	353	ENSOCUG00000024542	ncrna:novel chromosome:OryCun2.0:11:37140586:37140692:-1 gene:ENSOCUG00000024542 gene_biotype:snRNA transcript_biotype:snRNA	ENSOCUT00000026384	1.62	0.0004								PURG	purine-rich element-binding protein gamma-like	XM_002708429	-1.41	0.0322	353	PTPRN2	protein tyrosine phosphatase, receptor type, N polypeptide 2	XM_008263892	-1.71	2.47e-05		LOC100008793	lipophilin AS	ENSOCUT00000000455	-5	2.44e-10
A1CF	APOBEC1 complementation factor	XM_002718366	1.61	2.15e-07		A1CF	APOBEC1 complementation factor	XM_002718366	1.61	2.15e-07	354	A1CF	APOBEC1 complementation factor	XM_002718366	1.61	2.15e-07								NUPR1	nuclear protein, transcriptional regulator, 1	XM_002711875	-1.41	4.78e-05	354	RA_M008_JSM295ECF	hemoglobin subunit zeta	NM_001171414	-1.96	5.96e-05		LOC103347507	major allergen I polypeptide chain 1-like	XM_008254014	-5.22	2.24e-10
DOCK2	dedicator of cytokinesis 2	XM_008255434	1.61	4.13e-06		DOCK2	dedicator of cytokinesis 2	XM_008255434	1.61	4.13e-06	355	DOCK2	dedicator of cytokinesis 2	XM_008255434	1.61	4.13e-06								SPTBN1	spectrin, beta, non-erythrocytic 1	XM_008254399	-1.41	1.98e-06	355	RAB9B	RAB9B, member RAS oncogene family	XM_008273049	-1.38	0.0029		ENSOCUG00000026544	ensembl:known_by_projection chromosome:OryCun2.0:1:367324:372684:1 gene:ENSOCUG00000026544 gene_biotype:protein_coding transcript_biotype:protein_coding	ENSOCUT00000025645	-6.16	9.78e-11
LOC100352927	RLA class II histocompatibility antigen, DP alpha-1 chain	XM_002714614	1.61	1.35e-05		LOC100352927	RLA class II histocompatibility antigen, DP alpha-1 chain	XM_002714614	1.61	1.35e-05	356	LOC100352927	RLA class II histocompatibility antigen, DP alpha-1 chain	XM_002714614	1.61	1.35e-05								STYXL1	serine/threonine/tyrosine interacting-like 1	XM_008257982	-1.41	0.0013	356	RAMP2	receptor (G protein-coupled) activity modifying protein 2	XM_008271520	-1.63	0.001		CYP2A10	cytochrome P450 2A10	NM_001171049	-6.26	5.92e-12
LY86	lymphocyte antigen 86	XM_002714160	1.61	0.0001		LY86	lymphocyte antigen 86	XM_002714160	1.61	0.0001	357	LY86	lymphocyte antigen 86	XM_002714160	1.61	0.0001								TOX3	TOX high mobility group box family member 3	XM_008257293	-1.41	1.35e-05	357	RAP1GAP	RAP1 GTPase activating protein	XM_008265731	-1.39	2.43e-05		SCGB1D	lipophilin BL	NM_001082157	-6.66	7.13e-13
NCAPG2	non-SMC condensin II complex, subunit G2	XM_008263859	1.61	1.42e-05		NCAPG2	non-SMC condensin II complex, subunit G2	XM_008263859	1.61	1.42e-05	358	NCAPG2	non-SMC condensin II complex, subunit G2	XM_008263859	1.61	1.42e-05								TRHDE	thyrotropin-releasing hormone degrading enzyme	XM_002711256	-1.41	0.0206	358	RAP1GAP2	RAP1 GTPase activating protein 2	XM_008270901	-1.45	0.0015		SCGB1D1	secretoglobin family 1D member 2-like	XM_002721047	-6.9	6.26e-09
RACGAP1	Rac GTPase activating protein 1	XM_002711137	1.61	1.68e-05		RACGAP1	Rac GTPase activating protein 1	XM_002711137	1.61	1.68e-05	359	RACGAP1	Rac GTPase activating protein 1	XM_002711137	1.61	1.68e-05								TRPM1	transient receptor potential cation channel, subfamily M, member 1	XM_008269773	-1.41	0.0223	359	RARRES2	retinoic acid receptor responder (tazarotene induced) 2	XM_008250081	-1.5	1.01e-06		SCGB2A1	lipophilin CP	NM_001082096	-7.4	2.07e-12
ZNF660	zinc finger protein 660	XM_008260346	1.61	0.0297		ZNF660	zinc finger protein 660	XM_008260346	1.61	0.0297	360	ZNF660	zinc finger protein 660	XM_008260346	1.61	0.0297								ENSOCUG00000019530	ncrna:novel chromosome:OryCun2.0:10:45308348:45308481:-1 gene:ENSOCUG00000019530 gene_biotype:snoRNA transcript_biotype:snoRNA	ENSOCUT00000019530	-1.41	0.0001	360	RASGRF1	Ras protein-specific guanine nucleotide-releasing factor 1	XM_008248459	-1.65	2.14e-06		LOC103347214	odorant-binding protein-like	XM_008253694	-18.52	5.82e-14
ENSOCUG00000003835	ensembl:known chromosome:OryCun2.0:2:98664530:98740936:-1 gene:ENSOCUG00000003835 gene_biotype:protein_coding transcript_biotype:protein_coding	ENSOCUT00000003835	1.61	0.0003		ENSOCUG00000003835	ensembl:known chromosome:OryCun2.0:2:98664530:98740936:-1 gene:ENSOCUG00000003835 gene_biotype:protein_coding transcript_biotype:protein_coding	ENSOCUT00000003835	1.61	0.0003	361	ENSOCUG00000003835	ensembl:known chromosome:OryCun2.0:2:98664530:98740936:-1 gene:ENSOCUG00000003835 gene_biotype:protein_coding transcript_biotype:protein_coding	ENSOCUT00000003835	1.61	0.0003								ENSOCUG00000021684	ensembl:known chromosome:OryCun2.0:3:91026040:91026774:-1 gene:ENSOCUG00000021684 gene_biotype:protein_coding transcript_biotype:protein_coding	ENSOCUT00000028556	-1.41	0.0384	361	RASSF8	Ras association (RalGDS/AF-6) domain family (N-terminal) member 8	XM_008259503	-1.32	0.0004		PIP	prolactin-induced protein	NM_001171116	-24.52	5.49e-14
CD79B	CD79b molecule, immunoglobulin-associated beta	XM_002719479	1.6	3.5e-06		CD79B	CD79b molecule, immunoglobulin-associated beta	XM_002719479	1.6	3.5e-06	362	CD79B	CD79b molecule, immunoglobulin-associated beta	XM_002719479	1.6	3.5e-06								ASB14	ankyrin repeat and SOCS box containing 14	XM_008260830	-1.4	0.0081	362	RBMS2	RNA binding motif, single stranded interacting protein 2	XM_002711082	-1.32	0.0001
DEFB1	defensin, beta 1	XM_008274178	1.6	2.58e-06		DEFB1	defensin, beta 1	XM_008274178	1.6	2.58e-06	363	DEFB1	defensin, beta 1	XM_008274178	1.6	2.58e-06								CLN3	ceroid-lipofuscinosis, neuronal 3	XM_002711876	-1.4	2.35e-06	363	RBP4	retinol binding protein 4, plasma	NM_001082321	-1.81	7.81e-09
FCGBP	Fc fragment of IgG binding protein	XM_008251522	1.6	1.17e-06		FCGBP	Fc fragment of IgG binding protein	XM_008251522	1.6	1.17e-06	364	FCGBP	Fc fragment of IgG binding protein	XM_008251522	1.6	1.17e-06								CTGF	connective tissue growth factor	XM_008263527	-1.4	1.59e-06	364	RGS17	regulator of G-protein signaling 17	XM_008263711	-1.5	0.0171
GGH	gamma-glutamyl hydrolase (conjugase, folylpolygammaglutamyl hydrolase)	XM_002710524	1.6	0.0002		GGH	gamma-glutamyl hydrolase (conjugase, folylpolygammaglutamyl hydrolase)	XM_002710524	1.6	0.0002	365	GGH	gamma-glutamyl hydrolase (conjugase, folylpolygammaglutamyl hydrolase)	XM_002710524	1.6	0.0002								EPN2	epsin 2	XM_008250337	-1.4	0.0007	365	RMDN1	regulator of microtubule dynamics 1	XM_008255709	-1.46	0.0009
HAO2	hydroxyacid oxidase 2 (long chain)	XM_002715392	1.6	1.46e-06		HAO2	hydroxyacid oxidase 2 (long chain)	XM_002715392	1.6	1.46e-06	366	HAO2	hydroxyacid oxidase 2 (long chain)	XM_002715392	1.6	1.46e-06								EYA4	eyes absent homolog 4 (Drosophila)	XM_008263537	-1.4	0.0494	366	RNASE4	ribonuclease, RNase A family, 4	XM_002718039	-1.34	5.13e-05
LOC103352377	antileukoproteinase-like	XM_008274757	1.6	3.41e-05		LOC103352377	antileukoproteinase-like	XM_008274757	1.6	3.41e-05	367	LOC103352377	antileukoproteinase-like	XM_008274757	1.6	3.41e-05								GNRHR	gonadotropin-releasing hormone receptor	NM_001082738	-1.4	0.0323	367	RNF150	ring finger protein 150	XM_002716944	-1.48	0.001
ENSOCUG00000020405	ncrna:novel chromosome:OryCun2.0:7:39588440:39588536:-1 gene:ENSOCUG00000020405 gene_biotype:snRNA transcript_biotype:snRNA	ENSOCUT00000020405	1.6	0.0011		ENSOCUG00000020405	ncrna:novel chromosome:OryCun2.0:7:39588440:39588536:-1 gene:ENSOCUG00000020405 gene_biotype:snRNA transcript_biotype:snRNA	ENSOCUT00000020405	1.6	0.0011	368	ENSOCUG00000020405	ncrna:novel chromosome:OryCun2.0:7:39588440:39588536:-1 gene:ENSOCUG00000020405 gene_biotype:snRNA transcript_biotype:snRNA	ENSOCUT00000020405	1.6	0.0011								HSPB8	heat shock 22kDa protein 8	XM_002719801	-1.4	4.54e-05	368	ROPN1	rhophilin associated tail protein 1	XM_002716547	-1.33	0.0239
ENSOCUG00000025850	ensembl:known_by_projection chromosome:OryCun2.0:X:49578264:49581035:-1 gene:ENSOCUG00000025850 gene_biotype:protein_coding transcript_biotype:protein_coding	ENSOCUT00000023334	1.6	2.28e-05		ENSOCUG00000025850	ensembl:known_by_projection chromosome:OryCun2.0:X:49578264:49581035:-1 gene:ENSOCUG00000025850 gene_biotype:protein_coding transcript_biotype:protein_coding	ENSOCUT00000023334	1.6	2.28e-05	369	ENSOCUG00000025850	ensembl:known_by_projection chromosome:OryCun2.0:X:49578264:49581035:-1 gene:ENSOCUG00000025850 gene_biotype:protein_coding transcript_biotype:protein_coding	ENSOCUT00000023334	1.6	2.28e-05								ISM1	isthmin 1, angiogenesis inhibitor	XM_002710968	-1.4	5.75e-06	369	RPL12	ribosomal protein L12	XM_002720478	-1.46	2.69e-07
ENSOCUG00000022905	ncrna:novel scaffold:OryCun2.0:GL018719:1933796:1933902:1 gene:ENSOCUG00000022905 gene_biotype:snRNA transcript_biotype:snRNA	ENSOCUT00000023920	1.6	0.0037		ENSOCUG00000022905	ncrna:novel scaffold:OryCun2.0:GL018719:1933796:1933902:1 gene:ENSOCUG00000022905 gene_biotype:snRNA transcript_biotype:snRNA	ENSOCUT00000023920	1.6	0.0037	370	ENSOCUG00000022905	ncrna:novel scaffold:OryCun2.0:GL018719:1933796:1933902:1 gene:ENSOCUG00000022905 gene_biotype:snRNA transcript_biotype:snRNA	ENSOCUT00000023920	1.6	0.0037								SRSF1	serine/arginine-rich splicing factor 1-like	XM_008272996	-1.4	0.0014	370	RSPO3	R-spondin 3	XM_002714805	-1.59	0.0041
ENSOCUG00000023979	ncrna:novel scaffold:OryCun2.0:AAGW02081335:6972:7135:1 gene:ENSOCUG00000023979 gene_biotype:snRNA transcript_biotype:snRNA	ENSOCUT00000025533	1.6	2.55e-06		ENSOCUG00000023979	ncrna:novel scaffold:OryCun2.0:AAGW02081335:6972:7135:1 gene:ENSOCUG00000023979 gene_biotype:snRNA transcript_biotype:snRNA	ENSOCUT00000025533	1.6	2.55e-06	371	ENSOCUG00000023979	ncrna:novel scaffold:OryCun2.0:AAGW02081335:6972:7135:1 gene:ENSOCUG00000023979 gene_biotype:snRNA transcript_biotype:snRNA	ENSOCUT00000025533	1.6	2.55e-06								LOC100357114	olfactory receptor 4P4	XM_002708892	-1.4	0.0255	371	RUNX1T1	runt-related transcription factor 1	XM_008255724	-1.38	0.0008
ENSOCUG00000027502	ncrna:novel chromosome:OryCun2.0:2:168802685:168802803:1 gene:ENSOCUG00000027502 gene_biotype:rRNA transcript_biotype:rRNA	ENSOCUT00000031079	1.6	0.0108		ENSOCUG00000027502	ncrna:novel chromosome:OryCun2.0:2:168802685:168802803:1 gene:ENSOCUG00000027502 gene_biotype:rRNA transcript_biotype:rRNA	ENSOCUT00000031079	1.6	0.0108	372	ENSOCUG00000027502	ncrna:novel chromosome:OryCun2.0:2:168802685:168802803:1 gene:ENSOCUG00000027502 gene_biotype:rRNA transcript_biotype:rRNA	ENSOCUT00000031079	1.6	0.0108								MAGI1	membrane associated guanylate kinase, WW and PDZ domain containing 1	XM_002713293	-1.4	0.0024	372	SBSPON	somatomedin B and thrombospondin, type 1 domain containing	XM_008255656	-1.32	0.0193
CLEC4A	C-type lectin domain family 4, member A	XM_002712758	1.59	3.09e-06		CLEC4A	C-type lectin domain family 4, member A	XM_002712758	1.59	3.09e-06	373	CLEC4A	C-type lectin domain family 4, member A	XM_002712758	1.59	3.09e-06								MFAP5	microfibrillar associated protein 5	XM_002712855	-1.4	1.59e-06	373	SCGB1D	lipophilin BL	NM_001082157	-6.66	7.13e-13
KIF2C	kinesin family member 2C	XM_002715148	1.59	3.47e-05		KIF2C	kinesin family member 2C	XM_002715148	1.59	3.47e-05	374	KIF2C	kinesin family member 2C	XM_002715148	1.59	3.47e-05								OSR1	odd-skipped related transciption factor 1	XM_002710046	-1.4	0.0053	374	SCGB3A1	secretoglobin, family 3A, member 1	XM_008275004	-1.43	0.0443
LOC100350057	zymogen granule membrane protein 16-like	XM_002723791	1.59	1.37e-07		LOC100350057	zymogen granule membrane protein 16-like	XM_002723791	1.59	1.37e-07	375	LOC100350057	zymogen granule membrane protein 16-like	XM_002723791	1.59	1.37e-07								PTN	pleiotrophin	XM_002711960	-1.4	1.05e-05	375	SCIN	scinderin	XM_002713774	-1.37	4.41e-06
LOC100351399	keratin, type II cytoskeletal 6A-like	XM_002710997	1.59	8.89e-06		LOC100351399	keratin, type II cytoskeletal 6A-like	XM_002710997	1.59	8.89e-06	376	LOC100351399	keratin, type II cytoskeletal 6A-like	XM_002710997	1.59	8.89e-06								TENM2	teneurin transmembrane protein 2	XM_002710361	-1.4	0.0017	376	SCMH1	sex comb on midleg homolog 1 (Drosophila)	XM_008265475	-1.34	1.14e-05
LOC100358213	zymogen granule membrane protein 16-like	XM_002721767	1.59	3.46e-07		LOC100358213	zymogen granule membrane protein 16-like	XM_002721767	1.59	3.46e-07	377	LOC100358213	zymogen granule membrane protein 16-like	XM_002721767	1.59	3.46e-07								TSHR	thyroid stimulating hormone receptor	XM_002719619	-1.4	0.0213	377	SDPR	serum deprivation response	XM_002712352	-1.45	0.0002
TMEM252	transmembrane protein 252	XM_008256156	1.59	1.98e-06		TMEM252	transmembrane protein 252	XM_008256156	1.59	1.98e-06	378	TMEM252	transmembrane protein 252	XM_008256156	1.59	1.98e-06								ENSOCUG00000006732	ensembl:known scaffold:OryCun2.0:GL018811:923444:925928:1 gene:ENSOCUG00000006732 gene_biotype:protein_coding transcript_biotype:protein_coding	ENSOCUT00000006731	-1.4	0.0223	378	SELM	selenoprotein M	NM_001199842	-1.38	6.3e-06
ENSOCUG00000013177	ensembl:known_by_projection chromosome:OryCun2.0:9:26030036:26030299:-1 gene:ENSOCUG00000013177 gene_biotype:protein_coding transcript_biotype:protein_coding	ENSOCUT00000013175	1.59	0.0238		ENSOCUG00000013177	ensembl:known_by_projection chromosome:OryCun2.0:9:26030036:26030299:-1 gene:ENSOCUG00000013177 gene_biotype:protein_coding transcript_biotype:protein_coding	ENSOCUT00000013175	1.59	0.0238	379	ENSOCUG00000013177	ensembl:known_by_projection chromosome:OryCun2.0:9:26030036:26030299:-1 gene:ENSOCUG00000013177 gene_biotype:protein_coding transcript_biotype:protein_coding	ENSOCUT00000013175	1.59	0.0238								ENSOCUG00000018404	ncrna:novel scaffold:OryCun2.0:GL018757:1527781:1527886:1 gene:ENSOCUG00000018404 gene_biotype:miRNA transcript_biotype:miRNA	ENSOCUT00000018404	-1.4	0.0017	379	SFRP2	secreted frizzled-related protein 2	XM_002716888	-1.31	6.66e-05
ENSOCUG00000019053	ncrna:novel chromosome:OryCun2.0:9:90428023:90428090:-1 gene:ENSOCUG00000019053 gene_biotype:snoRNA transcript_biotype:snoRNA	ENSOCUT00000019053	1.59	8.9e-06		ENSOCUG00000019053	ncrna:novel chromosome:OryCun2.0:9:90428023:90428090:-1 gene:ENSOCUG00000019053 gene_biotype:snoRNA transcript_biotype:snoRNA	ENSOCUT00000019053	1.59	8.9e-06	380	ENSOCUG00000019053	ncrna:novel chromosome:OryCun2.0:9:90428023:90428090:-1 gene:ENSOCUG00000019053 gene_biotype:snoRNA transcript_biotype:snoRNA	ENSOCUT00000019053	1.59	8.9e-06								reporter	0	0	-1.4	0.0342	380	SIDT1	SID1 transmembrane family, member 1	XM_002716692	-1.53	0.0001
ENSOCUG00000020025	ncrna:novel scaffold:OryCun2.0:GL019323:41705:41835:1 gene:ENSOCUG00000020025 gene_biotype:snoRNA transcript_biotype:snoRNA	ENSOCUT00000020025	1.59	2.07e-05		ENSOCUG00000020025	ncrna:novel scaffold:OryCun2.0:GL019323:41705:41835:1 gene:ENSOCUG00000020025 gene_biotype:snoRNA transcript_biotype:snoRNA	ENSOCUT00000020025	1.59	2.07e-05	381	ENSOCUG00000020025	ncrna:novel scaffold:OryCun2.0:GL019323:41705:41835:1 gene:ENSOCUG00000020025 gene_biotype:snoRNA transcript_biotype:snoRNA	ENSOCUT00000020025	1.59	2.07e-05								CCL28	chemokine (C-C motif) ligand 28	XM_008262333	-1.39	0.0075	381	SLC16A11	solute carrier family 16, member 11	XM_008270818	-1.39	1.14e-05
ENSOCUG00000020866	ncrna:novel chromosome:OryCun2.0:14:82246038:82246167:-1 gene:ENSOCUG00000020866 gene_biotype:snoRNA transcript_biotype:snoRNA	ENSOCUT00000020866	1.59	0.0006		ENSOCUG00000020866	ncrna:novel chromosome:OryCun2.0:14:82246038:82246167:-1 gene:ENSOCUG00000020866 gene_biotype:snoRNA transcript_biotype:snoRNA	ENSOCUT00000020866	1.59	0.0006	382	ENSOCUG00000020866	ncrna:novel chromosome:OryCun2.0:14:82246038:82246167:-1 gene:ENSOCUG00000020866 gene_biotype:snoRNA transcript_biotype:snoRNA	ENSOCUT00000020866	1.59	0.0006								DMD	dystrophin	XM_008272489	-1.39	0.0148	382	SLC16A6	solute carrier family 16, member 6	XM_002719491	-1.31	0.0105
CENPE	centromere protein E, 312kDa	XM_008267539	1.58	6.78e-06		CENPE	centromere protein E, 312kDa	XM_008267539	1.58	6.78e-06	383	CENPE	centromere protein E, 312kDa	XM_008267539	1.58	6.78e-06								EDN1	endothelin 1	ENSOCUT00000013396	-1.39	0.0008	383	SLC24A5	solute carrier family 24 (sodium/potassium/calcium exchanger), member 5	XM_002717863	-1.67	6.1e-05
FMNL1	formin-like 1	XM_008271597	1.58	0.0004		FMNL1	formin-like 1	XM_008271597	1.58	0.0004	384	FMNL1	formin-like 1	XM_008271597	1.58	0.0004								ITIH6	inter-alpha-trypsin inhibitor heavy chain family, member 6	XM_002720020	-1.39	0.034	384	SLC44A4	solute carrier family 44, member 4	XM_008262603	-1.36	6.15e-06
HPD	4-hydroxyphenylpyruvate dioxygenase	XM_008250561	1.58	1.41e-06		HPD	4-hydroxyphenylpyruvate dioxygenase	XM_008250561	1.58	1.41e-06	385	HPD	4-hydroxyphenylpyruvate dioxygenase	XM_008250561	1.58	1.41e-06								LIPF	lipase, gastric	XM_002718496	-1.39	0.0061	385	SLC4A5	solute carrier family 4 (sodium bicarbonate cotransporter), member 5	XM_002709728	-1.78	1.75e-06
LOC100347117	histone H3.1	XM_008252532	1.58	1.42e-07		LOC100347117	histone H3.1	XM_008252532	1.58	1.42e-07	386	LOC100347117	histone H3.1	XM_008252532	1.58	1.42e-07								LOC100346851	olfactory receptor 52I2-like	XM_002708548	-1.39	0.0464	386	SLC5A8	solute carrier family 5 (sodium/monocarboxylate cotransporter), member 8	XM_008256962	-1.72	3.3e-05
LOC100347254	arylacetamide deacetylase	XM_002716284	1.58	6.87e-05		LOC100347254	arylacetamide deacetylase	XM_002716284	1.58	6.87e-05	387	LOC100347254	arylacetamide deacetylase	XM_002716284	1.58	6.87e-05								LOC100357419	acyl-CoA desaturase-like	XM_008270345	-1.39	0.0129	387	SLC6A6	solute carrier family 6 (neurotransmitter transporter), member 6	XM_002713180	-1.33	1.76e-05
LOC100349768	ADP/ATP translocase 1	XM_002715921	1.58	3.86e-06		LOC100349768	ADP/ATP translocase 1	XM_002715921	1.58	3.86e-06	388	LOC100349768	ADP/ATP translocase 1	XM_002715921	1.58	3.86e-06								LOC100358304	USP6 N-terminal-like protein	XM_002722256	-1.39	1.52e-05	388	SLC7A3	solute carrier family 7 (cationic amino acid transporter, y+ system), member 3	XM_008272757	-2.17	9.13e-06
LOC100358208	cytochrome b-c1 complex subunit 9	XM_002721165	1.58	1.93e-06		LOC100358208	cytochrome b-c1 complex subunit 9	XM_002721165	1.58	1.93e-06	389	LOC100358208	cytochrome b-c1 complex subunit 9	XM_002721165	1.58	1.93e-06								LOC103347413	uncharacterized LOC103347413	XR_516148	-1.39	4.96e-05	389	SLC8A3	solute carrier family 8 (sodium/calcium exchanger), member 3	XM_002721659	-1.48	0.0002
MAD2L1	MAD2 mitotic arrest deficient-like 1 (yeast)	XM_002717228	1.58	2.43e-07		MAD2L1	MAD2 mitotic arrest deficient-like 1 (yeast)	XM_002717228	1.58	2.43e-07	390	MAD2L1	MAD2 mitotic arrest deficient-like 1 (yeast)	XM_002717228	1.58	2.43e-07								MARS2	methionyl-tRNA synthetase 2, mitochondrial	XM_002712268	-1.39	0.0021	390	SLC9B1	solute carrier family 9, subfamily B (NHA1, cation proton antiporter 1), member 1	XM_008267553	-1.56	0.0019
ENSOCUG00000022035	ncrna:novel chromosome:OryCun2.0:1:151276677:151276861:1 gene:ENSOCUG00000022035 gene_biotype:snoRNA transcript_biotype:snoRNA	ENSOCUT00000019756	1.58	5.62e-08		ENSOCUG00000022035	ncrna:novel chromosome:OryCun2.0:1:151276677:151276861:1 gene:ENSOCUG00000022035 gene_biotype:snoRNA transcript_biotype:snoRNA	ENSOCUT00000019756	1.58	5.62e-08	391	ENSOCUG00000022035	ncrna:novel chromosome:OryCun2.0:1:151276677:151276861:1 gene:ENSOCUG00000022035 gene_biotype:snoRNA transcript_biotype:snoRNA	ENSOCUT00000019756	1.58	5.62e-08								MYRIP	myosin VIIA and Rab interacting protein	XM_002713096	-1.39	0.0008	391	SLIT3	slit homolog 3 (Drosophila)	XM_002710368	-1.36	4.76e-05
ENSOCUG00000022035	ncrna:novel chromosome:OryCun2.0:1:151276677:151276861:1 gene:ENSOCUG00000022035 gene_biotype:snoRNA transcript_biotype:snoRNA	ENSOCUT00000019756	1.58	5.62e-08		ENSOCUG00000022035	ncrna:novel chromosome:OryCun2.0:1:151276677:151276861:1 gene:ENSOCUG00000022035 gene_biotype:snoRNA transcript_biotype:snoRNA	ENSOCUT00000019756	1.58	5.62e-08	392	ENSOCUG00000022035	ncrna:novel chromosome:OryCun2.0:1:151276677:151276861:1 gene:ENSOCUG00000022035 gene_biotype:snoRNA transcript_biotype:snoRNA	ENSOCUT00000019756	1.58	5.62e-08								NEXN	nexilin (F actin binding protein)	XM_002715905	-1.39	0.0004	392	SLITRK5	SLIT and NTRK-like family, member 5	XM_008260096	-1.46	0.0005
ENSOCUG00000019783	ncrna:novel chromosome:OryCun2.0:13:136911629:136911763:-1 gene:ENSOCUG00000019783 gene_biotype:snRNA transcript_biotype:snRNA	ENSOCUT00000019783	1.58	1.53e-06		ENSOCUG00000019783	ncrna:novel chromosome:OryCun2.0:13:136911629:136911763:-1 gene:ENSOCUG00000019783 gene_biotype:snRNA transcript_biotype:snRNA	ENSOCUT00000019783	1.58	1.53e-06	393	ENSOCUG00000019783	ncrna:novel chromosome:OryCun2.0:13:136911629:136911763:-1 gene:ENSOCUG00000019783 gene_biotype:snRNA transcript_biotype:snRNA	ENSOCUT00000019783	1.58	1.53e-06								PTGFR	prostaglandin F receptor (FP)	XM_002715903	-1.39	0.0009	393	SPATA6L	spermatogenesis associated 6-like	XM_008255249	-1.38	0.0012
ENSOCUG00000020979	ncrna:novel chromosome:OryCun2.0:3:140549025:140549152:1 gene:ENSOCUG00000020979 gene_biotype:snoRNA transcript_biotype:snoRNA	ENSOCUT00000020998	1.58	4.12e-07		ENSOCUG00000020979	ncrna:novel chromosome:OryCun2.0:3:140549025:140549152:1 gene:ENSOCUG00000020979 gene_biotype:snoRNA transcript_biotype:snoRNA	ENSOCUT00000020998	1.58	4.12e-07	394	ENSOCUG00000020979	ncrna:novel chromosome:OryCun2.0:3:140549025:140549152:1 gene:ENSOCUG00000020979 gene_biotype:snoRNA transcript_biotype:snoRNA	ENSOCUT00000020998	1.58	4.12e-07								RAP1GAP	RAP1 GTPase activating protein	XM_008265731	-1.39	2.43e-05	394	SPDEF	SAM pointed domain containing ETS transcription factor	XM_002714628	-1.39	0.0045
ENSOCUG00000020979	ncrna:novel chromosome:OryCun2.0:3:140549025:140549152:1 gene:ENSOCUG00000020979 gene_biotype:snoRNA transcript_biotype:snoRNA	ENSOCUT00000020998	1.58	4.12e-07		ENSOCUG00000020979	ncrna:novel chromosome:OryCun2.0:3:140549025:140549152:1 gene:ENSOCUG00000020979 gene_biotype:snoRNA transcript_biotype:snoRNA	ENSOCUT00000020998	1.58	4.12e-07	395	ENSOCUG00000020979	ncrna:novel chromosome:OryCun2.0:3:140549025:140549152:1 gene:ENSOCUG00000020979 gene_biotype:snoRNA transcript_biotype:snoRNA	ENSOCUT00000020998	1.58	4.12e-07								SLC16A11	solute carrier family 16, member 11	XM_008270818	-1.39	1.14e-05	395	SPINK8	serine peptidase inhibitor, Kazal type 8 (putative)	XM_008260585	-1.85	9.11e-07
ENSOCUG00000023353	ensembl:known scaffold:OryCun2.0:AAGW02080821:13655:15184:1 gene:ENSOCUG00000023353 gene_biotype:protein_coding transcript_biotype:protein_coding	ENSOCUT00000025906	1.58	0.0025		ENSOCUG00000023353	ensembl:known scaffold:OryCun2.0:AAGW02080821:13655:15184:1 gene:ENSOCUG00000023353 gene_biotype:protein_coding transcript_biotype:protein_coding	ENSOCUT00000025906	1.58	0.0025	396	ENSOCUG00000023353	ensembl:known scaffold:OryCun2.0:AAGW02080821:13655:15184:1 gene:ENSOCUG00000023353 gene_biotype:protein_coding transcript_biotype:protein_coding	ENSOCUT00000025906	1.58	0.0025								SPDEF	SAM pointed domain containing ETS transcription factor	XM_002714628	-1.39	0.0045	396	SPRR3	small proline-rich protein 3	XM_002715530	-2.03	7.36e-08
ENSOCUG00000025103	ensembl:known chromosome:OryCun2.0:2:98550676:98551225:-1 gene:ENSOCUG00000025103 gene_biotype:protein_coding transcript_biotype:protein_coding	ENSOCUT00000028055	1.58	6.45e-06		ENSOCUG00000025103	ensembl:known chromosome:OryCun2.0:2:98550676:98551225:-1 gene:ENSOCUG00000025103 gene_biotype:protein_coding transcript_biotype:protein_coding	ENSOCUT00000028055	1.58	6.45e-06	397	ENSOCUG00000025103	ensembl:known chromosome:OryCun2.0:2:98550676:98551225:-1 gene:ENSOCUG00000025103 gene_biotype:protein_coding transcript_biotype:protein_coding	ENSOCUT00000028055	1.58	6.45e-06								TASP1	taspase, threonine aspartase, 1	XM_002710966	-1.39	0.0006	397	SPTBN1	spectrin, beta, non-erythrocytic 1	XM_008254399	-1.41	1.98e-06
ENSOCUG00000024621	ensembl:known scaffold:OryCun2.0:GL019186:186719:187157:1 gene:ENSOCUG00000024621 gene_biotype:protein_coding transcript_biotype:protein_coding	ENSOCUT00000028744	1.58	4.12e-06		ENSOCUG00000024621	ensembl:known scaffold:OryCun2.0:GL019186:186719:187157:1 gene:ENSOCUG00000024621 gene_biotype:protein_coding transcript_biotype:protein_coding	ENSOCUT00000028744	1.58	4.12e-06	398	ENSOCUG00000024621	ensembl:known scaffold:OryCun2.0:GL019186:186719:187157:1 gene:ENSOCUG00000024621 gene_biotype:protein_coding transcript_biotype:protein_coding	ENSOCUT00000028744	1.58	4.12e-06								TNNC2	troponin C type 2 (fast)	XM_008274817	-1.39	0.0062	398	SSPN	sarcospan	ENSOCUT00000010736	-1.43	0.0006
ENSOCUG00000023449	ensembl:known scaffold:OryCun2.0:GL019305:28711:30197:-1 gene:ENSOCUG00000023449 gene_biotype:protein_coding transcript_biotype:protein_coding	ENSOCUT00000032085	1.58	0.0088		ENSOCUG00000023449	ensembl:known scaffold:OryCun2.0:GL019305:28711:30197:-1 gene:ENSOCUG00000023449 gene_biotype:protein_coding transcript_biotype:protein_coding	ENSOCUT00000032085	1.58	0.0088	399	ENSOCUG00000023449	ensembl:known scaffold:OryCun2.0:GL019305:28711:30197:-1 gene:ENSOCUG00000023449 gene_biotype:protein_coding transcript_biotype:protein_coding	ENSOCUT00000032085	1.58	0.0088								TTC39A	tetratricopeptide repeat domain 39A	XM_002715102	-1.39	1.94e-05	399	ST3GAL3	ST3 beta-galactoside alpha-2,3-sialyltransferase 3	XM_002715162	-1.45	2.15e-05
ABCB11	ATP-binding cassette, sub-family B (MDR/TAP), member 11	NM_001082083	1.57	7.75e-06		ABCB11	ATP-binding cassette, sub-family B (MDR/TAP), member 11	NM_001082083	1.57	7.75e-06	400	ABCB11	ATP-binding cassette, sub-family B (MDR/TAP), member 11	NM_001082083	1.57	7.75e-06								ENSOCUG00000018152	ncrna:novel scaffold:OryCun2.0:GL019048:121682:121748:1 gene:ENSOCUG00000018152 gene_biotype:miRNA transcript_biotype:miRNA	ENSOCUT00000018152	-1.39	0.0262	400	ST6GALNAC6	ST6 (alpha-N-acetyl-neuraminyl-2,3-beta-galactosyl-1,3)-N-acetylgalactosaminide alpha-2,6-sialyltransferase 6	XM_008251025	-1.37	2.52e-05
CD3G	CD3g molecule, gamma (CD3-TCR complex)	XM_002722183	1.57	9.27e-06		CD3G	CD3g molecule, gamma (CD3-TCR complex)	XM_002722183	1.57	9.27e-06	401	CD3G	CD3g molecule, gamma (CD3-TCR complex)	XM_002722183	1.57	9.27e-06								CRABP1	cellular retinoic acid binding protein 1	XM_002721593	-1.38	4.55e-05	401	STAC	SH3 and cysteine rich domain	XM_002716238	-1.87	0.0004
CD96	CD96 molecule	XM_008266965	1.57	0.0013		CD96	CD96 molecule	XM_008266965	1.57	0.0013	402	CD96	CD96 molecule	XM_008266965	1.57	0.0013								CRISPLD1	cysteine-rich secretory protein LCCL domain containing 1	XM_002710644	-1.38	0.0025	402	STC1	stanniocalcin 1	XM_002709464	-2.05	8.92e-06
CDC20	cell division cycle 20	XM_002715168	1.57	4.86e-06		CDC20	cell division cycle 20	XM_002715168	1.57	4.86e-06	403	CDC20	cell division cycle 20	XM_002715168	1.57	4.86e-06								ID3	inhibitor of DNA binding 3, dominant negative helix-loop-helix protein	XM_002715985	-1.38	2.47e-05	403	STRA13	stimulated by retinoic acid 13	XM_002722543	-1.33	0.0087
GALNT11	polypeptide N-acetylgalactosaminyltransferase 11	XM_002715065	1.57	5.37e-07		GALNT11	polypeptide N-acetylgalactosaminyltransferase 11	XM_002715065	1.57	5.37e-07	404	GALNT11	polypeptide N-acetylgalactosaminyltransferase 11	XM_002715065	1.57	5.37e-07								LOC100353634	uncharacterized protein C10orf88-like	XM_008250258	-1.38	0.0158	404	STXBP6	syntaxin binding protein 6 (amisyn)	XM_002718111	-1.51	1.94e-05
HSD17B13	hydroxysteroid (17-beta) dehydrogenase 13	XM_002716970	1.57	0.0017		HSD17B13	hydroxysteroid (17-beta) dehydrogenase 13	XM_002716970	1.57	0.0017	405	HSD17B13	hydroxysteroid (17-beta) dehydrogenase 13	XM_002716970	1.57	0.0017								LOC103346593	carnitine O-palmitoyltransferase 1, liver isoform-like	XM_008252853	-1.38	0.0372	405	STYXL1	serine/threonine/tyrosine interacting-like 1	XM_008257982	-1.41	0.0013
LAPTM5	lysosomal protein transmembrane 5	XM_002716064	1.57	1.69e-07		LAPTM5	lysosomal protein transmembrane 5	XM_002716064	1.57	1.69e-07	406	LAPTM5	lysosomal protein transmembrane 5	XM_002716064	1.57	1.69e-07								LOC103351788	histone H2A-Bbd type 1-like	XM_008272495	-1.38	0.0014	406	SYBU	syntabulin (syntaxin-interacting)	XM_008255838	-1.33	0.0002
MELK	maternal embryonic leucine zipper kinase	XM_002707984	1.57	0.0005		MELK	maternal embryonic leucine zipper kinase	XM_002707984	1.57	0.0005	407	MELK	maternal embryonic leucine zipper kinase	XM_002707984	1.57	0.0005								MTG1	mitochondrial ribosome-associated GTPase 1	XM_002718766	-1.38	0.0002	407	SYNGR2	synaptogyrin 2	XM_008253144	-1.32	9.56e-06
RNASE6	ribonuclease, RNase A family, k6	XM_002718040	1.57	4.19e-05		RNASE6	ribonuclease, RNase A family, k6	XM_002718040	1.57	4.19e-05	408	RNASE6	ribonuclease, RNase A family, k6	XM_002718040	1.57	4.19e-05								NDUFB11	NADH dehydrogenase (ubiquinone) 1 beta subcomplex, 11, 17.3kDa	XM_002719882	-1.38	5.06e-05	408	SYNPO2	synaptopodin 2	XM_002717223	-1.47	2.38e-05
SHCBP1	SHC SH2-domain binding protein 1	XM_002721561	1.57	0.0002		SHCBP1	SHC SH2-domain binding protein 1	XM_002721561	1.57	0.0002	409	SHCBP1	SHC SH2-domain binding protein 1	XM_002721561	1.57	0.0002								NTRK2	neurotrophic tyrosine kinase, receptor, type 2	XM_002721272	-1.38	5.17e-05	409	SYTL2	synaptotagmin-like 2	XM_002708656	-1.55	8.33e-06
SLC7A7	solute carrier family 7 (amino acid transporter light chain, y+L system), member 7	XM_002718060	1.57	1.05e-05		SLC7A7	solute carrier family 7 (amino acid transporter light chain, y+L system), member 7	XM_002718060	1.57	1.05e-05	410	SLC7A7	solute carrier family 7 (amino acid transporter light chain, y+L system), member 7	XM_002718060	1.57	1.05e-05								RAB9B	RAB9B, member RAS oncogene family	XM_008273049	-1.38	0.0029	410	TASP1	taspase, threonine aspartase, 1	XM_002710966	-1.39	0.0006
SUGCT	succinyl-CoA:glutarate-CoA transferase	XM_008261668	1.57	1.07e-05		SUGCT	succinyl-CoA:glutarate-CoA transferase	XM_008261668	1.57	1.07e-05	411	SUGCT	succinyl-CoA:glutarate-CoA transferase	XM_008261668	1.57	1.07e-05								RUNX1T1	runt-related transcription factor 1	XM_008255724	-1.38	0.0008	411	TBX15	T-box 15	XM_002715697	-1.33	0.0001
ENSOCUG00000019925	ncrna:novel chromosome:OryCun2.0:18:27797207:27797410:-1 gene:ENSOCUG00000019925 gene_biotype:snoRNA transcript_biotype:snoRNA	ENSOCUT00000019925	1.57	0.0025		ENSOCUG00000019925	ncrna:novel chromosome:OryCun2.0:18:27797207:27797410:-1 gene:ENSOCUG00000019925 gene_biotype:snoRNA transcript_biotype:snoRNA	ENSOCUT00000019925	1.57	0.0025	412	ENSOCUG00000019925	ncrna:novel chromosome:OryCun2.0:18:27797207:27797410:-1 gene:ENSOCUG00000019925 gene_biotype:snoRNA transcript_biotype:snoRNA	ENSOCUT00000019925	1.57	0.0025								SELM	selenoprotein M	NM_001199842	-1.38	6.3e-06	412	TCHH	trichohyalin	XM_002715541	-1.87	0.0033
ENSOCUG00000022595	ncrna:novel chromosome:OryCun2.0:5:14722508:14722614:-1 gene:ENSOCUG00000022595 gene_biotype:snRNA transcript_biotype:snRNA	ENSOCUT00000023457	1.57	0.0184		ENSOCUG00000022595	ncrna:novel chromosome:OryCun2.0:5:14722508:14722614:-1 gene:ENSOCUG00000022595 gene_biotype:snRNA transcript_biotype:snRNA	ENSOCUT00000023457	1.57	0.0184	413	ENSOCUG00000022595	ncrna:novel chromosome:OryCun2.0:5:14722508:14722614:-1 gene:ENSOCUG00000022595 gene_biotype:snRNA transcript_biotype:snRNA	ENSOCUT00000023457	1.57	0.0184								SPATA6L	spermatogenesis associated 6-like	XM_008255249	-1.38	0.0012	413	TCN1	transcobalamin I (vitamin B12 binding protein, R binder family)	XM_002709185	-2.26	1.13e-06
ENSOCUG00000025371	ensembl:known scaffold:OryCun2.0:GL018893:12942:13223:-1 gene:ENSOCUG00000025371 gene_biotype:protein_coding transcript_biotype:protein_coding	ENSOCUT00000026404	1.57	0.0004		ENSOCUG00000025371	ensembl:known scaffold:OryCun2.0:GL018893:12942:13223:-1 gene:ENSOCUG00000025371 gene_biotype:protein_coding transcript_biotype:protein_coding	ENSOCUT00000026404	1.57	0.0004	414	ENSOCUG00000025371	ensembl:known scaffold:OryCun2.0:GL018893:12942:13223:-1 gene:ENSOCUG00000025371 gene_biotype:protein_coding transcript_biotype:protein_coding	ENSOCUT00000026404	1.57	0.0004								VIPR2	vasoactive intestinal peptide receptor 2	XM_002715014	-1.38	0.0058	414	TENC1	tensin like C1 domain containing phosphatase (tensin 2)	XM_008256699	-1.45	0.001
ENSOCUG00000025938	ncrna:novel chromosome:OryCun2.0:7:148926255:148926339:-1 gene:ENSOCUG00000025938 gene_biotype:snRNA transcript_biotype:snRNA	ENSOCUT00000028624	1.57	0.0212		ENSOCUG00000025938	ncrna:novel chromosome:OryCun2.0:7:148926255:148926339:-1 gene:ENSOCUG00000025938 gene_biotype:snRNA transcript_biotype:snRNA	ENSOCUT00000028624	1.57	0.0212	415	ENSOCUG00000025938	ncrna:novel chromosome:OryCun2.0:7:148926255:148926339:-1 gene:ENSOCUG00000025938 gene_biotype:snRNA transcript_biotype:snRNA	ENSOCUT00000028624	1.57	0.0212								ENSOCUG00000019513	ncrna:novel chromosome:OryCun2.0:19:24619146:24619242:1 gene:ENSOCUG00000019513 gene_biotype:snoRNA transcript_biotype:snoRNA	ENSOCUT00000019513	-1.38	0.0003	415	TENM2	teneurin transmembrane protein 2	XM_002710361	-1.4	0.0017
ECT2	epithelial cell transforming 2	XM_002716427	1.56	0.0001		ECT2	epithelial cell transforming 2	XM_002716427	1.56	0.0001	416	ECT2	epithelial cell transforming 2	XM_002716427	1.56	0.0001								ENSOCUG00000020350	ncrna:novel scaffold:OryCun2.0:GL018996:213833:213957:-1 gene:ENSOCUG00000020350 gene_biotype:rRNA transcript_biotype:rRNA	ENSOCUT00000020350	-1.38	0.044	416	TF	transferrin	NM_001101694	-1.56	3.48e-08
FXYD2	FXYD domain containing ion transport regulator 2	XM_008260703	1.56	5.63e-07		FXYD2	FXYD domain containing ion transport regulator 2	XM_008260703	1.56	5.63e-07	417	FXYD2	FXYD domain containing ion transport regulator 2	XM_008260703	1.56	5.63e-07								ENSOCUG00000022423	ensembl:known scaffold:OryCun2.0:GL018711:2074020:2074725:-1 gene:ENSOCUG00000022423 gene_biotype:protein_coding transcript_biotype:protein_coding	ENSOCUT00000022426	-1.38	0.0099	417	TGFBR3	transforming growth factor, beta receptor III	XM_008264892	-1.34	8.22e-06
HAVCR1	hepatitis A virus cellular receptor 1	XM_008255315	1.56	1.52e-05		HAVCR1	hepatitis A virus cellular receptor 1	XM_008255315	1.56	1.52e-05	418	HAVCR1	hepatitis A virus cellular receptor 1	XM_008255315	1.56	1.52e-05								ENSOCUG00000023369	ncrna:novel chromosome:OryCun2.0:16:43892508:43892591:-1 gene:ENSOCUG00000023369 gene_biotype:miRNA transcript_biotype:miRNA	ENSOCUT00000024590	-1.38	0.0206	418	TGM2	transglutaminase 2	XM_008256006	-1.32	0.0001
PLSCR1	phospholipid scramblase 2-like	XM_008266302	1.56	1.59e-05		PLSCR1	phospholipid scramblase 2-like	XM_008266302	1.56	1.59e-05	419	PLSCR1	phospholipid scramblase 2-like	XM_008266302	1.56	1.59e-05								ENSOCUG00000027238	ensembl:known_by_projection chromosome:OryCun2.0:4:55721850:55722775:-1 gene:ENSOCUG00000027238 gene_biotype:protein_coding transcript_biotype:protein_coding	ENSOCUT00000029601	-1.38	0.0478	419	THRA	thyroid hormone receptor, alpha	XM_002719350	-1.53	3.93e-06
LOC100342889	histone H3.1	XM_008262453	1.56	6.09e-08		LOC100342889	histone H3.1	XM_008262453	1.56	6.09e-08	420	LOC100342889	histone H3.1	XM_008262453	1.56	6.09e-08								ENSOCUG00000026958	ncrna:novel scaffold:OryCun2.0:GL018768:1266942:1267077:1 gene:ENSOCUG00000026958 gene_biotype:snoRNA transcript_biotype:snoRNA	ENSOCUT00000030292	-1.38	0.0087	420	TIMP3	TIMP metallopeptidase inhibitor 3	NM_001195682	-1.46	2.43e-07
LOC100343263	uncharacterized LOC100343263	XM_008250104	1.56	0.0018		LOC100343263	uncharacterized LOC100343263	XM_008250104	1.56	0.0018	421	LOC100343263	uncharacterized LOC100343263	XM_008250104	1.56	0.0018								CHML	PREDICTED: Oryctolagus cuniculus choroideremia-like (Rab escort protein 2) (CHML), transcript variant X1, mRNA.	XM_008268228	-1.38	8.65e-05	421	TMEM116	transmembrane protein 116	XM_008272246	-1.61	4.69e-05
MMP3	matrix metallopeptidase 3 (stromelysin 1, progelatinase)	NM_001082280	1.56	1.14e-06		MMP3	matrix metallopeptidase 3 (stromelysin 1, progelatinase)	NM_001082280	1.56	1.14e-06	422	MMP3	matrix metallopeptidase 3 (stromelysin 1, progelatinase)	NM_001082280	1.56	1.14e-06								ACE	angiotensin I converting enzyme	NM_001082395	-1.37	0.0025	422	TMEM160	transmembrane protein 160	XM_008250802	-1.52	0.0001
SLC1A1	solute carrier family 1 (neuronal/epithelial high affinity glutamate transporter, system Xag), member 1	NM_001082249	1.56	7.02e-05		SLC1A1	solute carrier family 1 (neuronal/epithelial high affinity glutamate transporter, system Xag), member 1	NM_001082249	1.56	7.02e-05	423	SLC1A1	solute carrier family 1 (neuronal/epithelial high affinity glutamate transporter, system Xag), member 1	NM_001082249	1.56	7.02e-05								BOC	BOC cell adhesion associated, oncogene regulated	XM_002716699	-1.37	0.0001	423	TMEM178B	transmembrane protein 178B	XM_008248861	-1.36	0.0024
ENSOCUG00000014190	ensembl:known scaffold:OryCun2.0:GL018921:376972:377223:1 gene:ENSOCUG00000014190 gene_biotype:protein_coding transcript_biotype:protein_coding	ENSOCUT00000014186	1.56	1.37e-05		ENSOCUG00000014190	ensembl:known scaffold:OryCun2.0:GL018921:376972:377223:1 gene:ENSOCUG00000014190 gene_biotype:protein_coding transcript_biotype:protein_coding	ENSOCUT00000014186	1.56	1.37e-05	424	ENSOCUG00000014190	ensembl:known scaffold:OryCun2.0:GL018921:376972:377223:1 gene:ENSOCUG00000014190 gene_biotype:protein_coding transcript_biotype:protein_coding	ENSOCUT00000014186	1.56	1.37e-05								CA14	carbonic anhydrase XIV	XM_002715607	-1.37	0.0017	424	TMEM205	transmembrane protein 205	XM_002724146	-1.34	2.61e-05
ENSOCUG00000026957	ncrna:novel scaffold:OryCun2.0:GL018847:110557:110660:-1 gene:ENSOCUG00000026957 gene_biotype:snRNA transcript_biotype:snRNA	ENSOCUT00000018098	1.56	0.0317		ENSOCUG00000026957	ncrna:novel scaffold:OryCun2.0:GL018847:110557:110660:-1 gene:ENSOCUG00000026957 gene_biotype:snRNA transcript_biotype:snRNA	ENSOCUT00000018098	1.56	0.0317	425	ENSOCUG00000026957	ncrna:novel scaffold:OryCun2.0:GL018847:110557:110660:-1 gene:ENSOCUG00000026957 gene_biotype:snRNA transcript_biotype:snRNA	ENSOCUT00000018098	1.56	0.0317								CNTN1	contactin 1	XM_008259399	-1.37	1.97e-06	425	TMEM47	transmembrane protein 47	XM_008272490	-1.32	0.0024
ENSOCUG00000023623	ensembl:known chromosome:OryCun2.0:17:42028863:42029457:1 gene:ENSOCUG00000023623 gene_biotype:protein_coding transcript_biotype:protein_coding	ENSOCUT00000021409	1.56	0.0281		ENSOCUG00000023623	ensembl:known chromosome:OryCun2.0:17:42028863:42029457:1 gene:ENSOCUG00000023623 gene_biotype:protein_coding transcript_biotype:protein_coding	ENSOCUT00000021409	1.56	0.0281	426	ENSOCUG00000023623	ensembl:known chromosome:OryCun2.0:17:42028863:42029457:1 gene:ENSOCUG00000023623 gene_biotype:protein_coding transcript_biotype:protein_coding	ENSOCUT00000021409	1.56	0.0281								DZIP3	DAZ interacting zinc finger protein 3	XM_008266983	-1.37	0.0001	426	TMEM98	transmembrane protein 98	XM_002718945	-1.36	0.0038
ENSOCUG00000022438	ncrna:novel chromosome:OryCun2.0:18:56897124:56897226:-1 gene:ENSOCUG00000022438 gene_biotype:snRNA transcript_biotype:snRNA	ENSOCUT00000023264	1.56	0.0279		ENSOCUG00000022438	ncrna:novel chromosome:OryCun2.0:18:56897124:56897226:-1 gene:ENSOCUG00000022438 gene_biotype:snRNA transcript_biotype:snRNA	ENSOCUT00000023264	1.56	0.0279	427	ENSOCUG00000022438	ncrna:novel chromosome:OryCun2.0:18:56897124:56897226:-1 gene:ENSOCUG00000022438 gene_biotype:snRNA transcript_biotype:snRNA	ENSOCUT00000023264	1.56	0.0279								FOXP2	forkhead box P2	NM_001122936	-1.37	9.75e-06	427	TMTC2	transmembrane and tetratricopeptide repeat containing 2	XM_002711368	-1.32	0.0003
ENSOCUG00000023593	ncrna:novel chromosome:OryCun2.0:11:13145858:13146022:-1 gene:ENSOCUG00000023593 gene_biotype:snRNA transcript_biotype:snRNA	ENSOCUT00000024946	1.56	5.35e-05		ENSOCUG00000023593	ncrna:novel chromosome:OryCun2.0:11:13145858:13146022:-1 gene:ENSOCUG00000023593 gene_biotype:snRNA transcript_biotype:snRNA	ENSOCUT00000024946	1.56	5.35e-05	428	ENSOCUG00000023593	ncrna:novel chromosome:OryCun2.0:11:13145858:13146022:-1 gene:ENSOCUG00000023593 gene_biotype:snRNA transcript_biotype:snRNA	ENSOCUT00000024946	1.56	5.35e-05								GK2	glycerol kinase 2	XM_002717093	-1.37	0.0473	428	TNFRSF21	tumor necrosis factor receptor superfamily, member 21	XM_002714473	-1.34	7.1e-06
ENSOCUG00000024232	ncrna:novel chromosome:OryCun2.0:X:23106032:23106122:-1 gene:ENSOCUG00000024232 gene_biotype:miRNA transcript_biotype:miRNA	ENSOCUT00000025917	1.56	0.0253		ENSOCUG00000024232	ncrna:novel chromosome:OryCun2.0:X:23106032:23106122:-1 gene:ENSOCUG00000024232 gene_biotype:miRNA transcript_biotype:miRNA	ENSOCUT00000025917	1.56	0.0253	429	ENSOCUG00000024232	ncrna:novel chromosome:OryCun2.0:X:23106032:23106122:-1 gene:ENSOCUG00000024232 gene_biotype:miRNA transcript_biotype:miRNA	ENSOCUT00000025917	1.56	0.0253								GPS2	G protein pathway suppressor 2	XM_002718811	-1.37	0.0006	429	TNNC2	troponin C type 2 (fast)	XM_008274817	-1.39	0.0062
ENSOCUG00000022562	ensembl:novel scaffold:OryCun2.0:GL018875:88238:88780:1 gene:ENSOCUG00000022562 gene_biotype:processed_pseudogene transcript_biotype:processed_pseudogene	ENSOCUT00000031583	1.56	0.0008		ENSOCUG00000022562	ensembl:novel scaffold:OryCun2.0:GL018875:88238:88780:1 gene:ENSOCUG00000022562 gene_biotype:processed_pseudogene transcript_biotype:processed_pseudogene	ENSOCUT00000031583	1.56	0.0008	430	ENSOCUG00000022562	ensembl:novel scaffold:OryCun2.0:GL018875:88238:88780:1 gene:ENSOCUG00000022562 gene_biotype:processed_pseudogene transcript_biotype:processed_pseudogene	ENSOCUT00000031583	1.56	0.0008								IL1R2	interleukin 1 receptor, type II	XM_008253249	-1.37	1.13e-05	430	TOX3	TOX high mobility group box family member 3	XM_008257293	-1.41	1.35e-05
ENSOCUG00000027485	ensembl:known scaffold:OryCun2.0:GL019400:57313:57753:-1 gene:ENSOCUG00000027485 gene_biotype:protein_coding transcript_biotype:protein_coding	ENSOCUT00000031727	1.56	0.0111		ENSOCUG00000027485	ensembl:known scaffold:OryCun2.0:GL019400:57313:57753:-1 gene:ENSOCUG00000027485 gene_biotype:protein_coding transcript_biotype:protein_coding	ENSOCUT00000031727	1.56	0.0111	431	ENSOCUG00000027485	ensembl:known scaffold:OryCun2.0:GL019400:57313:57753:-1 gene:ENSOCUG00000027485 gene_biotype:protein_coding transcript_biotype:protein_coding	ENSOCUT00000031727	1.56	0.0111								LOC100339205	NADH-cytochrome b5 reductase 2	XM_002708781	-1.37	0.0011	431	TRHDE	thyrotropin-releasing hormone degrading enzyme	XM_002711256	-1.41	0.0206
mainchr13-6552322965523521	0	0	1.56	0.0486		mainchr13-6552322965523521	0	0	1.56	0.0486	432	mainchr13-6552322965523521	0	0	1.56	0.0486								LOC103351879	doublesex- and mab-3-related transcription factor C1-like	XM_008272811	-1.37	0.0073	432	TRIM3	tripartite motif containing 3	XM_002708761	-1.31	0.0012
C1QA	complement component 1, q subcomponent, A chain	XM_002715989	1.55	6.75e-05		C1QA	complement component 1, q subcomponent, A chain	XM_002715989	1.55	6.75e-05	433	C1QA	complement component 1, q subcomponent, A chain	XM_002715989	1.55	6.75e-05								LYVE1	lymphatic vessel endothelial hyaluronan receptor 1	XM_002708812	-1.37	2.78e-05	433	TRPM1	transient receptor potential cation channel, subfamily M, member 1	XM_008269773	-1.41	0.0223
CCL2	chemokine (C-C motif) ligand 2	ENSOCUT00000028902	1.55	0.0012		CCL2	chemokine (C-C motif) ligand 2	ENSOCUT00000028902	1.55	0.0012	434	CCL2	chemokine (C-C motif) ligand 2	ENSOCUT00000028902	1.55	0.0012								ORYCUNV1R1506	vomeronasal 1 receptor oryCunV1R1506	NM_001167195	-1.37	0.0363	434	TSHR	thyroid stimulating hormone receptor	XM_002719619	-1.4	0.0213
CCNA2	cyclin A2	NM_001257364	1.55	5.01e-05		CCNA2	cyclin A2	NM_001257364	1.55	5.01e-05	435	CCNA2	cyclin A2	NM_001257364	1.55	5.01e-05								SCIN	scinderin	XM_002713774	-1.37	4.41e-06	435	TSPAN12	tetraspanin 12	XM_002712109	-1.35	0.0036
CCR8	chemokine (C-C motif) receptor 8	XM_002713106	1.55	0.0017		CCR8	chemokine (C-C motif) receptor 8	XM_002713106	1.55	0.0017	436	CCR8	chemokine (C-C motif) receptor 8	XM_002713106	1.55	0.0017								ST6GALNAC6	ST6 (alpha-N-acetyl-neuraminyl-2,3-beta-galactosyl-1,3)-N-acetylgalactosaminide alpha-2,6-sialyltransferase 6	XM_008251025	-1.37	2.52e-05	436	TTC39A	tetratricopeptide repeat domain 39A	XM_002715102	-1.39	1.94e-05
CD4	CD4 molecule	NM_001082313	1.55	0.0005		CD4	CD4 molecule	NM_001082313	1.55	0.0005	437	CD4	CD4 molecule	NM_001082313	1.55	0.0005								ZCWPW1	zinc finger, CW type with PWWP domain 1	XM_008258011	-1.37	0.0066	437	TYR	tyrosinase	NM_001082077	-1.44	0.0007
CD44	CD44 molecule (Indian blood group)	XM_002709048	1.55	5.13e-07		CD44	CD44 molecule (Indian blood group)	XM_002709048	1.55	5.13e-07	438	CD44	CD44 molecule (Indian blood group)	XM_002709048	1.55	5.13e-07								ENSOCUG00000018556	ncrna:novel scaffold:OryCun2.0:GL018717:1510211:1510279:1 gene:ENSOCUG00000018556 gene_biotype:snoRNA transcript_biotype:snoRNA	ENSOCUT00000018556	-1.37	0.0037	438	TYRP1	tyrosinase-related protein 1	NM_001297495	-2.69	1.05e-08
CDKN3	cyclin-dependent kinase inhibitor 3	XM_002718255	1.55	0.0002		CDKN3	cyclin-dependent kinase inhibitor 3	XM_002718255	1.55	0.0002	439	CDKN3	cyclin-dependent kinase inhibitor 3	XM_002718255	1.55	0.0002								ENSOCUG00000019926	ncrna:novel chromosome:OryCun2.0:2:113733163:113733291:-1 gene:ENSOCUG00000019926 gene_biotype:snoRNA transcript_biotype:snoRNA	ENSOCUT00000019926	-1.37	0.0059	439	USP46	ubiquitin specific peptidase 46	XM_008248803	-1.33	0.0008
CKS2	CDC28 protein kinase regulatory subunit 2	ENSOCUT00000031991	1.55	7.56e-05		CKS2	CDC28 protein kinase regulatory subunit 2	ENSOCUT00000031991	1.55	7.56e-05	440	CKS2	CDC28 protein kinase regulatory subunit 2	ENSOCUT00000031991	1.55	7.56e-05								ENSOCUG00000021393	ensembl:known chromosome:OryCun2.0:13:32284614:32285137:1 gene:ENSOCUG00000021393 gene_biotype:protein_coding transcript_biotype:protein_coding	ENSOCUT00000021341	-1.37	0.0066	440	USP54	ubiquitin specific peptidase 54	XM_002718413	-1.31	7.25e-06
FMO3	flavin containing monooxygenase 3	NM_001082246	1.55	4.49e-06		FMO3	flavin containing monooxygenase 3	NM_001082246	1.55	4.49e-06	441	FMO3	flavin containing monooxygenase 3	NM_001082246	1.55	4.49e-06								ENSOCUG00000025778	ensembl:known chromosome:OryCun2.0:1:144246898:144248282:1 gene:ENSOCUG00000025778 gene_biotype:protein_coding transcript_biotype:protein_coding	ENSOCUT00000021379	-1.37	0.0175	441	VIPR2	vasoactive intestinal peptide receptor 2	XM_002715014	-1.38	0.0058
GNG2	guanine nucleotide binding protein (G protein), gamma 2	XM_008269651	1.55	9.78e-05		GNG2	guanine nucleotide binding protein (G protein), gamma 2	XM_008269651	1.55	9.78e-05	442	GNG2	guanine nucleotide binding protein (G protein), gamma 2	XM_008269651	1.55	9.78e-05								ENSOCUG00000028411	ncrna:novel chromosome:OryCun2.0:18:49875811:49875913:-1 gene:ENSOCUG00000028411 gene_biotype:snRNA transcript_biotype:snRNA	ENSOCUT00000032406	-1.37	0.0459	442	WDR96	WD repeat domain 96	XM_002718726	-1.47	0.0005
LOC100343399	uncharacterized LOC100343399	XM_008262527	1.55	6.86e-05		LOC100343399	uncharacterized LOC100343399	XM_008262527	1.55	6.86e-05	443	LOC100343399	uncharacterized LOC100343399	XM_008262527	1.55	6.86e-05								mainchr11-2197019021970490	0	0	-1.37	0.0333	443	WIF1	WNT inhibitory factor 1	XM_008256742	-2	3.66e-08
LOC100345683	histone H3.1	XM_002714204	1.55	1.75e-07		LOC100345683	histone H3.1	XM_002714204	1.55	1.75e-07	444	LOC100345683	histone H3.1	XM_002714204	1.55	1.75e-07								mainchr14-3745266037455172	0	0	-1.37	0.0208	444	ZBTB6	zinc finger and BTB domain containing 6	XM_008273343	-1.34	0.0003
LOC100347279	histone H3.1	XM_008248477	1.55	1.06e-07		LOC100347279	histone H3.1	XM_008248477	1.55	1.06e-07	445	LOC100347279	histone H3.1	XM_008248477	1.55	1.06e-07								rescuegi295851031+11431	0	0	-1.37	0.002	445	ZCWPW1	zinc finger, CW type with PWWP domain 1	XM_008258011	-1.37	0.0066
LOC100351054	zymogen granule membrane protein 16-like	XM_002723794	1.55	0.0009		LOC100351054	zymogen granule membrane protein 16-like	XM_002723794	1.55	0.0009	446	LOC100351054	zymogen granule membrane protein 16-like	XM_002723794	1.55	0.0009								ASXL3	additional sex combs like 3 (Drosophila)	XM_008261190	-1.36	0.0131	446	ZFP57	ZFP57 zinc finger protein	XM_008262641	-1.31	0.003
NDC80	NDC80 kinetochore complex component	XM_002713610	1.55	3.66e-06		NDC80	NDC80 kinetochore complex component	XM_002713610	1.55	3.66e-06	447	NDC80	NDC80 kinetochore complex component	XM_002713610	1.55	3.66e-06								CADM2	cell adhesion molecule 2	XM_008267104	-1.36	0.0017	447	ZG16B	zymogen granule protein 16B	XM_002722772	-1.48	7.51e-06
OCIAD2	OCIA domain containing 2	XM_002709431	1.55	5.85e-07		OCIAD2	OCIA domain containing 2	XM_002709431	1.55	5.85e-07	448	OCIAD2	OCIA domain containing 2	XM_002709431	1.55	5.85e-07								CAV2	caveolin 2	NM_001171022	-1.36	8.53e-06	448	ZMYM4	zinc finger, MYM-type 4	XM_002720695	-1.32	2.52e-05
SLC26A4	solute carrier family 26 (anion exchanger), member 4	XM_002712039	1.55	0.0001		SLC26A4	solute carrier family 26 (anion exchanger), member 4	XM_002712039	1.55	0.0001	449	SLC26A4	solute carrier family 26 (anion exchanger), member 4	XM_002712039	1.55	0.0001								CCDC101	coiled-coil domain containing 101	XM_008257947	-1.36	0.0006	449	ZNF385D	zinc finger protein 385D	XM_008266052	-1.36	0.005
UCP2	uncoupling protein 2 (mitochondrial, proton carrier)	XM_002708700	1.55	2.92e-06		UCP2	uncoupling protein 2 (mitochondrial, proton carrier)	XM_002708700	1.55	2.92e-06	450	UCP2	uncoupling protein 2 (mitochondrial, proton carrier)	XM_002708700	1.55	2.92e-06								CEP68	centrosomal protein 68kDa	XM_002709677	-1.36	0.0001	450	ZNF652	zinc finger protein 652	XM_008271323	-1.31	0.0003
ENSOCUG00000019537	ncrna:novel chromosome:OryCun2.0:3:115608841:115609001:-1 gene:ENSOCUG00000019537 gene_biotype:snRNA transcript_biotype:snRNA	ENSOCUT00000019537	1.55	0.0116		ENSOCUG00000019537	ncrna:novel chromosome:OryCun2.0:3:115608841:115609001:-1 gene:ENSOCUG00000019537 gene_biotype:snRNA transcript_biotype:snRNA	ENSOCUT00000019537	1.55	0.0116	451	ENSOCUG00000019537	ncrna:novel chromosome:OryCun2.0:3:115608841:115609001:-1 gene:ENSOCUG00000019537 gene_biotype:snRNA transcript_biotype:snRNA	ENSOCUT00000019537	1.55	0.0116								CIPC	CLOCK-interacting pacemaker	XM_002719573	-1.36	0.0001	451	ZNF688	zinc finger protein 688	XM_002721738	-1.36	0.0323
ENSOCUG00000022366	ncrna:novel chromosome:OryCun2.0:8:32558000:32558330:1 gene:ENSOCUG00000022366 gene_biotype:snoRNA transcript_biotype:snoRNA	ENSOCUT00000023144	1.55	2.56e-07		ENSOCUG00000022366	ncrna:novel chromosome:OryCun2.0:8:32558000:32558330:1 gene:ENSOCUG00000022366 gene_biotype:snoRNA transcript_biotype:snoRNA	ENSOCUT00000023144	1.55	2.56e-07	452	ENSOCUG00000022366	ncrna:novel chromosome:OryCun2.0:8:32558000:32558330:1 gene:ENSOCUG00000022366 gene_biotype:snoRNA transcript_biotype:snoRNA	ENSOCUT00000023144	1.55	2.56e-07								KRT33B	keratin 33B	XM_008271452	-1.36	0.0205	452	ZSWIM5	zinc finger, SWIM-type containing 5	XM_008265350	-1.36	0.0225
ENSOCUG00000021274	ensembl:known scaffold:OryCun2.0:AAGW02082936:5155:5451:-1 gene:ENSOCUG00000021274 gene_biotype:protein_coding transcript_biotype:protein_coding	ENSOCUT00000026181	1.55	0.0001		ENSOCUG00000021274	ensembl:known scaffold:OryCun2.0:AAGW02082936:5155:5451:-1 gene:ENSOCUG00000021274 gene_biotype:protein_coding transcript_biotype:protein_coding	ENSOCUT00000026181	1.55	0.0001	453	ENSOCUG00000021274	ensembl:known scaffold:OryCun2.0:AAGW02082936:5155:5451:-1 gene:ENSOCUG00000021274 gene_biotype:protein_coding transcript_biotype:protein_coding	ENSOCUT00000026181	1.55	0.0001								LIPM	lipase, family member M	XM_002718369	-1.36	0.0104	453	ENSOCUG00000000195	ensembl:known_by_projection scaffold:OryCun2.0:GL019042:85245:165309:1 gene:ENSOCUG00000000195 gene_biotype:protein_coding transcript_biotype:protein_coding	ENSOCUT00000000194	-1.98	2.81e-07
ENSOCUG00000026981	ncrna:novel chromosome:OryCun2.0:19:43837731:43837921:1 gene:ENSOCUG00000026981 gene_biotype:snRNA transcript_biotype:snRNA	ENSOCUT00000030318	1.55	2.13e-06		ENSOCUG00000026981	ncrna:novel chromosome:OryCun2.0:19:43837731:43837921:1 gene:ENSOCUG00000026981 gene_biotype:snRNA transcript_biotype:snRNA	ENSOCUT00000030318	1.55	2.13e-06	454	ENSOCUG00000026981	ncrna:novel chromosome:OryCun2.0:19:43837731:43837921:1 gene:ENSOCUG00000026981 gene_biotype:snRNA transcript_biotype:snRNA	ENSOCUT00000030318	1.55	2.13e-06								LOC100339919	olfactory receptor 5K1-like	XM_002716743	-1.36	0.0143	454	ENSOCUG00000001632	ensembl:known_by_projection chromosome:OryCun2.0:14:160879731:160879916:-1 gene:ENSOCUG00000001632 gene_biotype:protein_coding transcript_biotype:protein_coding	ENSOCUT00000001631	-1.36	0.0025
LOC100340230	PREDICTED: Oryctolagus cuniculus zymogen granule membrane protein 16-like (LOC100340230), mRNA.	XM_002711861	1.55	1.08e-06		LOC100340230	PREDICTED: Oryctolagus cuniculus zymogen granule membrane protein 16-like (LOC100340230), mRNA.	XM_002711861	1.55	1.08e-06	455	LOC100340230	PREDICTED: Oryctolagus cuniculus zymogen granule membrane protein 16-like (LOC100340230), mRNA.	XM_002711861	1.55	1.08e-06								LOC100342240	myotubularin-related protein 9	XM_002720673	-1.36	0.0004	455	ENSOCUG00000002145	ensembl:known scaffold:OryCun2.0:GL018968:288182:322229:1 gene:ENSOCUG00000002145 gene_biotype:protein_coding transcript_biotype:protein_coding	ENSOCUT00000002144	-1.34	0.0005
ATP8B4	ATPase, class I, type 8B, member 4	XM_008269029	1.54	0.0001		ATP8B4	ATPase, class I, type 8B, member 4	XM_008269029	1.54	0.0001	456	ATP8B4	ATPase, class I, type 8B, member 4	XM_008269029	1.54	0.0001								PCDHA5	ADP-ribosylation factor GTPase-activating protein 2-like	XM_002715062	-1.36	0.0082	456	ENSOCUG00000002698	ensembl:known scaffold:OryCun2.0:GL018785:1465:99859:1 gene:ENSOCUG00000002698 gene_biotype:protein_coding transcript_biotype:protein_coding	ENSOCUT00000002702	-1.45	0.0038
BUB1	BUB1 mitotic checkpoint serine/threonine kinase	XM_008253994	1.54	1.41e-05		BUB1	BUB1 mitotic checkpoint serine/threonine kinase	XM_008253994	1.54	1.41e-05	457	BUB1	BUB1 mitotic checkpoint serine/threonine kinase	XM_008253994	1.54	1.41e-05								LOC100351376	olfactory receptor 8B3-like	XM_008267072	-1.36	0.0349	457	ENSOCUG00000003355	ensembl:known_by_projection chromosome:OryCun2.0:15:79730470:79751621:-1 gene:ENSOCUG00000003355 gene_biotype:protein_coding transcript_biotype:protein_coding	ENSOCUT00000003354	-2.21	4.76e-05
BUB1B	BUB1 mitotic checkpoint serine/threonine kinase B	XM_008269580	1.54	0.0003		BUB1B	BUB1 mitotic checkpoint serine/threonine kinase B	XM_008269580	1.54	0.0003	458	BUB1B	BUB1 mitotic checkpoint serine/threonine kinase B	XM_008269580	1.54	0.0003								MIA3	melanoma inhibitory activity family, member 3	XM_008268390	-1.36	2.58e-05	458	ENSOCUG00000005827	ensembl:known_by_projection scaffold:OryCun2.0:AAGW02082344:9484:14317:-1 gene:ENSOCUG00000005827 gene_biotype:protein_coding transcript_biotype:protein_coding	ENSOCUT00000005831	-1.35	0.0002
C1QC	complement component 1, q subcomponent, C chain	XM_002715988	1.54	4.52e-08		C1QC	complement component 1, q subcomponent, C chain	XM_002715988	1.54	4.52e-08	459	C1QC	complement component 1, q subcomponent, C chain	XM_002715988	1.54	4.52e-08								NR1D2	nuclear receptor subfamily 1, group D, member 2	XM_008266064	-1.36	4.85e-06	459	ENSOCUG00000006732	ensembl:known scaffold:OryCun2.0:GL018811:923444:925928:1 gene:ENSOCUG00000006732 gene_biotype:protein_coding transcript_biotype:protein_coding	ENSOCUT00000006731	-1.4	0.0223
C3	complement component 3	XM_008252899	1.54	2.82e-07		C3	complement component 3	XM_008252899	1.54	2.82e-07	460	C3	complement component 3	XM_008252899	1.54	2.82e-07								OSBPL1A	oxysterol binding protein-like 1A	XM_002713458	-1.36	4.35e-05	460	ENSOCUG00000007190	ensembl:known_by_projection scaffold:OryCun2.0:GL018843:229410:232320:1 gene:ENSOCUG00000007190 gene_biotype:protein_coding transcript_biotype:protein_coding	ENSOCUT00000007189	-1.33	0.0024
CXCR6	chemokine (C-X-C motif) receptor 6	XM_008260513	1.54	8.54e-05		CXCR6	chemokine (C-X-C motif) receptor 6	XM_008260513	1.54	8.54e-05	461	CXCR6	chemokine (C-X-C motif) receptor 6	XM_008260513	1.54	8.54e-05								SLC44A4	solute carrier family 44, member 4	XM_008262603	-1.36	6.15e-06	461	ENSOCUG00000007504	ensembl:known_by_projection scaffold:OryCun2.0:GL019147:4809:71271:-1 gene:ENSOCUG00000007504 gene_biotype:protein_coding transcript_biotype:protein_coding	ENSOCUT00000007504	-1.45	0.0013
GPX3	glutathione peroxidase 3 (plasma)	NM_001256900	1.54	0.0003		GPX3	glutathione peroxidase 3 (plasma)	NM_001256900	1.54	0.0003	462	GPX3	glutathione peroxidase 3 (plasma)	NM_001256900	1.54	0.0003								SLIT3	slit homolog 3 (Drosophila)	XM_002710368	-1.36	4.76e-05	462	ENSOCUG00000007577	ensembl:known scaffold:OryCun2.0:GL018880:449784:450793:-1 gene:ENSOCUG00000007577 gene_biotype:protein_coding transcript_biotype:protein_coding	ENSOCUT00000007578	-1.86	0.002
LGMN	legumain	XM_002719593	1.54	3.61e-07		LGMN	legumain	XM_002719593	1.54	3.61e-07	463	LGMN	legumain	XM_002719593	1.54	3.61e-07								TMEM178B	transmembrane protein 178B	XM_008248861	-1.36	0.0024	463	ENSOCUG00000011324	ncrna:novel chromosome:OryCun2.0:7:62247737:62247933:1 gene:ENSOCUG00000011324 gene_biotype:snoRNA transcript_biotype:snoRNA	ENSOCUT00000011325	-1.52	0.0021
RPP38	ribonuclease P protein subunit p38-like	XM_002717471	1.54	0.0257		RPP38	ribonuclease P protein subunit p38-like	XM_002717471	1.54	0.0257	464	RPP38	ribonuclease P protein subunit p38-like	XM_002717471	1.54	0.0257								TMEM98	transmembrane protein 98	XM_002718945	-1.36	0.0038	464	ENSOCUG00000012671	ensembl:known scaffold:OryCun2.0:GL019212:75820:76270:1 gene:ENSOCUG00000012671 gene_biotype:protein_coding transcript_biotype:protein_coding	ENSOCUT00000012665	-1.46	0.0234
LOC100348994	histone H3.1	XM_002714215	1.54	4.43e-08		LOC100348994	histone H3.1	XM_002714215	1.54	4.43e-08	465	LOC100348994	histone H3.1	XM_002714215	1.54	4.43e-08								ZNF385D	zinc finger protein 385D	XM_008266052	-1.36	0.005	465	ENSOCUG00000014714	ensembl:known chromosome:OryCun2.0:14:160697746:160698349:-1 gene:ENSOCUG00000014714 gene_biotype:protein_coding transcript_biotype:protein_coding	ENSOCUT00000014712	-1.33	0.04
LOC100349005	guanylate-binding protein 4-like	XM_002715512	1.54	4.24e-07		LOC100349005	guanylate-binding protein 4-like	XM_002715512	1.54	4.24e-07	466	LOC100349005	guanylate-binding protein 4-like	XM_002715512	1.54	4.24e-07								ZNF688	zinc finger protein 688	XM_002721738	-1.36	0.0323	466	ENSOCUG00000016385	ensembl:known_by_projection chromosome:OryCun2.0:13:34028769:34057484:-1 gene:ENSOCUG00000016385 gene_biotype:protein_coding transcript_biotype:protein_coding	ENSOCUT00000016385	-1.33	7.75e-05
ORYCUNV1R1615	vomeronasal 1 receptor oryCunV1R1615	NM_001167302	1.54	0.0148		ORYCUNV1R1615	vomeronasal 1 receptor oryCunV1R1615	NM_001167302	1.54	0.0148	467	ORYCUNV1R1615	vomeronasal 1 receptor oryCunV1R1615	NM_001167302	1.54	0.0148								ZSWIM5	zinc finger, SWIM-type containing 5	XM_008265350	-1.36	0.0225	467	ENSOCUG00000017170	ensembl:known_by_projection scaffold:OryCun2.0:GL018802:957260:1000485:1 gene:ENSOCUG00000017170 gene_biotype:protein_coding transcript_biotype:protein_coding	ENSOCUT00000017174	-1.42	0.0012
SERPINB9	serpin peptidase inhibitor, clade B (ovalbumin), member 9	XM_002720957	1.54	3.76e-07		SERPINB9	serpin peptidase inhibitor, clade B (ovalbumin), member 9	XM_002720957	1.54	3.76e-07	468	SERPINB9	serpin peptidase inhibitor, clade B (ovalbumin), member 9	XM_002720957	1.54	3.76e-07								ENSOCUG00000001632	ensembl:known_by_projection chromosome:OryCun2.0:14:160879731:160879916:-1 gene:ENSOCUG00000001632 gene_biotype:protein_coding transcript_biotype:protein_coding	ENSOCUT00000001631	-1.36	0.0025	468	ENSOCUG00000018077	ncrna:novel chromosome:OryCun2.0:1:1414059:1414180:1 gene:ENSOCUG00000018077 gene_biotype:rRNA transcript_biotype:rRNA	ENSOCUT00000018077	-1.32	0.0328
SIGLEC1	sialic acid binding Ig-like lectin 1, sialoadhesin	XM_002710923	1.54	1.76e-06		SIGLEC1	sialic acid binding Ig-like lectin 1, sialoadhesin	XM_002710923	1.54	1.76e-06	469	SIGLEC1	sialic acid binding Ig-like lectin 1, sialoadhesin	XM_002710923	1.54	1.76e-06								ENSOCUG00000019083	ncrna:novel chromosome:OryCun2.0:19:11916568:11916656:1 gene:ENSOCUG00000019083 gene_biotype:miRNA transcript_biotype:miRNA	ENSOCUT00000019083	-1.36	0.0039	469	ENSOCUG00000018152	ncrna:novel scaffold:OryCun2.0:GL019048:121682:121748:1 gene:ENSOCUG00000018152 gene_biotype:miRNA transcript_biotype:miRNA	ENSOCUT00000018152	-1.39	0.0262
SLC5A1	solute carrier family 5 (sodium/glucose cotransporter), member 1	NM_001101692	1.54	5.5e-06		SLC5A1	solute carrier family 5 (sodium/glucose cotransporter), member 1	NM_001101692	1.54	5.5e-06	470	SLC5A1	solute carrier family 5 (sodium/glucose cotransporter), member 1	NM_001101692	1.54	5.5e-06								ENSOCUG00000019749	ncrna:novel scaffold:OryCun2.0:GL018714:4014064:4014169:-1 gene:ENSOCUG00000019749 gene_biotype:snRNA transcript_biotype:snRNA	ENSOCUT00000019749	-1.36	0.0171	470	ENSOCUG00000018248	ncrna:novel chromosome:OryCun2.0:16:27252348:27252454:1 gene:ENSOCUG00000018248 gene_biotype:snRNA transcript_biotype:snRNA	ENSOCUT00000018248	-1.31	0.0185
ENSOCUG00000022469	ensembl:known scaffold:OryCun2.0:GL019438:73190:73767:1 gene:ENSOCUG00000022469 gene_biotype:protein_coding transcript_biotype:protein_coding	ENSOCUT00000006271	1.54	0.0002		ENSOCUG00000022469	ensembl:known scaffold:OryCun2.0:GL019438:73190:73767:1 gene:ENSOCUG00000022469 gene_biotype:protein_coding transcript_biotype:protein_coding	ENSOCUT00000006271	1.54	0.0002	471	ENSOCUG00000022469	ensembl:known scaffold:OryCun2.0:GL019438:73190:73767:1 gene:ENSOCUG00000022469 gene_biotype:protein_coding transcript_biotype:protein_coding	ENSOCUT00000006271	1.54	0.0002								mainchr20-2352483823608927	0	0	-1.36	0.026	471	ENSOCUG00000018310	ncrna:novel chromosome:OryCun2.0:19:16435640:16435734:1 gene:ENSOCUG00000018310 gene_biotype:miRNA transcript_biotype:miRNA	ENSOCUT00000018310	-1.43	0.0329
ENSOCUG00000011843	ensembl:known_by_projection chromosome:OryCun2.0:5:23014001:23020581:1 gene:ENSOCUG00000011843 gene_biotype:protein_coding transcript_biotype:protein_coding	ENSOCUT00000011842	1.54	0.0011		ENSOCUG00000011843	ensembl:known_by_projection chromosome:OryCun2.0:5:23014001:23020581:1 gene:ENSOCUG00000011843 gene_biotype:protein_coding transcript_biotype:protein_coding	ENSOCUT00000011842	1.54	0.0011	472	ENSOCUG00000011843	ensembl:known_by_projection chromosome:OryCun2.0:5:23014001:23020581:1 gene:ENSOCUG00000011843 gene_biotype:protein_coding transcript_biotype:protein_coding	ENSOCUT00000011842	1.54	0.0011								CREB3L2	cAMP responsive element binding protein 3-like 2	XM_002711936	-1.35	4.69e-05	472	ENSOCUG00000018318	ncrna:novel chromosome:OryCun2.0:17:81229935:81230026:-1 gene:ENSOCUG00000018318 gene_biotype:snoRNA transcript_biotype:snoRNA	ENSOCUT00000018318	-1.66	0.018
ENSOCUG00000024768	ensembl:known scaffold:OryCun2.0:GL018781:961913:967882:-1 gene:ENSOCUG00000024768 gene_biotype:protein_coding transcript_biotype:protein_coding	ENSOCUT00000023909	1.54	0.029		ENSOCUG00000024768	ensembl:known scaffold:OryCun2.0:GL018781:961913:967882:-1 gene:ENSOCUG00000024768 gene_biotype:protein_coding transcript_biotype:protein_coding	ENSOCUT00000023909	1.54	0.029	473	ENSOCUG00000024768	ensembl:known scaffold:OryCun2.0:GL018781:961913:967882:-1 gene:ENSOCUG00000024768 gene_biotype:protein_coding transcript_biotype:protein_coding	ENSOCUT00000023909	1.54	0.029								DGCR2	DiGeorge syndrome critical region gene 2	XM_008250243	-1.35	0.0002	473	ENSOCUG00000018331	ncrna:novel chromosome:OryCun2.0:13:136917781:136917882:1 gene:ENSOCUG00000018331 gene_biotype:snRNA transcript_biotype:snRNA	ENSOCUT00000018331	-1.55	0.0037
ENSOCUG00000023633	ncrna:novel chromosome:OryCun2.0:17:58738498:58738604:-1 gene:ENSOCUG00000023633 gene_biotype:snRNA transcript_biotype:snRNA	ENSOCUT00000024997	1.54	0.0158		ENSOCUG00000023633	ncrna:novel chromosome:OryCun2.0:17:58738498:58738604:-1 gene:ENSOCUG00000023633 gene_biotype:snRNA transcript_biotype:snRNA	ENSOCUT00000024997	1.54	0.0158	474	ENSOCUG00000023633	ncrna:novel chromosome:OryCun2.0:17:58738498:58738604:-1 gene:ENSOCUG00000023633 gene_biotype:snRNA transcript_biotype:snRNA	ENSOCUT00000024997	1.54	0.0158								FRY	furry homolog (Drosophila)	XM_002720581	-1.35	0.0016	474	ENSOCUG00000018404	ncrna:novel scaffold:OryCun2.0:GL018757:1527781:1527886:1 gene:ENSOCUG00000018404 gene_biotype:miRNA transcript_biotype:miRNA	ENSOCUT00000018404	-1.4	0.0017
ENSOCUG00000026749	ensembl:known scaffold:OryCun2.0:GL019650:20437:20730:1 gene:ENSOCUG00000026749 gene_biotype:protein_coding transcript_biotype:protein_coding	ENSOCUT00000028308	1.54	0.0076		ENSOCUG00000026749	ensembl:known scaffold:OryCun2.0:GL019650:20437:20730:1 gene:ENSOCUG00000026749 gene_biotype:protein_coding transcript_biotype:protein_coding	ENSOCUT00000028308	1.54	0.0076	475	ENSOCUG00000026749	ensembl:known scaffold:OryCun2.0:GL019650:20437:20730:1 gene:ENSOCUG00000026749 gene_biotype:protein_coding transcript_biotype:protein_coding	ENSOCUT00000028308	1.54	0.0076								GABARAPL1	GABA(A) receptor-associated protein like 1	XM_002712818	-1.35	0.0032	475	ENSOCUG00000018556	ncrna:novel scaffold:OryCun2.0:GL018717:1510211:1510279:1 gene:ENSOCUG00000018556 gene_biotype:snoRNA transcript_biotype:snoRNA	ENSOCUT00000018556	-1.37	0.0037
ENSOCUG00000026446	ensembl:known chromosome:OryCun2.0:2:98808469:98809209:-1 gene:ENSOCUG00000026446 gene_biotype:protein_coding transcript_biotype:protein_coding	ENSOCUT00000031047	1.54	5.88e-05		ENSOCUG00000026446	ensembl:known chromosome:OryCun2.0:2:98808469:98809209:-1 gene:ENSOCUG00000026446 gene_biotype:protein_coding transcript_biotype:protein_coding	ENSOCUT00000031047	1.54	5.88e-05	476	ENSOCUG00000026446	ensembl:known chromosome:OryCun2.0:2:98808469:98809209:-1 gene:ENSOCUG00000026446 gene_biotype:protein_coding transcript_biotype:protein_coding	ENSOCUT00000031047	1.54	5.88e-05								ITGBL1	integrin, beta-like 1 (with EGF-like repeat domains)	XM_008260195	-1.35	1.14e-05	476	ENSOCUG00000018566	ncrna:novel chromosome:OryCun2.0:14:737715:737842:1 gene:ENSOCUG00000018566 gene_biotype:rRNA transcript_biotype:rRNA	ENSOCUT00000018566	-1.46	0.0455
AURKA	aurora kinase A	XM_002720874	1.53	0.0002		AURKA	aurora kinase A	XM_002720874	1.53	0.0002	477	AURKA	aurora kinase A	XM_002720874	1.53	0.0002								KCNS3	potassium voltage-gated channel, delayed-rectifier, subfamily S, member 3	NM_001082652	-1.35	0.0002	477	ENSOCUG00000018728	ncrna:novel chromosome:OryCun2.0:19:29938893:29938979:1 gene:ENSOCUG00000018728 gene_biotype:miRNA transcript_biotype:miRNA	ENSOCUT00000018728	-1.33	0.0109
CHI3L2	chitinase 3-like 2	XM_008264682	1.53	0.0008		CHI3L2	chitinase 3-like 2	XM_008264682	1.53	0.0008	478	CHI3L2	chitinase 3-like 2	XM_008264682	1.53	0.0008								KLF9	Kruppel-like factor 9	XM_002708195	-1.35	0.0008	478	ENSOCUG00000018733	ncrna:novel chromosome:OryCun2.0:16:72388964:72389025:1 gene:ENSOCUG00000018733 gene_biotype:miRNA transcript_biotype:miRNA	ENSOCUT00000018733	-1.88	0.0005
CKAP2L	cytoskeleton associated protein 2-like	XM_002709599	1.53	7.03e-05		CKAP2L	cytoskeleton associated protein 2-like	XM_002709599	1.53	7.03e-05	479	CKAP2L	cytoskeleton associated protein 2-like	XM_002709599	1.53	7.03e-05								KRTDAP	keratinocyte differentiation-associated protein	XM_008249521	-1.35	2.24e-06	479	ENSOCUG00000018736	ncrna:novel chromosome:OryCun2.0:4:10776345:10776430:1 gene:ENSOCUG00000018736 gene_biotype:miRNA transcript_biotype:miRNA	ENSOCUT00000018736	-2.6	0.0161
LOC103345989	uncharacterized LOC103345989	XM_008251375	1.53	3.39e-07		LOC103345989	uncharacterized LOC103345989	XM_008251375	1.53	3.39e-07	480	LOC103345989	uncharacterized LOC103345989	XM_008251375	1.53	3.39e-07								MOXD2P	putative DBH-like monooxygenase protein 2	XM_002721840	-1.35	0.0135	480	ENSOCUG00000018810	ncrna:novel chromosome:OryCun2.0:16:63274207:63274275:-1 gene:ENSOCUG00000018810 gene_biotype:miRNA transcript_biotype:miRNA	ENSOCUT00000018810	-1.48	0.0003
MILR1	mast cell immunoglobulin-like receptor 1	XM_008271717	1.53	0.0004		MILR1	mast cell immunoglobulin-like receptor 1	XM_008271717	1.53	0.0004	481	MILR1	mast cell immunoglobulin-like receptor 1	XM_008271717	1.53	0.0004								LOC100340729	carbohydrate sulfotransferase 12-like	XM_008253614	-1.35	0.0033	481	ENSOCUG00000018814	ncrna:novel chromosome:OryCun2.0:1:74102773:74102857:1 gene:ENSOCUG00000018814 gene_biotype:miRNA transcript_biotype:miRNA	ENSOCUT00000018814	-1.35	0.0049
SLC22A6	solute carrier family 22 (organic anion transporter), member 6	NM_001082127	1.53	1.13e-05		SLC22A6	solute carrier family 22 (organic anion transporter), member 6	NM_001082127	1.53	1.13e-05	482	SLC22A6	solute carrier family 22 (organic anion transporter), member 6	NM_001082127	1.53	1.13e-05								ZNF316	uncharacterized LOC100341342	XM_002712444	-1.35	0.0002	482	ENSOCUG00000018963	ncrna:novel chromosome:OryCun2.0:19:19954380:19954501:-1 gene:ENSOCUG00000018963 gene_biotype:snoRNA transcript_biotype:snoRNA	ENSOCUT00000018963	-1.81	8.43e-05
ENSOCUG00000016749	ensembl:known chromosome:OryCun2.0:15:5991703:5992322:-1 gene:ENSOCUG00000016749 gene_biotype:protein_coding transcript_biotype:protein_coding	ENSOCUT00000016742	1.53	0.0298		ENSOCUG00000016749	ensembl:known chromosome:OryCun2.0:15:5991703:5992322:-1 gene:ENSOCUG00000016749 gene_biotype:protein_coding transcript_biotype:protein_coding	ENSOCUT00000016742	1.53	0.0298	483	ENSOCUG00000016749	ensembl:known chromosome:OryCun2.0:15:5991703:5992322:-1 gene:ENSOCUG00000016749 gene_biotype:protein_coding transcript_biotype:protein_coding	ENSOCUT00000016742	1.53	0.0298								LOC100346046	acyl-CoA desaturase-like	XM_002718649	-1.35	0.0008	483	ENSOCUG00000019025	ncrna:novel chromosome:OryCun2.0:3:28853198:28853320:1 gene:ENSOCUG00000019025 gene_biotype:rRNA transcript_biotype:rRNA	ENSOCUT00000019025	-1.54	0.0106
ENSOCUG00000026217	ncrna:novel chromosome:OryCun2.0:12:78009059:78009176:-1 gene:ENSOCUG00000026217 gene_biotype:rRNA transcript_biotype:rRNA	ENSOCUT00000017979	1.53	0.0359		ENSOCUG00000026217	ncrna:novel chromosome:OryCun2.0:12:78009059:78009176:-1 gene:ENSOCUG00000026217 gene_biotype:rRNA transcript_biotype:rRNA	ENSOCUT00000017979	1.53	0.0359	484	ENSOCUG00000026217	ncrna:novel chromosome:OryCun2.0:12:78009059:78009176:-1 gene:ENSOCUG00000026217 gene_biotype:rRNA transcript_biotype:rRNA	ENSOCUT00000017979	1.53	0.0359								LOC100346089	uncharacterized LOC100346089	XM_002724470	-1.35	6.84e-06	484	ENSOCUG00000019026	ncrna:novel chromosome:OryCun2.0:13:54594226:54594306:-1 gene:ENSOCUG00000019026 gene_biotype:miRNA transcript_biotype:miRNA	ENSOCUT00000019026	-1.55	0.0205
ENSOCUG00000020814	ncrna:novel chromosome:OryCun2.0:12:1514709:1514823:-1 gene:ENSOCUG00000020814 gene_biotype:rRNA transcript_biotype:rRNA	ENSOCUT00000020814	1.53	0.0222		ENSOCUG00000020814	ncrna:novel chromosome:OryCun2.0:12:1514709:1514823:-1 gene:ENSOCUG00000020814 gene_biotype:rRNA transcript_biotype:rRNA	ENSOCUT00000020814	1.53	0.0222	485	ENSOCUG00000020814	ncrna:novel chromosome:OryCun2.0:12:1514709:1514823:-1 gene:ENSOCUG00000020814 gene_biotype:rRNA transcript_biotype:rRNA	ENSOCUT00000020814	1.53	0.0222								LOC100357023	tolloid-like protein 1	XM_002723031	-1.35	0.0093	485	ENSOCUG00000019045	ncrna:novel chromosome:OryCun2.0:12:123077079:123077210:1 gene:ENSOCUG00000019045 gene_biotype:snoRNA transcript_biotype:snoRNA	ENSOCUT00000019045	-2.06	0.0043
ENSOCUG00000022958	ensembl:known scaffold:OryCun2.0:GL018758:1318842:1319349:1 gene:ENSOCUG00000022958 gene_biotype:protein_coding transcript_biotype:protein_coding	ENSOCUT00000022518	1.53	0.0121		ENSOCUG00000022958	ensembl:known scaffold:OryCun2.0:GL018758:1318842:1319349:1 gene:ENSOCUG00000022958 gene_biotype:protein_coding transcript_biotype:protein_coding	ENSOCUT00000022518	1.53	0.0121	486	ENSOCUG00000022958	ensembl:known scaffold:OryCun2.0:GL018758:1318842:1319349:1 gene:ENSOCUG00000022958 gene_biotype:protein_coding transcript_biotype:protein_coding	ENSOCUT00000022518	1.53	0.0121								NPR2	natriuretic peptide receptor 2	XM_008268071	-1.35	0.001	486	ENSOCUG00000019083	ncrna:novel chromosome:OryCun2.0:19:11916568:11916656:1 gene:ENSOCUG00000019083 gene_biotype:miRNA transcript_biotype:miRNA	ENSOCUT00000019083	-1.36	0.0039
ENSOCUG00000020894	ensembl:known scaffold:OryCun2.0:GL019843:17660:18125:1 gene:ENSOCUG00000020894 gene_biotype:protein_coding transcript_biotype:protein_coding	ENSOCUT00000022790	1.53	2.45e-06		ENSOCUG00000020894	ensembl:known scaffold:OryCun2.0:GL019843:17660:18125:1 gene:ENSOCUG00000020894 gene_biotype:protein_coding transcript_biotype:protein_coding	ENSOCUT00000022790	1.53	2.45e-06	487	ENSOCUG00000020894	ensembl:known scaffold:OryCun2.0:GL019843:17660:18125:1 gene:ENSOCUG00000020894 gene_biotype:protein_coding transcript_biotype:protein_coding	ENSOCUT00000022790	1.53	2.45e-06								TSPAN12	tetraspanin 12	XM_002712109	-1.35	0.0036	487	ENSOCUG00000019207	ncrna:novel scaffold:OryCun2.0:GL018757:1527632:1527703:1 gene:ENSOCUG00000019207 gene_biotype:miRNA transcript_biotype:miRNA	ENSOCUT00000019207	-1.43	0.0455
ENSOCUG00000021477	ensembl:known scaffold:OryCun2.0:GL018862:73456:74457:-1 gene:ENSOCUG00000021477 gene_biotype:protein_coding transcript_biotype:protein_coding	ENSOCUT00000026380	1.53	0.0461		ENSOCUG00000021477	ensembl:known scaffold:OryCun2.0:GL018862:73456:74457:-1 gene:ENSOCUG00000021477 gene_biotype:protein_coding transcript_biotype:protein_coding	ENSOCUT00000026380	1.53	0.0461	488	ENSOCUG00000021477	ensembl:known scaffold:OryCun2.0:GL018862:73456:74457:-1 gene:ENSOCUG00000021477 gene_biotype:protein_coding transcript_biotype:protein_coding	ENSOCUT00000026380	1.53	0.0461								ENSOCUG00000005827	ensembl:known_by_projection scaffold:OryCun2.0:AAGW02082344:9484:14317:-1 gene:ENSOCUG00000005827 gene_biotype:protein_coding transcript_biotype:protein_coding	ENSOCUT00000005831	-1.35	0.0002	488	ENSOCUG00000019249	ncrna:novel chromosome:OryCun2.0:X:34243923:34244013:1 gene:ENSOCUG00000019249 gene_biotype:miRNA transcript_biotype:miRNA	ENSOCUT00000019249	-1.45	0.0038
ENSOCUG00000027353	ncrna:novel chromosome:OryCun2.0:9:4326619:4326736:-1 gene:ENSOCUG00000027353 gene_biotype:snoRNA transcript_biotype:snoRNA	ENSOCUT00000030859	1.53	0.0009		ENSOCUG00000027353	ncrna:novel chromosome:OryCun2.0:9:4326619:4326736:-1 gene:ENSOCUG00000027353 gene_biotype:snoRNA transcript_biotype:snoRNA	ENSOCUT00000030859	1.53	0.0009	489	ENSOCUG00000027353	ncrna:novel chromosome:OryCun2.0:9:4326619:4326736:-1 gene:ENSOCUG00000027353 gene_biotype:snoRNA transcript_biotype:snoRNA	ENSOCUT00000030859	1.53	0.0009								ENSOCUG00000018814	ncrna:novel chromosome:OryCun2.0:1:74102773:74102857:1 gene:ENSOCUG00000018814 gene_biotype:miRNA transcript_biotype:miRNA	ENSOCUT00000018814	-1.35	0.0049	489	ENSOCUG00000019252	ncrna:novel chromosome:OryCun2.0:14:84299157:84299242:1 gene:ENSOCUG00000019252 gene_biotype:miRNA transcript_biotype:miRNA	ENSOCUT00000019252	-1.62	0.0128
MFGE8	milk fat globule-EGF factor 8 protein	XM_002723373	1.52	7.56e-08		MFGE8	milk fat globule-EGF factor 8 protein	XM_002723373	1.52	7.56e-08	490	MFGE8	milk fat globule-EGF factor 8 protein	XM_002723373	1.52	7.56e-08								ENSOCUG00000019348	ncrna:novel chromosome:OryCun2.0:4:1932643:1932793:-1 gene:ENSOCUG00000019348 gene_biotype:snoRNA transcript_biotype:snoRNA	ENSOCUT00000019348	-1.35	0.0134	490	ENSOCUG00000019263	ncrna:novel chromosome:OryCun2.0:5:35729054:35729146:1 gene:ENSOCUG00000019263 gene_biotype:miRNA transcript_biotype:miRNA	ENSOCUT00000019263	-1.5	0.0014
SERPINA3	serpin peptidase inhibitor, clade A (alpha-1 antiproteinase, antitrypsin), member 3	XM_002723248	1.52	4.21e-06		SERPINA3	serpin peptidase inhibitor, clade A (alpha-1 antiproteinase, antitrypsin), member 3	XM_002723248	1.52	4.21e-06	491	SERPINA3	serpin peptidase inhibitor, clade A (alpha-1 antiproteinase, antitrypsin), member 3	XM_002723248	1.52	4.21e-06								ENSOCUG00000021296	ncrna:novel chromosome:OryCun2.0:1:184612641:184612727:-1 gene:ENSOCUG00000021296 gene_biotype:miRNA transcript_biotype:miRNA	ENSOCUT00000021468	-1.35	0.0282	491	ENSOCUG00000019345	ncrna:novel chromosome:OryCun2.0:1:192153407:192153527:-1 gene:ENSOCUG00000019345 gene_biotype:rRNA transcript_biotype:rRNA	ENSOCUT00000019345	-1.78	0.0005
SLC13A2	solute carrier family 13 (sodium-dependent dicarboxylate transporter), member 2	NM_001177592	1.52	0.0012		SLC13A2	solute carrier family 13 (sodium-dependent dicarboxylate transporter), member 2	NM_001177592	1.52	0.0012	492	SLC13A2	solute carrier family 13 (sodium-dependent dicarboxylate transporter), member 2	NM_001177592	1.52	0.0012								ENSOCUG00000012706	ensembl:known scaffold:OryCun2.0:GL019288:294:9151:-1 gene:ENSOCUG00000012706 gene_biotype:protein_coding transcript_biotype:protein_coding	ENSOCUT00000022009	-1.35	0.01	492	ENSOCUG00000019348	ncrna:novel chromosome:OryCun2.0:4:1932643:1932793:-1 gene:ENSOCUG00000019348 gene_biotype:snoRNA transcript_biotype:snoRNA	ENSOCUT00000019348	-1.35	0.0134
ENSOCUG00000018824	ncrna:novel chromosome:OryCun2.0:12:128577683:128577789:1 gene:ENSOCUG00000018824 gene_biotype:snRNA transcript_biotype:snRNA	ENSOCUT00000018824	1.52	0.0313		ENSOCUG00000018824	ncrna:novel chromosome:OryCun2.0:12:128577683:128577789:1 gene:ENSOCUG00000018824 gene_biotype:snRNA transcript_biotype:snRNA	ENSOCUT00000018824	1.52	0.0313	493	ENSOCUG00000018824	ncrna:novel chromosome:OryCun2.0:12:128577683:128577789:1 gene:ENSOCUG00000018824 gene_biotype:snRNA transcript_biotype:snRNA	ENSOCUT00000018824	1.52	0.0313								ENSOCUG00000021695	ncrna:novel chromosome:OryCun2.0:1:151634414:151634524:-1 gene:ENSOCUG00000021695 gene_biotype:miRNA transcript_biotype:miRNA	ENSOCUT00000022080	-1.35	0.0104	493	ENSOCUG00000021473	ncrna:novel chromosome:OryCun2.0:21:8356887:8357007:1 gene:ENSOCUG00000021473 gene_biotype:snoRNA transcript_biotype:snoRNA	ENSOCUT00000019350	-1.47	0.0225
ENSOCUG00000018831	ncrna:novel chromosome:OryCun2.0:19:3224704:3224867:-1 gene:ENSOCUG00000018831 gene_biotype:snRNA transcript_biotype:snRNA	ENSOCUT00000018831	1.52	0.0067		ENSOCUG00000018831	ncrna:novel chromosome:OryCun2.0:19:3224704:3224867:-1 gene:ENSOCUG00000018831 gene_biotype:snRNA transcript_biotype:snRNA	ENSOCUT00000018831	1.52	0.0067	494	ENSOCUG00000018831	ncrna:novel chromosome:OryCun2.0:19:3224704:3224867:-1 gene:ENSOCUG00000018831 gene_biotype:snRNA transcript_biotype:snRNA	ENSOCUT00000018831	1.52	0.0067								ENSOCUG00000028205	ncrna:novel chromosome:OryCun2.0:9:2861187:2861290:-1 gene:ENSOCUG00000028205 gene_biotype:snRNA transcript_biotype:snRNA	ENSOCUT00000032192	-1.35	0.0041	494	ENSOCUG00000019429	ncrna:novel chromosome:OryCun2.0:17:5899945:5900011:1 gene:ENSOCUG00000019429 gene_biotype:snoRNA transcript_biotype:snoRNA	ENSOCUT00000019429	-1.31	0.0006
ENSOCUG00000026960	ncrna:novel chromosome:OryCun2.0:19:43849321:43849498:1 gene:ENSOCUG00000026960 gene_biotype:snRNA transcript_biotype:snRNA	ENSOCUT00000020401	1.52	0.0003		ENSOCUG00000026960	ncrna:novel chromosome:OryCun2.0:19:43849321:43849498:1 gene:ENSOCUG00000026960 gene_biotype:snRNA transcript_biotype:snRNA	ENSOCUT00000020401	1.52	0.0003	495	ENSOCUG00000026960	ncrna:novel chromosome:OryCun2.0:19:43849321:43849498:1 gene:ENSOCUG00000026960 gene_biotype:snRNA transcript_biotype:snRNA	ENSOCUT00000020401	1.52	0.0003								ENSOCUG00000028794	ncrna:novel scaffold:OryCun2.0:GL018706:1217787:1217860:1 gene:ENSOCUG00000028794 gene_biotype:snoRNA transcript_biotype:snoRNA	ENSOCUT00000032789	-1.35	0.0053	495	ENSOCUG00000019513	ncrna:novel chromosome:OryCun2.0:19:24619146:24619242:1 gene:ENSOCUG00000019513 gene_biotype:snoRNA transcript_biotype:snoRNA	ENSOCUT00000019513	-1.38	0.0003
ENSOCUG00000023833	ensembl:known scaffold:OryCun2.0:AAGW02083735:3054:4469:-1 gene:ENSOCUG00000023833 gene_biotype:protein_coding transcript_biotype:protein_coding	ENSOCUT00000022261	1.52	0.0009		ENSOCUG00000023833	ensembl:known scaffold:OryCun2.0:AAGW02083735:3054:4469:-1 gene:ENSOCUG00000023833 gene_biotype:protein_coding transcript_biotype:protein_coding	ENSOCUT00000022261	1.52	0.0009	496	ENSOCUG00000023833	ensembl:known scaffold:OryCun2.0:AAGW02083735:3054:4469:-1 gene:ENSOCUG00000023833 gene_biotype:protein_coding transcript_biotype:protein_coding	ENSOCUT00000022261	1.52	0.0009								GENSCAN00000007609	cdna:genscan chromosome:OryCun2.0:15:98798396:98800453:-1 transcript_biotype:protein_coding	GENSCAN00000007609	-1.35	0.0489	496	ENSOCUG00000019530	ncrna:novel chromosome:OryCun2.0:10:45308348:45308481:-1 gene:ENSOCUG00000019530 gene_biotype:snoRNA transcript_biotype:snoRNA	ENSOCUT00000019530	-1.41	0.0001
ENSOCUG00000021610	ensembl:known scaffold:OryCun2.0:AAGW02083164:600:902:-1 gene:ENSOCUG00000021610 gene_biotype:protein_coding transcript_biotype:protein_coding	ENSOCUT00000029285	1.52	0.0005		ENSOCUG00000021610	ensembl:known scaffold:OryCun2.0:AAGW02083164:600:902:-1 gene:ENSOCUG00000021610 gene_biotype:protein_coding transcript_biotype:protein_coding	ENSOCUT00000029285	1.52	0.0005	497	ENSOCUG00000021610	ensembl:known scaffold:OryCun2.0:AAGW02083164:600:902:-1 gene:ENSOCUG00000021610 gene_biotype:protein_coding transcript_biotype:protein_coding	ENSOCUT00000029285	1.52	0.0005								mainchrUn_0200-370560370832	0	0	-1.35	0.0002	497	ENSOCUG00000019556	ncrna:novel chromosome:OryCun2.0:4:35453154:35453254:-1 gene:ENSOCUG00000019556 gene_biotype:snRNA transcript_biotype:snRNA	ENSOCUT00000019556	-1.48	3.94e-06
LOC100351816	PREDICTED: Oryctolagus cuniculus 60S acidic ribosomal protein P2-like (LOC100351816), partial mRNA.	XM_002724336	1.52	0.0139		LOC100351816	PREDICTED: Oryctolagus cuniculus 60S acidic ribosomal protein P2-like (LOC100351816), partial mRNA.	XM_002724336	1.52	0.0139	498	LOC100351816	PREDICTED: Oryctolagus cuniculus 60S acidic ribosomal protein P2-like (LOC100351816), partial mRNA.	XM_002724336	1.52	0.0139								ARGFX	arginine-fifty homeobox	XM_002716819	-1.34	0.0053	498	ENSOCUG00000019695	ncrna:novel chromosome:OryCun2.0:13:135202864:135202973:1 gene:ENSOCUG00000019695 gene_biotype:snRNA transcript_biotype:snRNA	ENSOCUT00000019695	-1.73	0.0356
ARRDC4	arrestin domain containing 4	XM_008274046	1.51	5e-05		ARRDC4	arrestin domain containing 4	XM_008274046	1.51	5e-05	499	ARRDC4	arrestin domain containing 4	XM_008274046	1.51	5e-05								ARL4A	ADP-ribosylation factor-like 4A	XM_002721527	-1.34	0.0018	499	ENSOCUG00000019719	ncrna:novel chromosome:OryCun2.0:7:171407449:171407611:-1 gene:ENSOCUG00000019719 gene_biotype:snRNA transcript_biotype:snRNA	ENSOCUT00000019719	-1.34	0.0326
GATM	glycine amidinotransferase (L-arginine:glycine amidinotransferase)	XM_002717894	1.51	3.39e-06		GATM	glycine amidinotransferase (L-arginine:glycine amidinotransferase)	XM_002717894	1.51	3.39e-06	500	GATM	glycine amidinotransferase (L-arginine:glycine amidinotransferase)	XM_002717894	1.51	3.39e-06								CHIC1	cysteine-rich hydrophobic domain 1	XM_002720115	-1.34	0.0054	500	ENSOCUG00000019749	ncrna:novel scaffold:OryCun2.0:GL018714:4014064:4014169:-1 gene:ENSOCUG00000019749 gene_biotype:snRNA transcript_biotype:snRNA	ENSOCUT00000019749	-1.36	0.0171
IL18RAP	interleukin 18 receptor accessory protein	XM_008253197	1.51	0.0131		IL18RAP	interleukin 18 receptor accessory protein	XM_008253197	1.51	0.0131	501	IL18RAP	interleukin 18 receptor accessory protein	XM_008253197	1.51	0.0131								COL4A6	collagen, type IV, alpha 6	XM_008272863	-1.34	0.0006	501	ENSOCUG00000019810	ncrna:novel chromosome:OryCun2.0:8:107655382:107655498:-1 gene:ENSOCUG00000019810 gene_biotype:rRNA transcript_biotype:rRNA	ENSOCUT00000019810	-1.31	0.0165
IL36G	interleukin 36, gamma	XM_002709568	1.51	0.0108		IL36G	interleukin 36, gamma	XM_002709568	1.51	0.0108	502	IL36G	interleukin 36, gamma	XM_002709568	1.51	0.0108								DMD	dystrophin	XM_008272489	-1.34	0.0031	502	ENSOCUG00000019866	ncrna:novel chromosome:OryCun2.0:17:81091399:81091477:-1 gene:ENSOCUG00000019866 gene_biotype:snoRNA transcript_biotype:snoRNA	ENSOCUT00000019866	-1.97	0.0259
LOC100354195	uncharacterized LOC100354195	XM_008265572	1.51	8.93e-07		LOC100354195	uncharacterized LOC100354195	XM_008265572	1.51	8.93e-07	503	LOC100354195	uncharacterized LOC100354195	XM_008265572	1.51	8.93e-07								GPR126	G protein-coupled receptor 126	XM_002714851	-1.34	3.54e-05	503	ENSOCUG00000019893	ncrna:novel chromosome:OryCun2.0:13:136378270:136378388:1 gene:ENSOCUG00000019893 gene_biotype:snoRNA transcript_biotype:snoRNA	ENSOCUT00000019893	-1.83	0.0158
MMD	monocyte to macrophage differentiation-associated	XM_002719282	1.51	0.0244		MMD	monocyte to macrophage differentiation-associated	XM_002719282	1.51	0.0244	504	MMD	monocyte to macrophage differentiation-associated	XM_002719282	1.51	0.0244								KRTCAP2	keratinocyte associated protein 2	XM_008265556	-1.34	0.0034	504	ENSOCUG00000019926	ncrna:novel chromosome:OryCun2.0:2:113733163:113733291:-1 gene:ENSOCUG00000019926 gene_biotype:snoRNA transcript_biotype:snoRNA	ENSOCUT00000019926	-1.37	0.0059
MMP1	matrix metallopeptidase 1 (interstitial collagenase)	NM_001171139	1.51	4.26e-05		MMP1	matrix metallopeptidase 1 (interstitial collagenase)	NM_001171139	1.51	4.26e-05	505	MMP1	matrix metallopeptidase 1 (interstitial collagenase)	NM_001171139	1.51	4.26e-05								USP6	USP6 N-terminal-like protein	XM_002723708	-1.34	0.0093	505	ENSOCUG00000020072	ncrna:novel chromosome:OryCun2.0:18:17733921:17734018:-1 gene:ENSOCUG00000020072 gene_biotype:miRNA transcript_biotype:miRNA	ENSOCUT00000020072	-1.42	0.0013
MYO1F	myosin IF	XM_008249129	1.51	1.96e-05		MYO1F	myosin IF	XM_008249129	1.51	1.96e-05	506	MYO1F	myosin IF	XM_008249129	1.51	1.96e-05								LOC100347451	zinc finger protein 345-like	XM_008251264	-1.34	0.011	506	ENSOCUG00000020162	ncrna:novel chromosome:OryCun2.0:1:116564787:116564874:1 gene:ENSOCUG00000020162 gene_biotype:miRNA transcript_biotype:miRNA	ENSOCUT00000020162	-1.33	0.0045
PDE1C	phosphodiesterase 1C, calmodulin-dependent 70kDa	XM_002713741	1.51	0.0007		PDE1C	phosphodiesterase 1C, calmodulin-dependent 70kDa	XM_002713741	1.51	0.0007	507	PDE1C	phosphodiesterase 1C, calmodulin-dependent 70kDa	XM_002713741	1.51	0.0007								BCS1L	mitochondrial chaperone BCS1	XM_002712479	-1.34	0.0005	507	ENSOCUG00000020185	ncrna:novel chromosome:OryCun2.0:18:17940226:17940290:-1 gene:ENSOCUG00000020185 gene_biotype:snoRNA transcript_biotype:snoRNA	ENSOCUT00000020185	-1.34	0.0135
SGOL1	shugoshin-like 1 (S. pombe)	XM_002716208	1.51	0.0007		SGOL1	shugoshin-like 1 (S. pombe)	XM_002716208	1.51	0.0007	508	SGOL1	shugoshin-like 1 (S. pombe)	XM_002716208	1.51	0.0007								LOC103344945	methyltransferase-like protein 7A	XM_002711179	-1.34	3.64e-05	508	ENSOCUG00000020201	ncrna:novel chromosome:OryCun2.0:2:164263804:164263918:1 gene:ENSOCUG00000020201 gene_biotype:rRNA transcript_biotype:rRNA	ENSOCUT00000020201	-1.32	0.0127
ENSOCUG00000018596	ncrna:novel chromosome:OryCun2.0:14:134596017:134596179:-1 gene:ENSOCUG00000018596 gene_biotype:snRNA transcript_biotype:snRNA	ENSOCUT00000018596	1.51	0.0024		ENSOCUG00000018596	ncrna:novel chromosome:OryCun2.0:14:134596017:134596179:-1 gene:ENSOCUG00000018596 gene_biotype:snRNA transcript_biotype:snRNA	ENSOCUT00000018596	1.51	0.0024	509	ENSOCUG00000018596	ncrna:novel chromosome:OryCun2.0:14:134596017:134596179:-1 gene:ENSOCUG00000018596 gene_biotype:snRNA transcript_biotype:snRNA	ENSOCUT00000018596	1.51	0.0024								MAP3K13	mitogen-activated protein kinase kinase kinase 13	XM_002716466	-1.34	8.35e-05	509	ENSOCUG00000020211	ncrna:novel chromosome:OryCun2.0:15:58675394:58675488:-1 gene:ENSOCUG00000020211 gene_biotype:snRNA transcript_biotype:snRNA	ENSOCUT00000020211	-1.32	0.0312
ENSOCUG00000018756	ncrna:novel chromosome:OryCun2.0:14:78841160:78841303:-1 gene:ENSOCUG00000018756 gene_biotype:snoRNA transcript_biotype:snoRNA	ENSOCUT00000018756	1.51	5.2e-05		ENSOCUG00000018756	ncrna:novel chromosome:OryCun2.0:14:78841160:78841303:-1 gene:ENSOCUG00000018756 gene_biotype:snoRNA transcript_biotype:snoRNA	ENSOCUT00000018756	1.51	5.2e-05	510	ENSOCUG00000018756	ncrna:novel chromosome:OryCun2.0:14:78841160:78841303:-1 gene:ENSOCUG00000018756 gene_biotype:snoRNA transcript_biotype:snoRNA	ENSOCUT00000018756	1.51	5.2e-05								MAVS	mitochondrial antiviral signaling protein	XM_002710888	-1.34	0.0009	510	ENSOCUG00000020254	ncrna:novel chromosome:OryCun2.0:7:111650856:111650957:1 gene:ENSOCUG00000020254 gene_biotype:snRNA transcript_biotype:snRNA	ENSOCUT00000020254	-1.57	0.0055
ENSOCUG00000021504	ncrna:novel chromosome:OryCun2.0:4:39861911:39862038:-1 gene:ENSOCUG00000021504 gene_biotype:snoRNA transcript_biotype:snoRNA	ENSOCUT00000021801	1.51	2.84e-05		ENSOCUG00000021504	ncrna:novel chromosome:OryCun2.0:4:39861911:39862038:-1 gene:ENSOCUG00000021504 gene_biotype:snoRNA transcript_biotype:snoRNA	ENSOCUT00000021801	1.51	2.84e-05	511	ENSOCUG00000021504	ncrna:novel chromosome:OryCun2.0:4:39861911:39862038:-1 gene:ENSOCUG00000021504 gene_biotype:snoRNA transcript_biotype:snoRNA	ENSOCUT00000021801	1.51	2.84e-05								NETO2	neuropilin (NRP) and tolloid (TLL)-like 2	XM_008248376	-1.34	0.0043	511	ENSOCUG00000020350	ncrna:novel scaffold:OryCun2.0:GL018996:213833:213957:-1 gene:ENSOCUG00000020350 gene_biotype:rRNA transcript_biotype:rRNA	ENSOCUT00000020350	-1.38	0.044
ENSOCUG00000021108	ensembl:known scaffold:OryCun2.0:GL019942:227:1410:1 gene:ENSOCUG00000021108 gene_biotype:protein_coding transcript_biotype:protein_coding	ENSOCUT00000023117	1.51	0.0047		ENSOCUG00000021108	ensembl:known scaffold:OryCun2.0:GL019942:227:1410:1 gene:ENSOCUG00000021108 gene_biotype:protein_coding transcript_biotype:protein_coding	ENSOCUT00000023117	1.51	0.0047	512	ENSOCUG00000021108	ensembl:known scaffold:OryCun2.0:GL019942:227:1410:1 gene:ENSOCUG00000021108 gene_biotype:protein_coding transcript_biotype:protein_coding	ENSOCUT00000023117	1.51	0.0047								PIGO	phosphatidylinositol glycan anchor biosynthesis, class O	XM_002708009	-1.34	0.0175	512	ENSOCUG00000025134	ncrna:novel chromosome:OryCun2.0:13:16439724:16439835:1 gene:ENSOCUG00000025134 gene_biotype:rRNA transcript_biotype:rRNA	ENSOCUT00000020620	-1.49	0.0126
C12H6orf211	chromosome 12 open reading frame, human C6orf211	XM_002714943	1.5	7.9e-06		C12H6orf211	chromosome 12 open reading frame, human C6orf211	XM_002714943	1.5	7.9e-06														RNASE4	ribonuclease, RNase A family, 4	XM_002718039	-1.34	5.13e-05	513	ENSOCUG00000020692	ncrna:novel chromosome:OryCun2.0:9:83751364:83751476:-1 gene:ENSOCUG00000020692 gene_biotype:rRNA transcript_biotype:rRNA	ENSOCUT00000020692	-1.64	0.0208
SLC22A25	solute carrier family 22 member 9-like	XM_008274342	1.5	7.92e-06		SLC22A25	solute carrier family 22 member 9-like	XM_008274342	1.5	7.92e-06														SCMH1	sex comb on midleg homolog 1 (Drosophila)	XM_008265475	-1.34	1.14e-05	514	ENSOCUG00000028198	ensembl:known_by_projection scaffold:OryCun2.0:GL018832:950192:992915:1 gene:ENSOCUG00000028198 gene_biotype:protein_coding transcript_biotype:protein_coding	ENSOCUT00000020935	-1.44	2.69e-06
LOC100346285	granzyme A-like	XM_002714033	1.5	0.046		LOC100346285	granzyme A-like	XM_002714033	1.5	0.046														TGFBR3	transforming growth factor, beta receptor III	XM_008264892	-1.34	8.22e-06	515	ENSOCUG00000027684	ensembl:known chromosome:OryCun2.0:4:8351611:8353729:-1 gene:ENSOCUG00000027684 gene_biotype:protein_coding transcript_biotype:protein_coding	ENSOCUT00000020970	-1.45	0.0409
LOC100346529	zymogen granule membrane protein 16-like	XM_002711882	1.5	1.69e-06		LOC100346529	zymogen granule membrane protein 16-like	XM_002711882	1.5	1.69e-06														TMEM205	transmembrane protein 205	XM_002724146	-1.34	2.61e-05	516	ENSOCUG00000028121	ensembl:known_by_projection chromosome:OryCun2.0:X:3633551:3634138:-1 gene:ENSOCUG00000028121 gene_biotype:protein_coding transcript_biotype:protein_coding	ENSOCUT00000021107	-1.34	0.0436
RAC2	ras-related C3 botulinum toxin substrate 2 (rho family, small GTP binding protein Rac2)	XM_002723538	1.5	7.05e-06		RAC2	ras-related C3 botulinum toxin substrate 2 (rho family, small GTP binding protein Rac2)	XM_002723538	1.5	7.05e-06														TNFRSF21	tumor necrosis factor receptor superfamily, member 21	XM_002714473	-1.34	7.1e-06	517	ENSOCUG00000021393	ensembl:known chromosome:OryCun2.0:13:32284614:32285137:1 gene:ENSOCUG00000021393 gene_biotype:protein_coding transcript_biotype:protein_coding	ENSOCUT00000021341	-1.37	0.0066
ROPN1L	rhophilin associated tail protein 1-like	XM_008262070	1.5	0.0246		ROPN1L	rhophilin associated tail protein 1-like	XM_008262070	1.5	0.0246														ZBTB6	zinc finger and BTB domain containing 6	XM_008273343	-1.34	0.0003	518	ENSOCUG00000025778	ensembl:known chromosome:OryCun2.0:1:144246898:144248282:1 gene:ENSOCUG00000025778 gene_biotype:protein_coding transcript_biotype:protein_coding	ENSOCUT00000021379	-1.37	0.0175
SAMHD1	SAM domain and HD domain 1	XM_008256128	1.5	4.29e-07		SAMHD1	SAM domain and HD domain 1	XM_008256128	1.5	4.29e-07														ENSOCUG00000002145	ensembl:known scaffold:OryCun2.0:GL018968:288182:322229:1 gene:ENSOCUG00000002145 gene_biotype:protein_coding transcript_biotype:protein_coding	ENSOCUT00000002144	-1.34	0.0005	519	ENSOCUG00000021296	ncrna:novel chromosome:OryCun2.0:1:184612641:184612727:-1 gene:ENSOCUG00000021296 gene_biotype:miRNA transcript_biotype:miRNA	ENSOCUT00000021468	-1.35	0.0282
SH3BGRL2	SH3 domain binding glutamate-rich protein like 2	XM_008263139	1.5	4.73e-07		SH3BGRL2	SH3 domain binding glutamate-rich protein like 2	XM_008263139	1.5	4.73e-07														ENSOCUG00000019719	ncrna:novel chromosome:OryCun2.0:7:171407449:171407611:-1 gene:ENSOCUG00000019719 gene_biotype:snRNA transcript_biotype:snRNA	ENSOCUT00000019719	-1.34	0.0326	520	ENSOCUG00000027549	ensembl:known scaffold:OryCun2.0:GL019873:1:11514:-1 gene:ENSOCUG00000027549 gene_biotype:protein_coding transcript_biotype:protein_coding	ENSOCUT00000021541	-2	3.14e-06
TLR1	toll-like receptor 1	XM_002709270	1.5	0.0005		TLR1	toll-like receptor 1	XM_002709270	1.5	0.0005														ENSOCUG00000020185	ncrna:novel chromosome:OryCun2.0:18:17940226:17940290:-1 gene:ENSOCUG00000020185 gene_biotype:snoRNA transcript_biotype:snoRNA	ENSOCUT00000020185	-1.34	0.0135	521	ENSOCUG00000022494	ensembl:novel chromosome:OryCun2.0:11:11475740:11476357:1 gene:ENSOCUG00000022494 gene_biotype:processed_pseudogene transcript_biotype:processed_pseudogene	ENSOCUT00000021768	-1.32	0.0003
ENSOCUG00000021298	ncrna:novel chromosome:OryCun2.0:8:65741291:65741406:-1 gene:ENSOCUG00000021298 gene_biotype:rRNA transcript_biotype:rRNA	ENSOCUT00000020489	1.5	0.0019		ENSOCUG00000021298	ncrna:novel chromosome:OryCun2.0:8:65741291:65741406:-1 gene:ENSOCUG00000021298 gene_biotype:rRNA transcript_biotype:rRNA	ENSOCUT00000020489	1.5	0.0019														ENSOCUG00000028121	ensembl:known_by_projection chromosome:OryCun2.0:X:3633551:3634138:-1 gene:ENSOCUG00000028121 gene_biotype:protein_coding transcript_biotype:protein_coding	ENSOCUT00000021107	-1.34	0.0436	522	ENSOCUG00000026283	ensembl:known chromosome:OryCun2.0:11:40431540:40431821:-1 gene:ENSOCUG00000026283 gene_biotype:protein_coding transcript_biotype:protein_coding	ENSOCUT00000021788	-1.55	0.0104
ENSOCUG00000026153	ensembl:novel scaffold:OryCun2.0:GL019014:45959:46501:-1 gene:ENSOCUG00000026153 gene_biotype:processed_pseudogene transcript_biotype:processed_pseudogene	ENSOCUT00000022441	1.5	7.51e-07		ENSOCUG00000026153	ensembl:novel scaffold:OryCun2.0:GL019014:45959:46501:-1 gene:ENSOCUG00000026153 gene_biotype:processed_pseudogene transcript_biotype:processed_pseudogene	ENSOCUT00000022441	1.5	7.51e-07														ENSOCUG00000023046	ncrna:novel chromosome:OryCun2.0:20:27097606:27097683:-1 gene:ENSOCUG00000023046 gene_biotype:miRNA transcript_biotype:miRNA	ENSOCUT00000024131	-1.34	0.0377	523	ENSOCUG00000021535	ncrna:novel chromosome:OryCun2.0:1:74102361:74102457:1 gene:ENSOCUG00000021535 gene_biotype:miRNA transcript_biotype:miRNA	ENSOCUT00000021851	-1.64	0.0217
ENSOCUG00000022403	ncrna:novel chromosome:OryCun2.0:4:72411088:72411191:1 gene:ENSOCUG00000022403 gene_biotype:snRNA transcript_biotype:snRNA	ENSOCUT00000023200	1.5	0.0005		ENSOCUG00000022403	ncrna:novel chromosome:OryCun2.0:4:72411088:72411191:1 gene:ENSOCUG00000022403 gene_biotype:snRNA transcript_biotype:snRNA	ENSOCUT00000023200	1.5	0.0005														ENSOCUG00000023147	ensembl:known_by_projection chromosome:OryCun2.0:3:15320762:15336779:1 gene:ENSOCUG00000023147 gene_biotype:protein_coding transcript_biotype:protein_coding	ENSOCUT00000024730	-1.34	5.98e-05	524	ENSOCUG00000012706	ensembl:known scaffold:OryCun2.0:GL019288:294:9151:-1 gene:ENSOCUG00000012706 gene_biotype:protein_coding transcript_biotype:protein_coding	ENSOCUT00000022009	-1.35	0.01
ENSOCUG00000022741	ncrna:novel chromosome:OryCun2.0:13:123010766:123010872:1 gene:ENSOCUG00000022741 gene_biotype:snRNA transcript_biotype:snRNA	ENSOCUT00000023698	1.5	0.0308		ENSOCUG00000022741	ncrna:novel chromosome:OryCun2.0:13:123010766:123010872:1 gene:ENSOCUG00000022741 gene_biotype:snRNA transcript_biotype:snRNA	ENSOCUT00000023698	1.5	0.0308														ENSOCUG00000023972	ensembl:novel scaffold:OryCun2.0:GL018733:734572:736019:-1 gene:ENSOCUG00000023972 gene_biotype:protein_coding transcript_biotype:protein_coding	ENSOCUT00000030875	-1.34	0.0272	525	ENSOCUG00000021695	ncrna:novel chromosome:OryCun2.0:1:151634414:151634524:-1 gene:ENSOCUG00000021695 gene_biotype:miRNA transcript_biotype:miRNA	ENSOCUT00000022080	-1.35	0.0104
ENSOCUG00000024675	ensembl:known scaffold:OryCun2.0:GL018893:364754:415831:-1 gene:ENSOCUG00000024675 gene_biotype:protein_coding transcript_biotype:protein_coding	ENSOCUT00000025590	1.5	2.48e-05		ENSOCUG00000024675	ensembl:known scaffold:OryCun2.0:GL018893:364754:415831:-1 gene:ENSOCUG00000024675 gene_biotype:protein_coding transcript_biotype:protein_coding	ENSOCUT00000025590	1.5	2.48e-05														ENSOCUG00000028033	ncrna:novel chromosome:OryCun2.0:18:10934062:10934193:-1 gene:ENSOCUG00000028033 gene_biotype:snoRNA transcript_biotype:snoRNA	ENSOCUT00000031874	-1.34	0.0298	526	ENSOCUG00000022423	ensembl:known scaffold:OryCun2.0:GL018711:2074020:2074725:-1 gene:ENSOCUG00000022423 gene_biotype:protein_coding transcript_biotype:protein_coding	ENSOCUT00000022426	-1.38	0.0099
ENSOCUG00000026077	ncrna:novel chromosome:OryCun2.0:X:58924910:58925112:-1 gene:ENSOCUG00000026077 gene_biotype:snoRNA transcript_biotype:snoRNA	ENSOCUT00000028843	1.5	3.5e-05		ENSOCUG00000026077	ncrna:novel chromosome:OryCun2.0:X:58924910:58925112:-1 gene:ENSOCUG00000026077 gene_biotype:snoRNA transcript_biotype:snoRNA	ENSOCUT00000028843	1.5	3.5e-05														GENSCAN00000019771	cdna:genscan chromosome:OryCun2.0:19:38602192:38602569:-1 transcript_biotype:protein_coding	GENSCAN00000019771	-1.34	0.0094	527	ENSOCUG00000024876	ensembl:known scaffold:OryCun2.0:AAGW02082429:2031:2330:-1 gene:ENSOCUG00000024876 gene_biotype:protein_coding transcript_biotype:protein_coding	ENSOCUT00000022736	-1.66	0.0002
ANKRD37	ankyrin repeat domain 37	XM_002709330	1.49	0.0027		ANKRD37	ankyrin repeat domain 37	XM_002709330	1.49	0.0027														mainchr9-101272123101272403	0	0	-1.34	0.0212	528	ENSOCUG00000023240	ensembl:known chromosome:OryCun2.0:7:141855658:141856678:1 gene:ENSOCUG00000023240 gene_biotype:protein_coding transcript_biotype:protein_coding	ENSOCUT00000023226	-1.32	0.0012
DOCK10	dedicator of cytokinesis 10	XM_008259243	1.49	2.14e-06		DOCK10	dedicator of cytokinesis 10	XM_008259243	1.49	2.14e-06														ACSM1	acyl-CoA synthetase medium-chain family member 1	XM_002711765	-1.33	1.07e-05	529	ENSOCUG00000022935	ncrna:novel chromosome:OryCun2.0:X:5831464:5831567:1 gene:ENSOCUG00000022935 gene_biotype:snRNA transcript_biotype:snRNA	ENSOCUT00000023968	-1.68	0.0102
FKBP5	FK506 binding protein 5	XM_002714639	1.49	4.22e-05		FKBP5	FK506 binding protein 5	XM_002714639	1.49	4.22e-05														AFF1	AF4/FMR2 family, member 1	XM_008267643	-1.33	4.76e-05	530	ENSOCUG00000022378	ensembl:known scaffold:OryCun2.0:AAGW02082162:15907:16362:-1 gene:ENSOCUG00000022378 gene_biotype:protein_coding transcript_biotype:protein_coding	ENSOCUT00000024019	-1.78	0.008
GZMK	granzyme K (granzyme 3	XM_002713976	1.49	0.011		GZMK	granzyme K (granzyme 3	XM_002713976	1.49	0.011														BICC1	BicC family RNA binding protein 1	XM_002718481	-1.33	0.0001	531	ENSOCUG00000023045	ncrna:novel chromosome:OryCun2.0:3:86876698:86876805:1 gene:ENSOCUG00000023045 gene_biotype:snRNA transcript_biotype:snRNA	ENSOCUT00000024126	-1.51	0.0034
ICOS	inducible T-cell co-stimulator	XM_008259011	1.49	0.0002		ICOS	inducible T-cell co-stimulator	XM_008259011	1.49	0.0002														CERS4	ceramide synthase 4	XM_002722001	-1.33	4.51e-05	532	ENSOCUG00000023046	ncrna:novel chromosome:OryCun2.0:20:27097606:27097683:-1 gene:ENSOCUG00000023046 gene_biotype:miRNA transcript_biotype:miRNA	ENSOCUT00000024131	-1.34	0.0377
IL18BP	interleukin 18 binding protein	NM_001297729	1.49	6.84e-05		IL18BP	interleukin 18 binding protein	NM_001297729	1.49	6.84e-05														DGKE	diacylglycerol kinase, epsilon 64kDa	XM_002719278	-1.33	0.0094	533	ENSOCUG00000021549	ensembl:known chromosome:OryCun2.0:X:96053006:96053383:-1 gene:ENSOCUG00000021549 gene_biotype:protein_coding transcript_biotype:protein_coding	ENSOCUT00000024137	-1.53	0.0005
LOC100342469	UDP-glucuronosyltransferase 2B13-like	XM_002717144	1.49	0.0377		LOC100342469	UDP-glucuronosyltransferase 2B13-like	XM_002717144	1.49	0.0377														ELF5	E74-like factor 5 (ets domain transcription factor)	XM_002709046	-1.33	0.0002	534	ENSOCUG00000023369	ncrna:novel chromosome:OryCun2.0:16:43892508:43892591:-1 gene:ENSOCUG00000023369 gene_biotype:miRNA transcript_biotype:miRNA	ENSOCUT00000024590	-1.38	0.0206
LOC100344156	histone H1.3	XM_008262454	1.49	1.17e-05		LOC100344156	histone H1.3	XM_008262454	1.49	1.17e-05														HMGN3	high mobility group nucleosomal binding domain 3	XM_008263132	-1.33	0.0007	535	ENSOCUG00000023147	ensembl:known_by_projection chromosome:OryCun2.0:3:15320762:15336779:1 gene:ENSOCUG00000023147 gene_biotype:protein_coding transcript_biotype:protein_coding	ENSOCUT00000024730	-1.34	5.98e-05
SLC35A1	solute carrier family 35 (CMP-sialic acid transporter), member A1	XM_002714566	1.49	6.8e-05		SLC35A1	solute carrier family 35 (CMP-sialic acid transporter), member A1	XM_002714566	1.49	6.8e-05														LOC100342997	putative bifunctional UDP-N-acetylglucosamine transferase and deubiquitinase ALG13	XM_008272895	-1.33	0.006	536	ENSOCUG00000021366	ensembl:known chromosome:OryCun2.0:7:145535307:145536062:1 gene:ENSOCUG00000021366 gene_biotype:protein_coding transcript_biotype:protein_coding	ENSOCUT00000025040	-1.49	0.0309
ENSOCUG00000001193	ensembl:known scaffold:OryCun2.0:GL019602:19883:32436:-1 gene:ENSOCUG00000001193 gene_biotype:protein_coding transcript_biotype:protein_coding	ENSOCUT00000001193	1.49	3.38e-05		ENSOCUG00000001193	ensembl:known scaffold:OryCun2.0:GL019602:19883:32436:-1 gene:ENSOCUG00000001193 gene_biotype:protein_coding transcript_biotype:protein_coding	ENSOCUT00000001193	1.49	3.38e-05														LOC100353317	cytochrome P450 2S1	XM_002722295	-1.33	0.0071	537	ENSOCUG00000023732	ncrna:novel chromosome:OryCun2.0:12:43218510:43218616:-1 gene:ENSOCUG00000023732 gene_biotype:snRNA transcript_biotype:snRNA	ENSOCUT00000025160	-2.27	0.019
ENSOCUG00000019415	ncrna:novel scaffold:OryCun2.0:GL018725:3255287:3255375:1 gene:ENSOCUG00000019415 gene_biotype:snoRNA transcript_biotype:snoRNA	ENSOCUT00000019415	1.49	4.04e-05		ENSOCUG00000019415	ncrna:novel scaffold:OryCun2.0:GL018725:3255287:3255375:1 gene:ENSOCUG00000019415 gene_biotype:snoRNA transcript_biotype:snoRNA	ENSOCUT00000019415	1.49	4.04e-05														LRRC37A	leucine-rich repeat-containing protein 37A3-like	XM_008253036	-1.33	0.0078	538	ENSOCUG00000025758	ensembl:known chromosome:OryCun2.0:9:101122876:101123642:1 gene:ENSOCUG00000025758 gene_biotype:protein_coding transcript_biotype:protein_coding	ENSOCUT00000025210	-1.54	2.92e-07
ENSOCUG00000020066	ncrna:novel chromosome:OryCun2.0:18:42640869:42641046:-1 gene:ENSOCUG00000020066 gene_biotype:snoRNA transcript_biotype:snoRNA	ENSOCUT00000020066	1.49	1.61e-05		ENSOCUG00000020066	ncrna:novel chromosome:OryCun2.0:18:42640869:42641046:-1 gene:ENSOCUG00000020066 gene_biotype:snoRNA transcript_biotype:snoRNA	ENSOCUT00000020066	1.49	1.61e-05														NDUFA7	NADH dehydrogenase (ubiquinone) 1 alpha subcomplex, 7, 14.5kDa	XM_002722000	-1.33	0.0014	539	ENSOCUG00000027766	ensembl:known chromosome:OryCun2.0:14:49682861:49683945:1 gene:ENSOCUG00000027766 gene_biotype:protein_coding transcript_biotype:protein_coding	ENSOCUT00000025278	-1.48	0.018
ENSOCUG00000020066	ncrna:novel chromosome:OryCun2.0:18:42640869:42641046:-1 gene:ENSOCUG00000020066 gene_biotype:snoRNA transcript_biotype:snoRNA	ENSOCUT00000020066	1.49	1.61e-05		ENSOCUG00000020066	ncrna:novel chromosome:OryCun2.0:18:42640869:42641046:-1 gene:ENSOCUG00000020066 gene_biotype:snoRNA transcript_biotype:snoRNA	ENSOCUT00000020066	1.49	1.61e-05														PGM5	phosphoglucomutase 5	XM_002708190	-1.33	0.0024	540	ENSOCUG00000023826	ncrna:novel chromosome:OryCun2.0:7:74056412:74056518:-1 gene:ENSOCUG00000023826 gene_biotype:snRNA transcript_biotype:snRNA	ENSOCUT00000025303	-1.8	0.0019
ENSOCUG00000029664	ensembl:known scaffold:OryCun2.0:GL019400:38963:40316:1 gene:ENSOCUG00000029664 gene_biotype:protein_coding transcript_biotype:protein_coding	ENSOCUT00000022848	1.49	0.0003		ENSOCUG00000029664	ensembl:known scaffold:OryCun2.0:GL019400:38963:40316:1 gene:ENSOCUG00000029664 gene_biotype:protein_coding transcript_biotype:protein_coding	ENSOCUT00000022848	1.49	0.0003														ROPN1	rhophilin associated tail protein 1	XM_002716547	-1.33	0.0239	541	ENSOCUG00000023988	ncrna:novel chromosome:OryCun2.0:4:18812566:18812663:1 gene:ENSOCUG00000023988 gene_biotype:rRNA transcript_biotype:rRNA	ENSOCUT00000025547	-1.78	0.0181
ENSOCUG00000022908	ncrna:novel chromosome:OryCun2.0:2:74272121:74272227:-1 gene:ENSOCUG00000022908 gene_biotype:snoRNA transcript_biotype:snoRNA	ENSOCUT00000023926	1.49	0.0188		ENSOCUG00000022908	ncrna:novel chromosome:OryCun2.0:2:74272121:74272227:-1 gene:ENSOCUG00000022908 gene_biotype:snoRNA transcript_biotype:snoRNA	ENSOCUT00000023926	1.49	0.0188														SLC6A6	solute carrier family 6 (neurotransmitter transporter), member 6	XM_002713180	-1.33	1.76e-05	542	ENSOCUG00000026544	ensembl:known_by_projection chromosome:OryCun2.0:1:367324:372684:1 gene:ENSOCUG00000026544 gene_biotype:protein_coding transcript_biotype:protein_coding	ENSOCUT00000025645	-6.16	9.78e-11
LOC100345978	PREDICTED: Oryctolagus cuniculus histone H1.5 (LOC100345978), mRNA.	XM_002721618	1.49	2.89e-05		LOC100345978	PREDICTED: Oryctolagus cuniculus histone H1.5 (LOC100345978), mRNA.	XM_002721618	1.49	2.89e-05														STRA13	stimulated by retinoic acid 13	XM_002722543	-1.33	0.0087	543	ENSOCUG00000024144	ncrna:novel chromosome:OryCun2.0:3:32377743:32377848:1 gene:ENSOCUG00000024144 gene_biotype:snRNA transcript_biotype:snRNA	ENSOCUT00000025795	-1.68	0.0019
ATP6V1A	ATPase, H+ transporting, lysosomal 70kDa, V1 subunit A	XM_008266927	1.48	1.65e-05		ATP6V1A	ATPase, H+ transporting, lysosomal 70kDa, V1 subunit A	XM_008266927	1.48	1.65e-05														SYBU	syntabulin (syntaxin-interacting)	XM_008255838	-1.33	0.0002	544	ENSOCUG00000024597	ncrna:novel chromosome:OryCun2.0:15:63037739:63037867:1 gene:ENSOCUG00000024597 gene_biotype:snoRNA transcript_biotype:snoRNA	ENSOCUT00000026471	-2.78	0.0017
CCNB1	cyclin B1	XM_008262305	1.48	3.94e-05		CCNB1	cyclin B1	XM_008262305	1.48	3.94e-05														TBX15	T-box 15	XM_002715697	-1.33	0.0001	545	ENSOCUG00000024952	ncrna:novel chromosome:OryCun2.0:5:27794070:27794155:1 gene:ENSOCUG00000024952 gene_biotype:snoRNA transcript_biotype:snoRNA	ENSOCUT00000027062	-1.76	1.37e-06
RPSAP58	40S ribosomal protein SA	XM_002716358	1.48	0.0004		RPSAP58	40S ribosomal protein SA	XM_002716358	1.48	0.0004														USP46	ubiquitin specific peptidase 46	XM_008248803	-1.33	0.0008	546	ENSOCUG00000024105	ensembl:novel chromosome:OryCun2.0:9:48671843:48672933:1 gene:ENSOCUG00000024105 gene_biotype:protein_coding transcript_biotype:protein_coding	ENSOCUT00000027199	-1.56	0.0447
FCGR3A	low affinity immunoglobulin gamma Fc region receptor III-B-like	XM_002715247	1.48	0.0003		FCGR3A	low affinity immunoglobulin gamma Fc region receptor III-B-like	XM_002715247	1.48	0.0003														ENSOCUG00000007190	ensembl:known_by_projection scaffold:OryCun2.0:GL018843:229410:232320:1 gene:ENSOCUG00000007190 gene_biotype:protein_coding transcript_biotype:protein_coding	ENSOCUT00000007189	-1.33	0.0024	547	ENSOCUG00000025802	ncrna:novel chromosome:OryCun2.0:7:41306666:41306773:1 gene:ENSOCUG00000025802 gene_biotype:snRNA transcript_biotype:snRNA	ENSOCUT00000028374	-1.54	0.0022
LOC100350160	scavenger receptor cysteine-rich type 1 protein M130-like	XM_008259780	1.48	0.0002		LOC100350160	scavenger receptor cysteine-rich type 1 protein M130-like	XM_008259780	1.48	0.0002														ENSOCUG00000014714	ensembl:known chromosome:OryCun2.0:14:160697746:160698349:-1 gene:ENSOCUG00000014714 gene_biotype:protein_coding transcript_biotype:protein_coding	ENSOCUT00000014712	-1.33	0.04	548	ENSOCUG00000022123	ensembl:known_by_projection scaffold:OryCun2.0:GL018786:88592:90898:1 gene:ENSOCUG00000022123 gene_biotype:protein_coding transcript_biotype:protein_coding	ENSOCUT00000028511	-1.43	5.55e-06
OR5B12	olfactory receptor 5B12	XM_002709172	1.48	0.0455		OR5B12	olfactory receptor 5B12	XM_002709172	1.48	0.0455														ENSOCUG00000016385	ensembl:known_by_projection chromosome:OryCun2.0:13:34028769:34057484:-1 gene:ENSOCUG00000016385 gene_biotype:protein_coding transcript_biotype:protein_coding	ENSOCUT00000016385	-1.33	7.75e-05	549	ENSOCUG00000021684	ensembl:known chromosome:OryCun2.0:3:91026040:91026774:-1 gene:ENSOCUG00000021684 gene_biotype:protein_coding transcript_biotype:protein_coding	ENSOCUT00000028556	-1.41	0.0384
LOC100357627	hemoglobin subunit zeta-like	XM_002723908	1.48	0.0084		LOC100357627	hemoglobin subunit zeta-like	XM_002723908	1.48	0.0084														ENSOCUG00000018728	ncrna:novel chromosome:OryCun2.0:19:29938893:29938979:1 gene:ENSOCUG00000018728 gene_biotype:miRNA transcript_biotype:miRNA	ENSOCUT00000018728	-1.33	0.0109	550	ENSOCUG00000026519	ncrna:novel chromosome:OryCun2.0:13:98454449:98454510:-1 gene:ENSOCUG00000026519 gene_biotype:miRNA transcript_biotype:miRNA	ENSOCUT00000029579	-1.33	0.0293
LOC103347220	uncharacterized LOC103347220	XM_008253701	1.48	6.21e-07		LOC103347220	uncharacterized LOC103347220	XM_008253701	1.48	6.21e-07														ENSOCUG00000020162	ncrna:novel chromosome:OryCun2.0:1:116564787:116564874:1 gene:ENSOCUG00000020162 gene_biotype:miRNA transcript_biotype:miRNA	ENSOCUT00000020162	-1.33	0.0045	551	ENSOCUG00000027238	ensembl:known_by_projection chromosome:OryCun2.0:4:55721850:55722775:-1 gene:ENSOCUG00000027238 gene_biotype:protein_coding transcript_biotype:protein_coding	ENSOCUT00000029601	-1.38	0.0478
PNP	purine nucleoside phosphorylase	XM_002718036	1.48	3.98e-07		PNP	purine nucleoside phosphorylase	XM_002718036	1.48	3.98e-07														ENSOCUG00000026519	ncrna:novel chromosome:OryCun2.0:13:98454449:98454510:-1 gene:ENSOCUG00000026519 gene_biotype:miRNA transcript_biotype:miRNA	ENSOCUT00000029579	-1.33	0.0293	552	ENSOCUG00000023206	ensembl:known chromosome:OryCun2.0:18:45157918:45158328:1 gene:ENSOCUG00000023206 gene_biotype:protein_coding transcript_biotype:protein_coding	ENSOCUT00000029775	-1.54	0.0032
SLC34A1	solute carrier family 34 (type II sodium/phosphate cotransporter), member 1	NM_001082673	1.48	5.39e-06		SLC34A1	solute carrier family 34 (type II sodium/phosphate cotransporter), member 1	NM_001082673	1.48	5.39e-06														ENSOCUG00000028835	ncrna:novel chromosome:OryCun2.0:13:36951967:36952138:1 gene:ENSOCUG00000028835 gene_biotype:snRNA transcript_biotype:snRNA	ENSOCUT00000032830	-1.33	0.0141	553	ENSOCUG00000026647	ncrna:novel chromosome:OryCun2.0:6:11141035:11141124:-1 gene:ENSOCUG00000026647 gene_biotype:miRNA transcript_biotype:miRNA	ENSOCUT00000029791	-1.51	0.0048
SNX10	sorting nexin 10	XM_008261769	1.48	1.22e-05		SNX10	sorting nexin 10	XM_008261769	1.48	1.22e-05														ENSOCUG00000028971	ncrna:novel chromosome:OryCun2.0:19:45274036:45274139:1 gene:ENSOCUG00000028971 gene_biotype:snRNA transcript_biotype:snRNA	ENSOCUT00000032966	-1.33	0.0354	554	ENSOCUG00000026740	ncrna:novel scaffold:OryCun2.0:GL018702:374295:374410:-1 gene:ENSOCUG00000026740 gene_biotype:rRNA transcript_biotype:rRNA	ENSOCUT00000029951	-1.7	0.0112
ENSOCUG00000019033	ncrna:novel scaffold:OryCun2.0:GL018788:813758:813891:-1 gene:ENSOCUG00000019033 gene_biotype:snoRNA transcript_biotype:snoRNA	ENSOCUT00000019033	1.48	0.0004		ENSOCUG00000019033	ncrna:novel scaffold:OryCun2.0:GL018788:813758:813891:-1 gene:ENSOCUG00000019033 gene_biotype:snoRNA transcript_biotype:snoRNA	ENSOCUT00000019033	1.48	0.0004														SLITRK6	PREDICTED: Oryctolagus cuniculus SLIT and NTRK-like family, member 6 (SLITRK6), mRNA.	XM_002712999	-1.33	0.0011	555	ENSOCUG00000021823	ensembl:known scaffold:OryCun2.0:GL019534:1:96:1 gene:ENSOCUG00000021823 gene_biotype:protein_coding transcript_biotype:protein_coding	ENSOCUT00000029981	-1.45	0.0163
ENSOCUG00000020443	ncrna:novel chromosome:OryCun2.0:7:166572579:166572683:-1 gene:ENSOCUG00000020443 gene_biotype:rRNA transcript_biotype:rRNA	ENSOCUT00000020443	1.48	0.0467		ENSOCUG00000020443	ncrna:novel chromosome:OryCun2.0:7:166572579:166572683:-1 gene:ENSOCUG00000020443 gene_biotype:rRNA transcript_biotype:rRNA	ENSOCUT00000020443	1.48	0.0467														ALX1	ALX homeobox 1	XM_002711374	-1.32	0.0014	556	ENSOCUG00000026945	ncrna:novel chromosome:OryCun2.0:13:41090730:41090830:1 gene:ENSOCUG00000026945 gene_biotype:snRNA transcript_biotype:snRNA	ENSOCUT00000030272	-1.46	0.0096
ENSOCUG00000026193	ncrna:novel scaffold:OryCun2.0:GL018712:2595675:2595782:-1 gene:ENSOCUG00000026193 gene_biotype:rRNA transcript_biotype:rRNA	ENSOCUT00000020579	1.48	0.0466		ENSOCUG00000026193	ncrna:novel scaffold:OryCun2.0:GL018712:2595675:2595782:-1 gene:ENSOCUG00000026193 gene_biotype:rRNA transcript_biotype:rRNA	ENSOCUT00000020579	1.48	0.0466														ARHGEF37	Rho guanine nucleotide exchange factor (GEF) 37	XM_002710302	-1.32	0.0064	557	ENSOCUG00000026958	ncrna:novel scaffold:OryCun2.0:GL018768:1266942:1267077:1 gene:ENSOCUG00000026958 gene_biotype:snoRNA transcript_biotype:snoRNA	ENSOCUT00000030292	-1.38	0.0087
GPR19	G protein-coupled receptor 19	XM_008259610	1.47	7.79e-05		GPR19	G protein-coupled receptor 19	XM_008259610	1.47	7.79e-05														B9D1	B9 protein domain 1	XM_008250338	-1.32	0.0007	558	ENSOCUG00000027007	ncrna:novel chromosome:OryCun2.0:16:16547574:16547680:-1 gene:ENSOCUG00000027007 gene_biotype:snRNA transcript_biotype:snRNA	ENSOCUT00000030365	-1.78	0.0235
GPR64	G protein-coupled receptor 64	XM_008272404	1.47	1.24e-05		GPR64	G protein-coupled receptor 64	XM_008272404	1.47	1.24e-05														BCL2	B-cell CLL/lymphoma 2	XM_002713628	-1.32	0.0001	559	ENSOCUG00000021613	ensembl:novel chromosome:OryCun2.0:9:47084113:47085114:-1 gene:ENSOCUG00000021613 gene_biotype:processed_pseudogene transcript_biotype:processed_pseudogene	ENSOCUT00000030479	-1.42	0.0094
IRF1	interferon regulatory factor 1	NM_001171347	1.47	1.3e-05		IRF1	interferon regulatory factor 1	NM_001171347	1.47	1.3e-05														CHST9	carbohydrate (N-acetylgalactosamine 4-0) sulfotransferase 9	XM_008261168	-1.32	0.0016	560	ENSOCUG00000027357	ncrna:novel scaffold:OryCun2.0:GL018743:788857:788962:1 gene:ENSOCUG00000027357 gene_biotype:snoRNA transcript_biotype:snoRNA	ENSOCUT00000030863	-1.51	0.0152
LGALS9	lectin, galactoside-binding, soluble, 9	XM_002718781	1.47	7.58e-07		LGALS9	lectin, galactoside-binding, soluble, 9	XM_002718781	1.47	7.58e-07														CNTNAP1	contactin associated protein 1	XM_008271514	-1.32	0.0114	561	ENSOCUG00000023972	ensembl:novel scaffold:OryCun2.0:GL018733:734572:736019:-1 gene:ENSOCUG00000023972 gene_biotype:protein_coding transcript_biotype:protein_coding	ENSOCUT00000030875	-1.34	0.0272
LOC100342572	cytochrome P450 2E1	XM_002718772	1.47	5.92e-06		LOC100342572	cytochrome P450 2E1	XM_002718772	1.47	5.92e-06														GJB3	gap junction protein, beta 3, 31kDa	XM_002720661	-1.32	0.0023	562	ENSOCUG00000024948	ensembl:known chromosome:OryCun2.0:3:100866486:100870135:-1 gene:ENSOCUG00000024948 gene_biotype:protein_coding transcript_biotype:protein_coding	ENSOCUT00000031116	-1.48	0.0233
LOC100351383	olfactory receptor 52N4-like	XM_002708749	1.47	0.0236		LOC100351383	olfactory receptor 52N4-like	XM_002708749	1.47	0.0236														GTSF1L	gametocyte specific factor 1-like	XM_002721064	-1.32	0.0164	563	ENSOCUG00000025864	ensembl:known scaffold:OryCun2.0:GL019480:44303:45623:-1 gene:ENSOCUG00000025864 gene_biotype:protein_coding transcript_biotype:protein_coding	ENSOCUT00000031158	-2.34	5.64e-08
MIS18BP1	MIS18 binding protein 1	XM_002717974	1.47	7.78e-05		MIS18BP1	MIS18 binding protein 1	XM_002717974	1.47	7.78e-05														HOXB13	homeobox B13	XM_002719310	-1.32	0.0331	564	ENSOCUG00000028033	ncrna:novel chromosome:OryCun2.0:18:10934062:10934193:-1 gene:ENSOCUG00000028033 gene_biotype:snoRNA transcript_biotype:snoRNA	ENSOCUT00000031874	-1.34	0.0298
PFKFB3	6-phosphofructo-2-kinase/fructose-2,6-biphosphatase 3	XM_002721687	1.47	6.79e-05		PFKFB3	6-phosphofructo-2-kinase/fructose-2,6-biphosphatase 3	XM_002721687	1.47	6.79e-05														IMPA2	inositol(myo)-1(or 4)-monophosphatase 2	XM_002713559	-1.32	0.003	565	ENSOCUG00000026373	ensembl:known scaffold:OryCun2.0:AAGW02083105:366:1905:-1 gene:ENSOCUG00000026373 gene_biotype:protein_coding transcript_biotype:protein_coding	ENSOCUT00000031889	-3.09	1.96e-06
SLC22A8	solute carrier family 22 (organic anion transporter), member 8	NM_001082121	1.47	5.03e-06		SLC22A8	solute carrier family 22 (organic anion transporter), member 8	NM_001082121	1.47	5.03e-06														KCNE3	potassium voltage-gated channel, Isk-related family, member 3	XM_008264060	-1.32	0.0003	566	ENSOCUG00000028063	ensembl:known scaffold:OryCun2.0:AAGW02082581:1016:2386:1 gene:ENSOCUG00000028063 gene_biotype:protein_coding transcript_biotype:protein_coding	ENSOCUT00000031956	-2.8	4.84e-06
ENSOCUG00000019472	ncrna:novel chromosome:OryCun2.0:15:80761846:80761987:1 gene:ENSOCUG00000019472 gene_biotype:snoRNA transcript_biotype:snoRNA	ENSOCUT00000019472	1.47	0.0387		ENSOCUG00000019472	ncrna:novel chromosome:OryCun2.0:15:80761846:80761987:1 gene:ENSOCUG00000019472 gene_biotype:snoRNA transcript_biotype:snoRNA	ENSOCUT00000019472	1.47	0.0387														LOC100341932	transmembrane protein 198-like	XM_002711167	-1.32	0.0377	567	ENSOCUG00000028205	ncrna:novel chromosome:OryCun2.0:9:2861187:2861290:-1 gene:ENSOCUG00000028205 gene_biotype:snRNA transcript_biotype:snRNA	ENSOCUT00000032192	-1.35	0.0041
ENSOCUG00000020570	ncrna:novel scaffold:OryCun2.0:GL018824:264808:264941:1 gene:ENSOCUG00000020570 gene_biotype:snoRNA transcript_biotype:snoRNA	ENSOCUT00000020570	1.47	0.0116		ENSOCUG00000020570	ncrna:novel scaffold:OryCun2.0:GL018824:264808:264941:1 gene:ENSOCUG00000020570 gene_biotype:snoRNA transcript_biotype:snoRNA	ENSOCUT00000020570	1.47	0.0116														LOC103346473	tensin-3-like	XM_008252586	-1.32	0.0024	568	ENSOCUG00000028241	ncrna:novel scaffold:OryCun2.0:GL018725:2109520:2109650:1 gene:ENSOCUG00000028241 gene_biotype:snoRNA transcript_biotype:snoRNA	ENSOCUT00000032236	-1.95	3.73e-05
ENSOCUG00000023180	ensembl:known chromosome:OryCun2.0:2:98826986:98827462:-1 gene:ENSOCUG00000023180 gene_biotype:protein_coding transcript_biotype:protein_coding	ENSOCUT00000025304	1.47	0.0002		ENSOCUG00000023180	ensembl:known chromosome:OryCun2.0:2:98826986:98827462:-1 gene:ENSOCUG00000023180 gene_biotype:protein_coding transcript_biotype:protein_coding	ENSOCUT00000025304	1.47	0.0002														LXN	latexin	XM_002716332	-1.32	0.0006	569	ENSOCUG00000028250	ncrna:novel chromosome:OryCun2.0:3:28831007:28831116:-1 gene:ENSOCUG00000028250 gene_biotype:rRNA transcript_biotype:rRNA	ENSOCUT00000032245	-2.03	0.0112
ENSOCUG00000024972	ncrna:novel chromosome:OryCun2.0:1:141308734:141308879:-1 gene:ENSOCUG00000024972 gene_biotype:snoRNA transcript_biotype:snoRNA	ENSOCUT00000027086	1.47	2.05e-05		ENSOCUG00000024972	ncrna:novel chromosome:OryCun2.0:1:141308734:141308879:-1 gene:ENSOCUG00000024972 gene_biotype:snoRNA transcript_biotype:snoRNA	ENSOCUT00000027086	1.47	2.05e-05														MSANTD3	Myb/SANT-like DNA-binding domain containing 3	XM_002707931	-1.32	0.0011	570	ENSOCUG00000028323	ncrna:novel scaffold:OryCun2.0:GL018723:2310432:2310557:1 gene:ENSOCUG00000028323 gene_biotype:snoRNA transcript_biotype:snoRNA	ENSOCUT00000032318	-1.66	0.0043
GENSCAN00000020594	cdna:genscan chromosome:OryCun2.0:15:97274485:97365987:-1 transcript_biotype:protein_coding	GENSCAN00000020594	1.47	0.0049		GENSCAN00000020594	cdna:genscan chromosome:OryCun2.0:15:97274485:97365987:-1 transcript_biotype:protein_coding	GENSCAN00000020594	1.47	0.0049														NR3C2	nuclear receptor subfamily 3, group C, member 2	XM_002716911	-1.32	0.0004	571	ENSOCUG00000028340	ncrna:novel scaffold:OryCun2.0:GL018725:2978746:2978848:-1 gene:ENSOCUG00000028340 gene_biotype:snRNA transcript_biotype:snRNA	ENSOCUT00000032335	-1.56	0.0169
GENSCAN00000054469	cdna:genscan scaffold:OryCun2.0:GL018893:92439:217721:-1 transcript_biotype:protein_coding	GENSCAN00000054469	1.47	6.77e-06		GENSCAN00000054469	cdna:genscan scaffold:OryCun2.0:GL018893:92439:217721:-1 transcript_biotype:protein_coding	GENSCAN00000054469	1.47	6.77e-06														OLFML3	olfactomedin-like 3	XM_002715753	-1.32	6.17e-06	572	ENSOCUG00000028411	ncrna:novel chromosome:OryCun2.0:18:49875811:49875913:-1 gene:ENSOCUG00000028411 gene_biotype:snRNA transcript_biotype:snRNA	ENSOCUT00000032406	-1.37	0.0459
mainchr12+109637519109637825	0	0	1.47	0.0431		mainchr12+109637519109637825	0	0	1.47	0.0431														PLXNA4	plexin A4	XM_008258128	-1.32	0.0046	573	ENSOCUG00000028440	ncrna:novel chromosome:OryCun2.0:1:185853800:185853896:-1 gene:ENSOCUG00000028440 gene_biotype:snRNA transcript_biotype:snRNA	ENSOCUT00000032435	-1.52	0.0198
ATP6V0D2	ATPase, H+ transporting, lysosomal 38kDa, V0 subunit d2	XM_002710673	1.46	1.72e-05		ATP6V0D2	ATPase, H+ transporting, lysosomal 38kDa, V0 subunit d2	XM_002710673	1.46	1.72e-05														PPT1	palmitoyl-protein thioesterase 1	XM_002715190	-1.32	0.0002	574	ENSOCUG00000028462	ncrna:novel chromosome:OryCun2.0:2:65613219:65613323:-1 gene:ENSOCUG00000028462 gene_biotype:snoRNA transcript_biotype:snoRNA	ENSOCUT00000032457	-1.74	0.0201
CYTIP	cytohesin 1 interacting protein	XM_002712194	1.46	1.16e-06		CYTIP	cytohesin 1 interacting protein	XM_002712194	1.46	1.16e-06														RASSF8	Ras association (RalGDS/AF-6) domain family (N-terminal) member 8	XM_008259503	-1.32	0.0004	575	ENSOCUG00000028499	ncrna:novel chromosome:OryCun2.0:8:85063685:85063784:1 gene:ENSOCUG00000028499 gene_biotype:rRNA transcript_biotype:rRNA	ENSOCUT00000032494	-1.48	0.0097
FBXO5	F-box protein 5	XM_002714953	1.46	0.0003		FBXO5	F-box protein 5	XM_002714953	1.46	0.0003														RBMS2	RNA binding motif, single stranded interacting protein 2	XM_002711082	-1.32	0.0001	576	ENSOCUG00000028528	ncrna:novel scaffold:OryCun2.0:GL018705:1546573:1546740:1 gene:ENSOCUG00000028528 gene_biotype:snRNA transcript_biotype:snRNA	ENSOCUT00000032523	-1.44	0.0169
IFI44L	interferon-induced protein 44-like	XM_002715545	1.46	3.4e-06		IFI44L	interferon-induced protein 44-like	XM_002715545	1.46	3.4e-06														SBSPON	somatomedin B and thrombospondin, type 1 domain containing	XM_008255656	-1.32	0.0193	577	ENSOCUG00000028549	ncrna:novel chromosome:OryCun2.0:18:13904701:13904799:1 gene:ENSOCUG00000028549 gene_biotype:snRNA transcript_biotype:snRNA	ENSOCUT00000032544	-1.73	0.0069
KIF4A	kinesin family member 4A	XM_002720081	1.46	0.0096		KIF4A	kinesin family member 4A	XM_002720081	1.46	0.0096														SYNGR2	synaptogyrin 2	XM_008253144	-1.32	9.56e-06	578	ENSOCUG00000028561	ncrna:novel scaffold:OryCun2.0:GL018764:339993:340071:1 gene:ENSOCUG00000028561 gene_biotype:snoRNA transcript_biotype:snoRNA	ENSOCUT00000032556	-1.81	0.0318
LMOD2	leiomodin 2 (cardiac)	XM_002712092	1.46	0.006		LMOD2	leiomodin 2 (cardiac)	XM_002712092	1.46	0.006														TGM2	transglutaminase 2	XM_008256006	-1.32	0.0001	579	ENSOCUG00000028579	ncrna:novel chromosome:OryCun2.0:9:90650999:90651143:1 gene:ENSOCUG00000028579 gene_biotype:snoRNA transcript_biotype:snoRNA	ENSOCUT00000032574	-1.65	0.0151
LOC100338696	CD209 antigen-like protein 2	XM_002722022	1.46	5.06e-06		LOC100338696	CD209 antigen-like protein 2	XM_002722022	1.46	5.06e-06														TMEM47	transmembrane protein 47	XM_008272490	-1.32	0.0024	580	ENSOCUG00000028625	ncrna:novel chromosome:OryCun2.0:19:11297243:11297379:-1 gene:ENSOCUG00000028625 gene_biotype:snoRNA transcript_biotype:snoRNA	ENSOCUT00000032620	-1.95	1.46e-08
LOC100343555	bridging integrator 2-like	XM_008256471	1.46	0.0002		LOC100343555	bridging integrator 2-like	XM_008256471	1.46	0.0002														TMTC2	transmembrane and tetratricopeptide repeat containing 2	XM_002711368	-1.32	0.0003	581	ENSOCUG00000028658	ncrna:novel chromosome:OryCun2.0:12:39462518:39462607:-1 gene:ENSOCUG00000028658 gene_biotype:snRNA transcript_biotype:snRNA	ENSOCUT00000032653	-1.47	0.0134
KRT6A	keratin, type II cytoskeletal 6A-like	XM_002710999	1.46	3.21e-06		KRT6A	keratin, type II cytoskeletal 6A-like	XM_002710999	1.46	3.21e-06														ZMYM4	zinc finger, MYM-type 4	XM_002720695	-1.32	2.52e-05	582	ENSOCUG00000028680	ncrna:novel chromosome:OryCun2.0:1:149993877:149994008:1 gene:ENSOCUG00000028680 gene_biotype:snoRNA transcript_biotype:snoRNA	ENSOCUT00000032675	-1.31	0.0256
PRCP	prolylcarboxypeptidase (angiotensinase C)	XM_008263350	1.46	4.16e-05		PRCP	prolylcarboxypeptidase (angiotensinase C)	XM_008263350	1.46	4.16e-05														ENSOCUG00000018077	ncrna:novel chromosome:OryCun2.0:1:1414059:1414180:1 gene:ENSOCUG00000018077 gene_biotype:rRNA transcript_biotype:rRNA	ENSOCUT00000018077	-1.32	0.0328	583	ENSOCUG00000028689	ncrna:novel chromosome:OryCun2.0:16:53179102:53179196:-1 gene:ENSOCUG00000028689 gene_biotype:snoRNA transcript_biotype:snoRNA	ENSOCUT00000032684	-1.61	0.0012
SPINK4	serine peptidase inhibitor, Kazal type 4	XM_008248443	1.46	0.0086		SPINK4	serine peptidase inhibitor, Kazal type 4	XM_008248443	1.46	0.0086														ENSOCUG00000020201	ncrna:novel chromosome:OryCun2.0:2:164263804:164263918:1 gene:ENSOCUG00000020201 gene_biotype:rRNA transcript_biotype:rRNA	ENSOCUT00000020201	-1.32	0.0127	584	ENSOCUG00000028752	ncrna:novel scaffold:OryCun2.0:GL019370:55956:56068:1 gene:ENSOCUG00000028752 gene_biotype:rRNA transcript_biotype:rRNA	ENSOCUT00000032747	-1.73	0.0069
TNFAIP6	tumor necrosis factor, alpha-induced protein 6	NM_001082311	1.46	0.0023		TNFAIP6	tumor necrosis factor, alpha-induced protein 6	NM_001082311	1.46	0.0023														ENSOCUG00000020211	ncrna:novel chromosome:OryCun2.0:15:58675394:58675488:-1 gene:ENSOCUG00000020211 gene_biotype:snRNA transcript_biotype:snRNA	ENSOCUT00000020211	-1.32	0.0312	585	ENSOCUG00000028794	ncrna:novel scaffold:OryCun2.0:GL018706:1217787:1217860:1 gene:ENSOCUG00000028794 gene_biotype:snoRNA transcript_biotype:snoRNA	ENSOCUT00000032789	-1.35	0.0053
UBE2T	ubiquitin-conjugating enzyme E2T (putative)	XM_002717595	1.46	0.0008		UBE2T	ubiquitin-conjugating enzyme E2T (putative)	XM_002717595	1.46	0.0008														ENSOCUG00000022494	ensembl:novel chromosome:OryCun2.0:11:11475740:11476357:1 gene:ENSOCUG00000022494 gene_biotype:processed_pseudogene transcript_biotype:processed_pseudogene	ENSOCUT00000021768	-1.32	0.0003	586	ENSOCUG00000028820	ncrna:novel chromosome:OryCun2.0:14:42887327:42887444:1 gene:ENSOCUG00000028820 gene_biotype:rRNA transcript_biotype:rRNA	ENSOCUT00000032815	-1.64	0.0176
ZWILCH	zwilch kinetochore protein	XM_008268857	1.46	7.29e-05		ZWILCH	zwilch kinetochore protein	XM_008268857	1.46	7.29e-05														ENSOCUG00000023240	ensembl:known chromosome:OryCun2.0:7:141855658:141856678:1 gene:ENSOCUG00000023240 gene_biotype:protein_coding transcript_biotype:protein_coding	ENSOCUT00000023226	-1.32	0.0012	587	ENSOCUG00000028835	ncrna:novel chromosome:OryCun2.0:13:36951967:36952138:1 gene:ENSOCUG00000028835 gene_biotype:snRNA transcript_biotype:snRNA	ENSOCUT00000032830	-1.33	0.0141
ENSOCUG00000017659	ensembl:known_by_projection scaffold:OryCun2.0:GL018738:1829890:1842909:1 gene:ENSOCUG00000017659 gene_biotype:protein_coding transcript_biotype:protein_coding	ENSOCUT00000017661	1.46	1.11e-05		ENSOCUG00000017659	ensembl:known_by_projection scaffold:OryCun2.0:GL018738:1829890:1842909:1 gene:ENSOCUG00000017659 gene_biotype:protein_coding transcript_biotype:protein_coding	ENSOCUT00000017661	1.46	1.11e-05														GENSCAN00000011454	cdna:genscan chromosome:OryCun2.0:18:13637096:13708759:1 transcript_biotype:protein_coding	GENSCAN00000011454	-1.32	0.0451	588	ENSOCUG00000028850	ncrna:novel chromosome:OryCun2.0:15:76054007:76054107:1 gene:ENSOCUG00000028850 gene_biotype:snRNA transcript_biotype:snRNA	ENSOCUT00000032845	-1.6	0.0003
ENSOCUG00000019581	ncrna:novel scaffold:OryCun2.0:GL018717:1509745:1509809:1 gene:ENSOCUG00000019581 gene_biotype:snoRNA transcript_biotype:snoRNA	ENSOCUT00000019581	1.46	5.46e-06		ENSOCUG00000019581	ncrna:novel scaffold:OryCun2.0:GL018717:1509745:1509809:1 gene:ENSOCUG00000019581 gene_biotype:snoRNA transcript_biotype:snoRNA	ENSOCUT00000019581	1.46	5.46e-06														GENSCAN00000043255	cdna:genscan scaffold:OryCun2.0:GL018780:514783:515682:-1 transcript_biotype:protein_coding	GENSCAN00000043255	-1.32	0.0027	589	ENSOCUG00000028899	ncrna:novel chromosome:OryCun2.0:2:106745285:106745395:1 gene:ENSOCUG00000028899 gene_biotype:snRNA transcript_biotype:snRNA	ENSOCUT00000032894	-1.53	0.0162
ENSOCUG00000023144	ncrna:novel chromosome:OryCun2.0:7:44705923:44706029:1 gene:ENSOCUG00000023144 gene_biotype:rRNA transcript_biotype:rRNA	ENSOCUT00000024289	1.46	0.0146		ENSOCUG00000023144	ncrna:novel chromosome:OryCun2.0:7:44705923:44706029:1 gene:ENSOCUG00000023144 gene_biotype:rRNA transcript_biotype:rRNA	ENSOCUT00000024289	1.46	0.0146														AGPAT9	1-acylglycerol-3-phosphate O-acyltransferase 9	XM_002716971	-1.31	0.0023	590	ENSOCUG00000028906	ncrna:novel chromosome:OryCun2.0:13:15499510:15499616:-1 gene:ENSOCUG00000028906 gene_biotype:snRNA transcript_biotype:snRNA	ENSOCUT00000032901	-1.61	0.0174
ENSOCUG00000023145	ncrna:novel chromosome:OryCun2.0:17:81261331:81261424:-1 gene:ENSOCUG00000023145 gene_biotype:snoRNA transcript_biotype:snoRNA	ENSOCUT00000024290	1.46	0.0022		ENSOCUG00000023145	ncrna:novel chromosome:OryCun2.0:17:81261331:81261424:-1 gene:ENSOCUG00000023145 gene_biotype:snoRNA transcript_biotype:snoRNA	ENSOCUT00000024290	1.46	0.0022														CAMKV	CaM kinase-like vesicle-associated	XM_002713204	-1.31	0.0021	591	ENSOCUG00000028933	ncrna:novel chromosome:OryCun2.0:7:141420848:141420990:1 gene:ENSOCUG00000028933 gene_biotype:snoRNA transcript_biotype:snoRNA	ENSOCUT00000032928	-1.76	0.003
ENSOCUG00000026055	ncrna:novel chromosome:OryCun2.0:15:40928662:40928801:-1 gene:ENSOCUG00000026055 gene_biotype:snoRNA transcript_biotype:snoRNA	ENSOCUT00000028811	1.46	1.1e-05		ENSOCUG00000026055	ncrna:novel chromosome:OryCun2.0:15:40928662:40928801:-1 gene:ENSOCUG00000026055 gene_biotype:snoRNA transcript_biotype:snoRNA	ENSOCUT00000028811	1.46	1.1e-05														CHD6	chromodomain helicase DNA binding protein 6	XM_002721076	-1.31	0.0004	592	ENSOCUG00000028971	ncrna:novel chromosome:OryCun2.0:19:45274036:45274139:1 gene:ENSOCUG00000028971 gene_biotype:snRNA transcript_biotype:snRNA	ENSOCUT00000032966	-1.33	0.0354
ENSOCUG00000027978	ncrna:novel chromosome:OryCun2.0:1:141312282:141312428:-1 gene:ENSOCUG00000027978 gene_biotype:snoRNA transcript_biotype:snoRNA	ENSOCUT00000031784	1.46	6.8e-06		ENSOCUG00000027978	ncrna:novel chromosome:OryCun2.0:1:141312282:141312428:-1 gene:ENSOCUG00000027978 gene_biotype:snoRNA transcript_biotype:snoRNA	ENSOCUT00000031784	1.46	6.8e-06														CITED4	Cbp/p300-interacting transactivator, with Glu/Asp-rich carboxy-terminal domain, 4	XM_008265483	-1.31	0.0015	593	ENSOCUG00000029114	mt_genbank_import:novel chromosome:OryCun2.0:MT:14104:14171:-1 gene:ENSOCUG00000029114 gene_biotype:Mt_tRNA transcript_biotype:Mt_tRNA	ENSOCUT00000033139	-1.87	0.0001
ENSOCUG00000028886	ncrna:novel scaffold:OryCun2.0:GL018857:187192:187266:-1 gene:ENSOCUG00000028886 gene_biotype:snRNA transcript_biotype:snRNA	ENSOCUT00000032881	1.46	0.003		ENSOCUG00000028886	ncrna:novel scaffold:OryCun2.0:GL018857:187192:187266:-1 gene:ENSOCUG00000028886 gene_biotype:snRNA transcript_biotype:snRNA	ENSOCUT00000032881	1.46	0.003														DSTYK	dual serine/threonine and tyrosine protein kinase	XM_002717566	-1.31	0.0062	594	GENSCAN00000000282	cdna:genscan chromosome:OryCun2.0:7:48603704:48829498:-1 transcript_biotype:protein_coding	GENSCAN00000000282	-1.48	0.0048
CCDC18	coiled-coil domain containing 18	XM_008264868	1.45	0.0038		CCDC18	coiled-coil domain containing 18	XM_008264868	1.45	0.0038														EXOC7	exocyst complex component 7	XM_008250921	-1.31	0.0113	595	GENSCAN00000007609	cdna:genscan chromosome:OryCun2.0:15:98798396:98800453:-1 transcript_biotype:protein_coding	GENSCAN00000007609	-1.35	0.0489
DDIAS	DNA damage-induced apoptosis suppressor	XM_002708475	1.45	7.38e-05		DDIAS	DNA damage-induced apoptosis suppressor	XM_002708475	1.45	7.38e-05														F3	coagulation factor III (thromboplastin, tissue factor)	NM_001082291	-1.31	5.53e-06	596	GENSCAN00000011454	cdna:genscan chromosome:OryCun2.0:18:13637096:13708759:1 transcript_biotype:protein_coding	GENSCAN00000011454	-1.32	0.0451
GPR82	G protein-coupled receptor 82	XM_002719863	1.45	0.0346		GPR82	G protein-coupled receptor 82	XM_002719863	1.45	0.0346														FAU	Finkel-Biskis-Reilly murine sarcoma virus (FBR-MuSV) ubiquitously expressed	XM_002723401	-1.31	0.0003	597	GENSCAN00000019771	cdna:genscan chromosome:OryCun2.0:19:38602192:38602569:-1 transcript_biotype:protein_coding	GENSCAN00000019771	-1.34	0.0094
IBSP	integrin-binding sialoprotein	XM_008267617	1.45	0.0041		IBSP	integrin-binding sialoprotein	XM_008267617	1.45	0.0041														FBRS	fibrosin	XM_002721737	-1.31	0.0009	598	GENSCAN00000026438	cdna:genscan chromosome:OryCun2.0:2:6480627:6481202:-1 transcript_biotype:protein_coding	GENSCAN00000026438	-1.43	0.0004
LCP2	lymphocyte cytosolic protein 2 (SH2 domain containing leukocyte protein of 76kDa)	XM_002710373	1.45	3.52e-06		LCP2	lymphocyte cytosolic protein 2 (SH2 domain containing leukocyte protein of 76kDa)	XM_002710373	1.45	3.52e-06														FEZ1	fasciculation and elongation protein zeta 1 (zygin I)	XM_002708685	-1.31	0.0123	599	GENSCAN00000027901	cdna:genscan chromosome:OryCun2.0:2:117615660:117691784:-1 transcript_biotype:protein_coding	GENSCAN00000027901	-1.31	0.0001
PTPRO	protein tyrosine phosphatase, receptor type, O	NM_001082750	1.45	0.0087		PTPRO	protein tyrosine phosphatase, receptor type, O	NM_001082750	1.45	0.0087														FKTN	fukutin	XM_002708131	-1.31	0.0044	600	GENSCAN00000043255	cdna:genscan scaffold:OryCun2.0:GL018780:514783:515682:-1 transcript_biotype:protein_coding	GENSCAN00000043255	-1.32	0.0027
SAMD9L	sterile alpha motif domain containing 9-like	XM_008261728	1.45	4.45e-06		SAMD9L	sterile alpha motif domain containing 9-like	XM_008261728	1.45	4.45e-06														FXYD3	FXYD domain containing ion transport regulator 3	XM_008249488	-1.31	1.36e-05	601	mainchr11-2197019021970490	0	0	-1.37	0.0333
SLAMF1	signaling lymphocytic activation molecule family member 1	XM_002715225	1.45	0.001		SLAMF1	signaling lymphocytic activation molecule family member 1	XM_002715225	1.45	0.001														PGA5	pepsinogen	NM_001171086	-1.31	0.0361	602	mainchr14+134661315134835311	0	0	-1.55	0.0001
TAP1	transporter 1, ATP-binding cassette, sub-family B (MDR/TAP)	XM_002714601	1.45	4.1e-06		TAP1	transporter 1, ATP-binding cassette, sub-family B (MDR/TAP)	XM_002714601	1.45	4.1e-06														LOC100347112	putative olfactory receptor 10D3	XM_002708328	-1.31	0.0017	603	mainchr14-3745266037455172	0	0	-1.37	0.0208
TREM1	triggering receptor expressed on myeloid cells 1	XM_008262908	1.45	0.0104		TREM1	triggering receptor expressed on myeloid cells 1	XM_008262908	1.45	0.0104														LOC100349190	growth arrest and DNA damage-inducible proteins-interacting protein 1-like	ENSOCUT00000007708	-1.31	0.0369	604	mainchr16+4988273949883040	0	0	-1.72	0.0458
VCAM1	vascular cell adhesion molecule 1	NM_001082152	1.45	0.0226		VCAM1	vascular cell adhesion molecule 1	NM_001082152	1.45	0.0226														PCDHGA2	protocadherin gamma-A2-like	XM_008255421	-1.31	0.0003	605	mainchr20-1553707415537503	0	0	-1.97	9.99e-06
ENSOCUG00000027760	ensembl:known scaffold:OryCun2.0:AAGW02079587:63110:63915:1 gene:ENSOCUG00000027760 gene_biotype:protein_coding transcript_biotype:protein_coding	ENSOCUT00000024400	1.45	0.0368		ENSOCUG00000027760	ensembl:known scaffold:OryCun2.0:AAGW02079587:63110:63915:1 gene:ENSOCUG00000027760 gene_biotype:protein_coding transcript_biotype:protein_coding	ENSOCUT00000024400	1.45	0.0368														MEDAG	mesenteric estrogen-dependent adipogenesis	XM_002720574	-1.31	3.83e-05	606	mainchr20-2352483823608927	0	0	-1.36	0.026
ENSOCUG00000025392	ncrna:novel scaffold:OryCun2.0:GL019297:20101:20208:1 gene:ENSOCUG00000025392 gene_biotype:snRNA transcript_biotype:snRNA	ENSOCUT00000027720	1.45	0.0336		ENSOCUG00000025392	ncrna:novel scaffold:OryCun2.0:GL019297:20101:20208:1 gene:ENSOCUG00000025392 gene_biotype:snRNA transcript_biotype:snRNA	ENSOCUT00000027720	1.45	0.0336														NDUFAF2	NADH dehydrogenase (ubiquinone) complex I, assembly factor 2	XM_002714055	-1.31	0.0291	607	mainchr7+2375244623752760	0	0	-1.57	0.0018
ENSOCUG00000025425	ncrna:novel chromosome:OryCun2.0:15:19264276:19264468:-1 gene:ENSOCUG00000025425 gene_biotype:snoRNA transcript_biotype:snoRNA	ENSOCUT00000027762	1.45	0.0044		ENSOCUG00000025425	ncrna:novel chromosome:OryCun2.0:15:19264276:19264468:-1 gene:ENSOCUG00000025425 gene_biotype:snoRNA transcript_biotype:snoRNA	ENSOCUT00000027762	1.45	0.0044														PCDH17	protocadherin 17	XM_008260035	-1.31	0.0015	608	mainchr9-101272123101272403	0	0	-1.34	0.0212
ENSOCUG00000028961	ncrna:novel scaffold:OryCun2.0:GL018855:517252:517342:1 gene:ENSOCUG00000028961 gene_biotype:rRNA transcript_biotype:rRNA	ENSOCUT00000032956	1.45	0.0002		ENSOCUG00000028961	ncrna:novel scaffold:OryCun2.0:GL018855:517252:517342:1 gene:ENSOCUG00000028961 gene_biotype:rRNA transcript_biotype:rRNA	ENSOCUT00000032956	1.45	0.0002														PIH1D2	PIH1 domain containing 2	XM_002708393	-1.31	0.0175	609	mainchrUn_0017+39031453903407	0	0	-1.43	0.0186
ENSOCUG00000028961	ncrna:novel scaffold:OryCun2.0:GL018855:517252:517342:1 gene:ENSOCUG00000028961 gene_biotype:rRNA transcript_biotype:rRNA	ENSOCUT00000032956	1.45	0.0002		ENSOCUG00000028961	ncrna:novel scaffold:OryCun2.0:GL018855:517252:517342:1 gene:ENSOCUG00000028961 gene_biotype:rRNA transcript_biotype:rRNA	ENSOCUT00000032956	1.45	0.0002														PKIA	protein kinase (cAMP-dependent, catalytic) inhibitor alpha	XM_002710648	-1.31	0.0025	610	mainchrUn_0038+11746781194498	0	0	-2.94	0.0163
mainchr16-6621029966210946	0	0	1.45	0.0051		mainchr16-6621029966210946	0	0	1.45	0.0051														SFRP2	secreted frizzled-related protein 2	XM_002716888	-1.31	6.66e-05	611	mainchrUn_0195-439106439820	0	0	-1.65	0.0001
CASP3	caspase 3, apoptosis-related cysteine peptidase	XM_008273924	1.44	5.89e-05		CASP3	caspase 3, apoptosis-related cysteine peptidase	XM_008273924	1.44	5.89e-05														SLC16A6	solute carrier family 16, member 6	XM_002719491	-1.31	0.0105	612	mainchrUn_0200-370560370832	0	0	-1.35	0.0002
CD37	CD37 molecule	XM_002724016	1.44	4.47e-05		CD37	CD37 molecule	XM_002724016	1.44	4.47e-05														TRIM3	tripartite motif containing 3	XM_002708761	-1.31	0.0012	613	ORYCUNV1R1574	Oryctolagus cuniculus vomeronasal 1 receptor oryCunV1R1574 (ORYCUNV1R1574), mRNA.	NM_001167261	-1.58	0.0284
CDCA2	cell division cycle associated 2	XM_008249403	1.44	0.0006		CDCA2	cell division cycle associated 2	XM_008249403	1.44	0.0006														USP54	ubiquitin specific peptidase 54	XM_002718413	-1.31	7.25e-06	614	ORYCUNV1R1574	Oryctolagus cuniculus vomeronasal 1 receptor oryCunV1R1574 (ORYCUNV1R1574), mRNA.	NM_001167261	-1.58	0.0284
DLGAP5	discs, large (Drosophila) homolog-associated protein 5	XM_002718309	1.44	1.74e-05		DLGAP5	discs, large (Drosophila) homolog-associated protein 5	XM_002718309	1.44	1.74e-05														ZFP57	ZFP57 zinc finger protein	XM_008262641	-1.31	0.003	615	reporter	0	0	-1.4	0.0342
DPP10	dipeptidyl-peptidase 10 (non-functional)	XM_008258489	1.44	0.0074		DPP10	dipeptidyl-peptidase 10 (non-functional)	XM_008258489	1.44	0.0074														ZNF652	zinc finger protein 652	XM_008271323	-1.31	0.0003	616	rescuegi295851031+11431	0	0	-1.37	0.002
ESCO2	establishment of sister chromatid cohesion N-acetyltransferase 2	XM_008249219	1.44	3.44e-05		ESCO2	establishment of sister chromatid cohesion N-acetyltransferase 2	XM_008249219	1.44	3.44e-05														ENSOCUG00000018248	ncrna:novel chromosome:OryCun2.0:16:27252348:27252454:1 gene:ENSOCUG00000018248 gene_biotype:snRNA transcript_biotype:snRNA	ENSOCUT00000018248	-1.31	0.0185	617	SLITRK6	PREDICTED: Oryctolagus cuniculus SLIT and NTRK-like family, member 6 (SLITRK6), mRNA.	XM_002712999	-1.33	0.0011
HEMGN	hemogen	XM_002708161	1.44	0.0004		HEMGN	hemogen	XM_002708161	1.44	0.0004														ENSOCUG00000019429	ncrna:novel chromosome:OryCun2.0:17:5899945:5900011:1 gene:ENSOCUG00000019429 gene_biotype:snoRNA transcript_biotype:snoRNA	ENSOCUT00000019429	-1.31	0.0006	618	LOC100349428	PREDICTED: Oryctolagus cuniculus cytochrome c oxidase protein 20 homolog (LOC100349428), transcript variant X2, mRNA.	XM_002717638	-3.26	0.0003
HGD	homogentisate 1,2-dioxygenase	XM_002716820	1.44	0.0004		HGD	homogentisate 1,2-dioxygenase	XM_002716820	1.44	0.0004														ENSOCUG00000019810	ncrna:novel chromosome:OryCun2.0:8:107655382:107655498:-1 gene:ENSOCUG00000019810 gene_biotype:rRNA transcript_biotype:rRNA	ENSOCUT00000019810	-1.31	0.0165	619	ANG	PREDICTED: Oryctolagus cuniculus angiogenin, ribonuclease, RNase A family, 5 (ANG), transcript variant X1, mRNA.	XM_002717878	-1.59	4.21e-06
HMGB2	high mobility group box 2	XM_002709471	1.44	5.64e-05		HMGB2	high mobility group box 2	XM_002709471	1.44	5.64e-05														ENSOCUG00000028680	ncrna:novel chromosome:OryCun2.0:1:149993877:149994008:1 gene:ENSOCUG00000028680 gene_biotype:snoRNA transcript_biotype:snoRNA	ENSOCUT00000032675	-1.31	0.0256	620	KRT8	PREDICTED: Oryctolagus cuniculus keratin 8 (KRT8), mRNA.	XM_008256496	-1.51	1.31e-07
HN1	hematological and neurological expressed 1	XM_002722951	1.44	4.74e-06		HN1	hematological and neurological expressed 1	XM_002722951	1.44	4.74e-06														GENSCAN00000027901	cdna:genscan chromosome:OryCun2.0:2:117615660:117691784:-1 transcript_biotype:protein_coding	GENSCAN00000027901	-1.31	0.0001	621	CHML	PREDICTED: Oryctolagus cuniculus choroideremia-like (Rab escort protein 2) (CHML), transcript variant X1, mRNA.	XM_008268228	-1.38	8.65e-05
DDT	D-dopachrome decarboxylase-like	XM_002722559	1.44	0.0002		DDT	D-dopachrome decarboxylase-like	XM_002722559	1.44	0.0002														ABLIM3	actin binding LIM protein family, member 3	XM_002710159	-1.3	0.0003
NPY2R	neuropeptide Y receptor Y2	NM_001160279	1.44	0.0025		NPY2R	neuropeptide Y receptor Y2	NM_001160279	1.44	0.0025														ADNP2	ADNP homeobox 2	XM_008252907	-1.3	0.0277
PLA2G4D	phospholipase A2, group IVD (cytosolic)	XM_008269137	1.44	4.28e-05		PLA2G4D	phospholipase A2, group IVD (cytosolic)	XM_008269137	1.44	4.28e-05														BMP3	bone morphogenetic protein 3	XM_002717090	-1.3	0.0003
SKA3	spindle and kinetochore associated complex subunit 3	XM_002712897	1.44	3.27e-05		SKA3	spindle and kinetochore associated complex subunit 3	XM_002712897	1.44	3.27e-05														C13H1orf194	chromosome 13 open reading frame, human C1orf194	XM_008264754	-1.3	0.0103
ENSOCUG00000024959	ensembl:novel chromosome:OryCun2.0:17:42020851:42021916:-1 gene:ENSOCUG00000024959 gene_biotype:protein_coding transcript_biotype:protein_coding	ENSOCUT00000000624	1.44	9.12e-05		ENSOCUG00000024959	ensembl:novel chromosome:OryCun2.0:17:42020851:42021916:-1 gene:ENSOCUG00000024959 gene_biotype:protein_coding transcript_biotype:protein_coding	ENSOCUT00000000624	1.44	9.12e-05														C4H20orf194	chromosome 4 open reading frame, human C20orf194	XM_002710883	-1.3	0.0014
ENSOCUG00000007852	ensembl:known chromosome:OryCun2.0:15:97043616:97045131:1 gene:ENSOCUG00000007852 gene_biotype:pseudogene transcript_biotype:pseudogene	ENSOCUT00000007849	1.44	0.0193		ENSOCUG00000007852	ensembl:known chromosome:OryCun2.0:15:97043616:97045131:1 gene:ENSOCUG00000007852 gene_biotype:pseudogene transcript_biotype:pseudogene	ENSOCUT00000007849	1.44	0.0193														CBX2	chromobox homolog 2	XM_008252701	-1.3	0.0022
ENSOCUG00000013304	ensembl:known_by_projection chromosome:OryCun2.0:12:20300057:20302446:-1 gene:ENSOCUG00000013304 gene_biotype:protein_coding transcript_biotype:protein_coding	ENSOCUT00000013302	1.44	0.0002		ENSOCUG00000013304	ensembl:known_by_projection chromosome:OryCun2.0:12:20300057:20302446:-1 gene:ENSOCUG00000013304 gene_biotype:protein_coding transcript_biotype:protein_coding	ENSOCUT00000013302	1.44	0.0002														DOCK7	dedicator of cytokinesis 7	XM_008265144	-1.3	0.0015
ENSOCUG00000018272	ncrna:novel chromosome:OryCun2.0:12:149630220:149630353:-1 gene:ENSOCUG00000018272 gene_biotype:snoRNA transcript_biotype:snoRNA	ENSOCUT00000018272	1.44	5.05e-05		ENSOCUG00000018272	ncrna:novel chromosome:OryCun2.0:12:149630220:149630353:-1 gene:ENSOCUG00000018272 gene_biotype:snoRNA transcript_biotype:snoRNA	ENSOCUT00000018272	1.44	5.05e-05														DSEL	dermatan sulfate epimerase-like	XM_002713639	-1.3	2.89e-05
ENSOCUG00000018609	ncrna:novel chromosome:OryCun2.0:19:40303472:40303607:-1 gene:ENSOCUG00000018609 gene_biotype:snoRNA transcript_biotype:snoRNA	ENSOCUT00000018609	1.44	2.11e-05		ENSOCUG00000018609	ncrna:novel chromosome:OryCun2.0:19:40303472:40303607:-1 gene:ENSOCUG00000018609 gene_biotype:snoRNA transcript_biotype:snoRNA	ENSOCUT00000018609	1.44	2.11e-05														FGF9	fibroblast growth factor 9	XM_002712799	-1.3	0.0062
ENSOCUG00000018747	ncrna:novel scaffold:OryCun2.0:GL018700:4426300:4426429:1 gene:ENSOCUG00000018747 gene_biotype:snRNA transcript_biotype:snRNA	ENSOCUT00000018747	1.44	0.035		ENSOCUG00000018747	ncrna:novel scaffold:OryCun2.0:GL018700:4426300:4426429:1 gene:ENSOCUG00000018747 gene_biotype:snRNA transcript_biotype:snRNA	ENSOCUT00000018747	1.44	0.035														HSD17B11	hydroxysteroid (17-beta) dehydrogenase 11	XM_002716969	-1.3	0.0181
ENSOCUG00000019027	ncrna:novel chromosome:OryCun2.0:1:106293767:106293929:1 gene:ENSOCUG00000019027 gene_biotype:snRNA transcript_biotype:snRNA	ENSOCUT00000019027	1.44	0.0049		ENSOCUG00000019027	ncrna:novel chromosome:OryCun2.0:1:106293767:106293929:1 gene:ENSOCUG00000019027 gene_biotype:snRNA transcript_biotype:snRNA	ENSOCUT00000019027	1.44	0.0049														IMPACT	impact RWD domain protein	NM_001082640	-1.3	0.045
ENSOCUG00000019816	ncrna:novel chromosome:OryCun2.0:4:9683770:9683904:1 gene:ENSOCUG00000019816 gene_biotype:snoRNA transcript_biotype:snoRNA	ENSOCUT00000019816	1.44	0.0004		ENSOCUG00000019816	ncrna:novel chromosome:OryCun2.0:4:9683770:9683904:1 gene:ENSOCUG00000019816 gene_biotype:snoRNA transcript_biotype:snoRNA	ENSOCUT00000019816	1.44	0.0004														INSIG1	insulin induced gene 1	XM_002715024	-1.3	0.0002
ENSOCUG00000021030	ncrna:novel chromosome:OryCun2.0:X:5954562:5954668:-1 gene:ENSOCUG00000021030 gene_biotype:snRNA transcript_biotype:snRNA	ENSOCUT00000021094	1.44	0.0097		ENSOCUG00000021030	ncrna:novel chromosome:OryCun2.0:X:5954562:5954668:-1 gene:ENSOCUG00000021030 gene_biotype:snRNA transcript_biotype:snRNA	ENSOCUT00000021094	1.44	0.0097														KIAA0226	KIAA0226 ortholog	XM_008266732	-1.3	0.0001
ENSOCUG00000021255	ncrna:novel chromosome:OryCun2.0:3:71608429:71608494:-1 gene:ENSOCUG00000021255 gene_biotype:snoRNA transcript_biotype:snoRNA	ENSOCUT00000021415	1.44	0.0062		ENSOCUG00000021255	ncrna:novel chromosome:OryCun2.0:3:71608429:71608494:-1 gene:ENSOCUG00000021255 gene_biotype:snoRNA transcript_biotype:snoRNA	ENSOCUT00000021415	1.44	0.0062														KRT10	keratin 10	XM_002719364	-1.3	0.009
ENSOCUG00000020898	ensembl:known chromosome:OryCun2.0:1:31834753:31835757:-1 gene:ENSOCUG00000020898 gene_biotype:protein_coding transcript_biotype:protein_coding	ENSOCUT00000021743	1.44	0.0018		ENSOCUG00000020898	ensembl:known chromosome:OryCun2.0:1:31834753:31835757:-1 gene:ENSOCUG00000020898 gene_biotype:protein_coding transcript_biotype:protein_coding	ENSOCUT00000021743	1.44	0.0018														LDB2	LIM domain binding 2	XM_002709533	-1.3	0.0017
ENSOCUG00000022884	ensembl:known scaffold:OryCun2.0:GL019751:19708:24335:1 gene:ENSOCUG00000022884 gene_biotype:protein_coding transcript_biotype:protein_coding	ENSOCUT00000023386	1.44	0.0011		ENSOCUG00000022884	ensembl:known scaffold:OryCun2.0:GL019751:19708:24335:1 gene:ENSOCUG00000022884 gene_biotype:protein_coding transcript_biotype:protein_coding	ENSOCUT00000023386	1.44	0.0011														LOC100338442	N(6)-adenine-specific DNA methyltransferase 2	XM_008248667	-1.3	0.0267
ENSOCUG00000023861	ensembl:known scaffold:OryCun2.0:AAGW02080504:48845:49291:-1 gene:ENSOCUG00000023861 gene_biotype:protein_coding transcript_biotype:protein_coding	ENSOCUT00000023398	1.44	0.0005		ENSOCUG00000023861	ensembl:known scaffold:OryCun2.0:AAGW02080504:48845:49291:-1 gene:ENSOCUG00000023861 gene_biotype:protein_coding transcript_biotype:protein_coding	ENSOCUT00000023398	1.44	0.0005														PRSS41	putative serine protease 41	XM_008250604	-1.3	0.0077
ENSOCUG00000025157	ncrna:novel chromosome:OryCun2.0:X:52044682:52044800:-1 gene:ENSOCUG00000025157 gene_biotype:rRNA transcript_biotype:rRNA	ENSOCUT00000027416	1.44	0.0097		ENSOCUG00000025157	ncrna:novel chromosome:OryCun2.0:X:52044682:52044800:-1 gene:ENSOCUG00000025157 gene_biotype:rRNA transcript_biotype:rRNA	ENSOCUT00000027416	1.44	0.0097														LOC100348786	cytochrome P450 2D17-like	XM_002721375	-1.3	0.0259
ENSOCUG00000025459	ensembl:novel scaffold:OryCun2.0:GL019349:62174:62716:1 gene:ENSOCUG00000025459 gene_biotype:processed_pseudogene transcript_biotype:processed_pseudogene	ENSOCUT00000027752	1.44	0.0025		ENSOCUG00000025459	ensembl:novel scaffold:OryCun2.0:GL019349:62174:62716:1 gene:ENSOCUG00000025459 gene_biotype:processed_pseudogene transcript_biotype:processed_pseudogene	ENSOCUT00000027752	1.44	0.0025														LOC100353215	zinc finger protein 260-like	XM_002721274	-1.3	0.0184
ENSOCUG00000026821	ensembl:known_by_projection scaffold:OryCun2.0:GL019886:1477:5330:1 gene:ENSOCUG00000026821 gene_biotype:protein_coding transcript_biotype:protein_coding	ENSOCUT00000028570	1.44	1.77e-06		ENSOCUG00000026821	ensembl:known_by_projection scaffold:OryCun2.0:GL019886:1477:5330:1 gene:ENSOCUG00000026821 gene_biotype:protein_coding transcript_biotype:protein_coding	ENSOCUT00000028570	1.44	1.77e-06														LRP3	low density lipoprotein receptor-related protein 3	XM_008257271	-1.3	0.0193
ENSOCUG00000029106	mt_genbank_import:novel chromosome:OryCun2.0:MT:9838:9904:1 gene:ENSOCUG00000029106 gene_biotype:Mt_tRNA transcript_biotype:Mt_tRNA	ENSOCUT00000033131	1.44	0.0242		ENSOCUG00000029106	mt_genbank_import:novel chromosome:OryCun2.0:MT:9838:9904:1 gene:ENSOCUG00000029106 gene_biotype:Mt_tRNA transcript_biotype:Mt_tRNA	ENSOCUT00000033131	1.44	0.0242														LSS	lanosterol synthase (2,3-oxidosqualene-lanosterol cyclase)	XM_002716861	-1.3	0.0003
mainchrUn_0373+155660157075	0	0	1.44	0.0001		mainchrUn_0373+155660157075	0	0	1.44	0.0001														MINOS1	mitochondrial inner membrane organizing system 1	ENSOCUT00000022134	-1.3	0.0068
C1H11orf42	chromosome 1 open reading frame, human C11orf42	XM_002708754	1.43	0.0274		C1H11orf42	chromosome 1 open reading frame, human C11orf42	XM_002708754	1.43	0.0274														NOSTRIN	nitric oxide synthase trafficking	ENSOCUT00000005730	-1.3	0.0354
DDX58	DEAD (Asp-Glu-Ala-Asp) box polypeptide 58	XM_002708040	1.43	1.45e-06		DDX58	DEAD (Asp-Glu-Ala-Asp) box polypeptide 58	XM_002708040	1.43	1.45e-06														NR6A1	nuclear receptor subfamily 6, group A, member 1	XM_002720460	-1.3	0.028
LOC100345283	ubiquitin carboxyl-terminal hydrolase 17-like protein 6	XM_002721798	1.43	0.041		LOC100345283	ubiquitin carboxyl-terminal hydrolase 17-like protein 6	XM_002721798	1.43	0.041														PTPN21	protein tyrosine phosphatase, non-receptor type 21	XM_002719612	-1.3	0.0005
LOC100359247	solute carrier family 22 member 9-like	XM_002721038	1.43	1.73e-05		LOC100359247	solute carrier family 22 member 9-like	XM_002721038	1.43	1.73e-05														RPL18	ribosomal protein L18	ENSOCUT00000032114	-1.3	0.0003
LTA4H	leukotriene A4 hydrolase	XM_002711212	1.43	1.08e-06		LTA4H	leukotriene A4 hydrolase	XM_002711212	1.43	1.08e-06														SLC22A23	solute carrier family 22, member 23	XM_002720951	-1.3	0.0003
MDK	midkine (neurite growth-promoting factor 2)	NM_001082167	1.43	0.0003		MDK	midkine (neurite growth-promoting factor 2)	NM_001082167	1.43	0.0003														SLC45A3	solute carrier family 45, member 3	ENSOCUT00000026763	-1.3	0.0048
TMEM45B	transmembrane protein 45B	XM_002708356	1.43	1.61e-05		TMEM45B	transmembrane protein 45B	XM_002708356	1.43	1.61e-05														SPATA3	spermatogenesis associated 3	XM_008259299	-1.3	0.0193
TSPAN15	tetraspanin 15	XM_002718443	1.43	2.98e-05		TSPAN15	tetraspanin 15	XM_002718443	1.43	2.98e-05														SRSF12	serine/arginine-rich splicing factor 12	XM_008263202	-1.3	0.0203
ENSOCUG00000013169	ensembl:known scaffold:OryCun2.0:AAGW02082809:5390:5835:1 gene:ENSOCUG00000013169 gene_biotype:protein_coding transcript_biotype:protein_coding	ENSOCUT00000013164	1.43	4.06e-05		ENSOCUG00000013169	ensembl:known scaffold:OryCun2.0:AAGW02082809:5390:5835:1 gene:ENSOCUG00000013169 gene_biotype:protein_coding transcript_biotype:protein_coding	ENSOCUT00000013164	1.43	4.06e-05														THRB	thyroid hormone receptor, beta	XM_008266065	-1.3	0.0012
ENSOCUG00000014726	ensembl:known chromosome:OryCun2.0:X:69851916:69870331:1 gene:ENSOCUG00000014726 gene_biotype:protein_coding transcript_biotype:protein_coding	ENSOCUT00000014723	1.43	7.65e-07		ENSOCUG00000014726	ensembl:known chromosome:OryCun2.0:X:69851916:69870331:1 gene:ENSOCUG00000014726 gene_biotype:protein_coding transcript_biotype:protein_coding	ENSOCUT00000014723	1.43	7.65e-07														THRSP	thyroid hormone responsive	NM_001198981	-1.3	0.0004
ENSOCUG00000018676	ncrna:novel chromosome:OryCun2.0:13:40891115:40891277:1 gene:ENSOCUG00000018676 gene_biotype:snRNA transcript_biotype:snRNA	ENSOCUT00000018676	1.43	0.0007		ENSOCUG00000018676	ncrna:novel chromosome:OryCun2.0:13:40891115:40891277:1 gene:ENSOCUG00000018676 gene_biotype:snRNA transcript_biotype:snRNA	ENSOCUT00000018676	1.43	0.0007														TWIST2	twist family bHLH transcription factor 2	ENSOCUT00000004069	-1.3	0.0012
ENSOCUG00000019877	ncrna:novel chromosome:OryCun2.0:13:71467721:71467878:-1 gene:ENSOCUG00000019877 gene_biotype:snRNA transcript_biotype:snRNA	ENSOCUT00000019877	1.43	0.0051		ENSOCUG00000019877	ncrna:novel chromosome:OryCun2.0:13:71467721:71467878:-1 gene:ENSOCUG00000019877 gene_biotype:snRNA transcript_biotype:snRNA	ENSOCUT00000019877	1.43	0.0051														ZBTB24	zinc finger and BTB domain containing 24	XM_002714896	-1.3	0.0128
ENSOCUG00000021360	ncrna:novel chromosome:OryCun2.0:17:81249084:81249177:-1 gene:ENSOCUG00000021360 gene_biotype:snoRNA transcript_biotype:snoRNA	ENSOCUT00000021572	1.43	0.0056		ENSOCUG00000021360	ncrna:novel chromosome:OryCun2.0:17:81249084:81249177:-1 gene:ENSOCUG00000021360 gene_biotype:snoRNA transcript_biotype:snoRNA	ENSOCUT00000021572	1.43	0.0056														ZBTB4	zinc finger and BTB domain containing 4	XM_002718801	-1.3	0.001
ENSOCUG00000022506	ensembl:known chromosome:OryCun2.0:21:4577053:4577689:1 gene:ENSOCUG00000022506 gene_biotype:protein_coding transcript_biotype:protein_coding	ENSOCUT00000021888	1.43	0.0002		ENSOCUG00000022506	ensembl:known chromosome:OryCun2.0:21:4577053:4577689:1 gene:ENSOCUG00000022506 gene_biotype:protein_coding transcript_biotype:protein_coding	ENSOCUT00000021888	1.43	0.0002														ZC2HC1A	zinc finger, C2HC-type containing 1A	XM_002710650	-1.3	0.0011
ENSOCUG00000021987	ncrna:novel chromosome:OryCun2.0:10:7861755:7861826:1 gene:ENSOCUG00000021987 gene_biotype:snoRNA transcript_biotype:snoRNA	ENSOCUT00000022522	1.43	0.0001		ENSOCUG00000021987	ncrna:novel chromosome:OryCun2.0:10:7861755:7861826:1 gene:ENSOCUG00000021987 gene_biotype:snoRNA transcript_biotype:snoRNA	ENSOCUT00000022522	1.43	0.0001														ZNF569	zinc finger protein 569	XM_008257198	-1.3	0.0026
ENSOCUG00000021122	ensembl:known chromosome:OryCun2.0:2:98461326:98462005:-1 gene:ENSOCUG00000021122 gene_biotype:protein_coding transcript_biotype:protein_coding	ENSOCUT00000023638	1.43	0.0006		ENSOCUG00000021122	ensembl:known chromosome:OryCun2.0:2:98461326:98462005:-1 gene:ENSOCUG00000021122 gene_biotype:protein_coding transcript_biotype:protein_coding	ENSOCUT00000023638	1.43	0.0006														ENSOCUG00000003849	ensembl:known_by_projection chromosome:OryCun2.0:12:32419041:32419208:-1 gene:ENSOCUG00000003849 gene_biotype:protein_coding transcript_biotype:protein_coding	ENSOCUT00000003845	-1.3	0.0172
ENSOCUG00000027985	ensembl:known_by_projection scaffold:OryCun2.0:GL018828:260679:268190:1 gene:ENSOCUG00000027985 gene_biotype:protein_coding transcript_biotype:protein_coding	ENSOCUT00000025272	1.43	0.0028		ENSOCUG00000027985	ensembl:known_by_projection scaffold:OryCun2.0:GL018828:260679:268190:1 gene:ENSOCUG00000027985 gene_biotype:protein_coding transcript_biotype:protein_coding	ENSOCUT00000025272	1.43	0.0028														ENSOCUG00000019275	ncrna:novel scaffold:OryCun2.0:GL018705:3665114:3665213:-1 gene:ENSOCUG00000019275 gene_biotype:miRNA transcript_biotype:miRNA	ENSOCUT00000019275	-1.3	0.002
ENSOCUG00000024890	ensembl:known scaffold:OryCun2.0:AAGW02082032:6852:7136:-1 gene:ENSOCUG00000024890 gene_biotype:protein_coding transcript_biotype:protein_coding	ENSOCUT00000027452	1.43	0.0052		ENSOCUG00000024890	ensembl:known scaffold:OryCun2.0:AAGW02082032:6852:7136:-1 gene:ENSOCUG00000024890 gene_biotype:protein_coding transcript_biotype:protein_coding	ENSOCUT00000027452	1.43	0.0052														ENSOCUG00000019282	ncrna:novel chromosome:OryCun2.0:21:5522949:5523030:1 gene:ENSOCUG00000019282 gene_biotype:miRNA transcript_biotype:miRNA	ENSOCUT00000019282	-1.3	0.001
ENSOCUG00000027848	ensembl:known_by_projection scaffold:OryCun2.0:GL018758:1208905:1209310:1 gene:ENSOCUG00000027848 gene_biotype:protein_coding transcript_biotype:protein_coding	ENSOCUT00000028956	1.43	0.0007		ENSOCUG00000027848	ensembl:known_by_projection scaffold:OryCun2.0:GL018758:1208905:1209310:1 gene:ENSOCUG00000027848 gene_biotype:protein_coding transcript_biotype:protein_coding	ENSOCUT00000028956	1.43	0.0007														ENSOCUG00000026341	ncrna:novel chromosome:OryCun2.0:1:49594541:49594650:1 gene:ENSOCUG00000026341 gene_biotype:snoRNA transcript_biotype:snoRNA	ENSOCUT00000029286	-1.3	0.0218
ENSOCUG00000027289	ensembl:known scaffold:OryCun2.0:GL019572:33193:38021:-1 gene:ENSOCUG00000027289 gene_biotype:protein_coding transcript_biotype:protein_coding	ENSOCUT00000029355	1.43	0.0001		ENSOCUG00000027289	ensembl:known scaffold:OryCun2.0:GL019572:33193:38021:-1 gene:ENSOCUG00000027289 gene_biotype:protein_coding transcript_biotype:protein_coding	ENSOCUT00000029355	1.43	0.0001														ENSOCUG00000024371	ensembl:known chromosome:OryCun2.0:2:73019125:73019637:1 gene:ENSOCUG00000024371 gene_biotype:protein_coding transcript_biotype:protein_coding	ENSOCUT00000030441	-1.3	0.0058
ENSOCUG00000029209	ensembl:known scaffold:OryCun2.0:GL019069:87469:111836:1 gene:ENSOCUG00000029209 gene_biotype:protein_coding transcript_biotype:protein_coding	ENSOCUT00000033517	1.43	0.003		ENSOCUG00000029209	ensembl:known scaffold:OryCun2.0:GL019069:87469:111836:1 gene:ENSOCUG00000029209 gene_biotype:protein_coding transcript_biotype:protein_coding	ENSOCUT00000033517	1.43	0.003														ENSOCUG00000028654	ncrna:novel chromosome:OryCun2.0:12:49149081:49149210:-1 gene:ENSOCUG00000028654 gene_biotype:snRNA transcript_biotype:snRNA	ENSOCUT00000032649	-1.3	0.0093
BRIP1	BRCA1 interacting protein C-terminal helicase 1	XM_008271191	1.42	0.0017		BRIP1	BRCA1 interacting protein C-terminal helicase 1	XM_008271191	1.42	0.0017														ENSOCUG00000028692	ncrna:novel chromosome:OryCun2.0:10:47973102:47973234:-1 gene:ENSOCUG00000028692 gene_biotype:snoRNA transcript_biotype:snoRNA	ENSOCUT00000032687	-1.3	0.0213
CAPZA1	capping protein (actin filament) muscle Z-line, alpha 1	XM_002715766	1.42	0.0231		CAPZA1	capping protein (actin filament) muscle Z-line, alpha 1	XM_002715766	1.42	0.0231														GENSCAN00000030380	cdna:genscan chromosome:OryCun2.0:20:19270104:19270217:-1 transcript_biotype:protein_coding	GENSCAN00000030380	-1.3	8.45e-05
CENPU	centromere protein U	XM_008250371	1.42	0.0015		CENPU	centromere protein U	XM_008250371	1.42	0.0015														GENSCAN00000030380	cdna:genscan chromosome:OryCun2.0:20:19270104:19270217:-1 transcript_biotype:protein_coding	GENSCAN00000030380	-1.3	0.0001
CTPS1	CTP synthase 1	XM_008265640	1.42	0.0015		CTPS1	CTP synthase 1	XM_008265640	1.42	0.0015														mainchrUn_0313+5295154748	0	0	-1.3	0.0091
DEPDC1	DEP domain containing 1	XM_008265076	1.42	0.0136		DEPDC1	DEP domain containing 1	XM_008265076	1.42	0.0136														rescuegi291406666+1426	0	0	-1.3	9.09e-06
E2F8	E2F transcription factor 8	XM_002708941	1.42	0.0019		E2F8	E2F transcription factor 8	XM_002708941	1.42	0.0019														rescuegi295851349+1406	0	0	-1.3	8.3e-05
FOS	FBJ murine osteosarcoma viral oncogene homolog	XM_002719639	1.42	6.15e-05		FOS	FBJ murine osteosarcoma viral oncogene homolog	XM_002719639	1.42	6.15e-05														ZBED6CL	PREDICTED: Oryctolagus cuniculus ZBED6 C-terminal like (ZBED6CL), mRNA.	XM_008250088	-1.3	0.0068
IFIT1B	interferon-induced protein with tetratricopeptide repeats 1B	XM_008270167	1.42	0.0001		IFIT1B	interferon-induced protein with tetratricopeptide repeats 1B	XM_008270167	1.42	0.0001														B3GNT7	UDP-GlcNAc:betaGal beta-1,3-N-acetylglucosaminyltransferase 7	XM_002712519	-1.29	0.0019
IRS4	insulin receptor substrate 4	XM_008273013	1.42	0.0173		IRS4	insulin receptor substrate 4	XM_008273013	1.42	0.0173														CACHD1	cache domain containing 1	XM_002715945	-1.29	6.57e-05
LOC100338913	low affinity immunoglobulin gamma Fc region receptor III-B-like	XM_002715249	1.42	0.0005		LOC100338913	low affinity immunoglobulin gamma Fc region receptor III-B-like	XM_002715249	1.42	0.0005														DDX53	DEAD (Asp-Glu-Ala-Asp) box polypeptide 53	XM_002719959	-1.29	0.0115
LOC100347623	cathepsin L1-like	XM_002708270	1.42	0.0069		LOC100347623	cathepsin L1-like	XM_002708270	1.42	0.0069														DKK2	dickkopf WNT signaling pathway inhibitor 2	XM_002717198	-1.29	0.0002
LOC100348315	early activation antigen CD69-like	XM_002712771	1.42	0.0369		LOC100348315	early activation antigen CD69-like	XM_002712771	1.42	0.0369														DXO	decapping exoribonuclease	XM_002714293	-1.29	0.0003
C4A	complement C4-A	XM_002714295	1.42	9.75e-06		C4A	complement C4-A	XM_002714295	1.42	9.75e-06														FAM19A3	family with sequence similarity 19 (chemokine (C-C motif)-like), member A3	XM_008264651	-1.29	0.0171
RGS10	regulator of G-protein signaling 10	XM_002718688	1.42	0.001		RGS10	regulator of G-protein signaling 10	XM_002718688	1.42	0.001														FRRS1L	ferric-chelate reductase 1-like	XM_008255396	-1.29	0.0191
ENSOCUG00000021183	ensembl:known scaffold:OryCun2.0:GL018893:241853:242273:-1 gene:ENSOCUG00000021183 gene_biotype:protein_coding transcript_biotype:protein_coding	ENSOCUT00000001619	1.42	4.03e-07		ENSOCUG00000021183	ensembl:known scaffold:OryCun2.0:GL018893:241853:242273:-1 gene:ENSOCUG00000021183 gene_biotype:protein_coding transcript_biotype:protein_coding	ENSOCUT00000001619	1.42	4.03e-07														GUCY1A2	guanylate cyclase 1, soluble, alpha 2	XM_002708415	-1.29	0.0211
ENSOCUG00000023450	ensembl:known scaffold:OryCun2.0:GL019622:15009:29004:-1 gene:ENSOCUG00000023450 gene_biotype:protein_coding transcript_biotype:protein_coding	ENSOCUT00000010790	1.42	0.0235		ENSOCUG00000023450	ensembl:known scaffold:OryCun2.0:GL019622:15009:29004:-1 gene:ENSOCUG00000023450 gene_biotype:protein_coding transcript_biotype:protein_coding	ENSOCUT00000010790	1.42	0.0235														HUNK	hormonally up-regulated Neu-associated kinase	XM_008267180	-1.29	0.0017
ENSOCUG00000015190	ensembl:known_by_projection chromosome:OryCun2.0:10:11848470:11849719:-1 gene:ENSOCUG00000015190 gene_biotype:protein_coding transcript_biotype:protein_coding	ENSOCUT00000015185	1.42	0.0153		ENSOCUG00000015190	ensembl:known_by_projection chromosome:OryCun2.0:10:11848470:11849719:-1 gene:ENSOCUG00000015190 gene_biotype:protein_coding transcript_biotype:protein_coding	ENSOCUT00000015185	1.42	0.0153														IDH3G	isocitrate dehydrogenase 3 (NAD+) gamma	NM_001171363	-1.29	4.92e-06
ENSOCUG00000026329	ncrna:novel chromosome:OryCun2.0:18:50854370:50854463:1 gene:ENSOCUG00000026329 gene_biotype:miRNA transcript_biotype:miRNA	ENSOCUT00000029266	1.42	0.0113		ENSOCUG00000026329	ncrna:novel chromosome:OryCun2.0:18:50854370:50854463:1 gene:ENSOCUG00000026329 gene_biotype:miRNA transcript_biotype:miRNA	ENSOCUT00000029266	1.42	0.0113														IFT22	intraflagellar transport 22 homolog (Chlamydomonas)	XM_002722820	-1.29	0.0497
ENSOCUG00000026260	ensembl:known scaffold:OryCun2.0:GL018816:730341:738670:-1 gene:ENSOCUG00000026260 gene_biotype:protein_coding transcript_biotype:protein_coding	ENSOCUT00000031669	1.42	6.54e-06		ENSOCUG00000026260	ensembl:known scaffold:OryCun2.0:GL018816:730341:738670:-1 gene:ENSOCUG00000026260 gene_biotype:protein_coding transcript_biotype:protein_coding	ENSOCUT00000031669	1.42	6.54e-06														KRT8	keratin 8	XM_008256496	-1.29	2.91e-05
GENSCAN00000003122	cdna:genscan scaffold:OryCun2.0:GL019186:181843:185513:1 transcript_biotype:protein_coding	GENSCAN00000003122	1.42	2.53e-05		GENSCAN00000003122	cdna:genscan scaffold:OryCun2.0:GL019186:181843:185513:1 transcript_biotype:protein_coding	GENSCAN00000003122	1.42	2.53e-05														CES1	liver carboxylesterase	NM_001082765	-1.29	3.87e-05
[truncated: 611 more rows]

## Sheet: B
Gene expression (FC): Human (Sjogren's syndrome, literature* data) vs Rabbit DED (experimental data)															*Literature: H. Liang, K. Kessal, G. Rabut, P. Daull, J.S. Garrigue, S. Melik Parsadaniantz, M. Docquier, C. Baudouin, F. Brignole-Baudouin, Correlation of clinical symptoms and signs with conjunctival gene expression in primary Sjogren syndrome dry eye patients, Ocul. Surf. 17 (2019) 516–525. https://doi.org/10.1016/j.jtos.2019.03.005. https://www.ncbi.nlm.nih.gov/pubmed/30905840
[truncated: 43 more rows]

[truncated: 3 more sheets: C, D, E]
