# Supplementary material for: The transcriptome of rabbit conjunctiva in dry eye disease: Large-scale changes and similarity to the human dry eye
Source: PLoS One. 2021 Jul 29;16(7):e0254036. doi: 10.1371/journal.pone.0254036 (PMC8321226; doi:10.1371/journal.pone.0254036)
Supplement: S2 Dataset — The DED rabbit transcriptome was analyzed by String to identify clusters and then subjected to Reactome analysis. (XLSX) [file pone.0254036.s004.xlsx]

## Sheet: String Clustering
*String clustering of upregulated DED Rabbit transcripts								*Database: https://string-db.org/cgi/input?sessionId=bAj74GYPNrGT&input_page_show_search=on
Cluster	number of genes	% of tested genes		%	Cluster	%	#clustering method, 1.9	cluster number	cluster color	gene count	protein name	protein identifier	protein description		Reactome
1	87	23.5772	Clustered	55.0136	Cu1	42.8571	MCL	1	Red	87	ENSOCUG00000029401	9986.ENSOCUP00000026967	Uncharacterized protein; Belongs to the protein kinase superfamily. Tyr protein kinase family. CSF-1/PDGF receptor subfamily
2	51	13.8211	Not clustered	44.9864	Cu2	25.1232	MCL	1	Red	87	BIRC3	9986.ENSOCUP00000008710	Baculoviral IAP repeat containing 3
3	20	5.42005			Cu3	9.85222	MCL	1	Red	87	GYPA	9986.ENSOCUP00000022347	Uncharacterized protein; Glycophorin A (MNS blood group)
4	20	5.42005			Cu4	9.85222	MCL	1	Red	87	CXCL10	9986.ENSOCUP00000013990	Chemokine (C-X-C motif) ligand 10
5	12	3.25203			Cu5	5.91133	MCL	1	Red	87	PDE1B	9986.ENSOCUP00000011650	Phosphodiesterase 1B, calmodulin-dependent
6	7	1.89702			Cu6	3.44828	MCL	1	Red	87	CXCR6	9986.ENSOCUP00000003727	Chemokine (C-X-C motif) receptor 6; Belongs to the G-protein coupled receptor 1 family
7	6	1.62602			Cu7	2.95567	MCL	1	Red	87	HLA-DPA1	9986.ENSOCUP00000002876	Major histocompatibility complex, class II, DP alpha 1
8	6						MCL	1	Red	87	RLA-DQB	9986.ENSOCUP00000002148	Uncharacterized protein; Belongs to the MHC class II family
9	5						MCL	1	Red	87	CLEC7A	9986.ENSOCUP00000014442	C-type lectin domain family 7, member A
10	4						MCL	1	Red	87	C3AR1	9986.ENSOCUP00000006429	Complement component 3a receptor 1; Belongs to the G-protein coupled receptor 1 family
11	4						MCL	1	Red	87	NOV	9986.ENSOCUP00000009204	Nephroblastoma overexpressed
12	4						MCL	1	Red	87	EPSTI1	9986.ENSOCUP00000000620	Epithelial stromal interaction 1 (breast)
13	4						MCL	1	Red	87	IL2RG	9986.ENSOCUP00000018882	Uncharacterized protein; Interleukin 2 receptor, gamma
14	3						MCL	1	Red	87	IL8	9986.ENSOCUP00000018795	Interleukin-8; IL-8 is a chemotactic factor that attracts neutrophils, basophils, and T-cells, but not monocytes. It is also involved in neutrophil activation. It is released from several cell types in response to an inflammatory stimulus; Belongs to the intercrine alpha (chemokine CxC) family
15	3						MCL	1	Red	87	CLEC5A	9986.ENSOCUP00000008259	C-type lectin domain family 5, member A
16	3						MCL	1	Red	87	ARG1	9986.ENSOCUP00000001559	Arginase-1
17	3						MCL	1	Red	87	FPR2	9986.ENSOCUP00000007434	Formyl peptide receptor 2; Belongs to the G-protein coupled receptor 1 family
18	3						MCL	1	Red	87	DUOXA2	9986.ENSOCUP00000012282	Dual oxidase maturation factor 2
19	3						MCL	1	Red	87	IL1A	9986.ENSOCUP00000007573	Interleukin-1 alpha; Produced by activated macrophages, IL-1 stimulates thymocyte proliferation by inducing IL-2 release, B-cell maturation and proliferation, and fibroblast growth factor activity. IL-1 proteins are involved in the inflammatory response, being identified as endogenous pyrogens, and are reported to stimulate the release of prostaglandin and collagenase from synovial cells
20	3						MCL	1	Red	87	LAPTM5	9986.ENSOCUP00000008419	Lysosomal protein transmembrane 5
21	3						MCL	1	Red	87	CD14	9986.ENSOCUP00000003648	Monocyte differentiation antigen CD14; Coreceptor for bacterial lipopolysaccharide. In concert with LBP, binds to monomeric lipopolysaccharide and delivers it to the LY96/TLR4 complex, thereby mediating the innate immune response to bacterial lipopolysaccharide (LPS). Acts via MyD88, TIRAP and TRAF6, leading to NF-kappa-B activation, cytokine secretion and the inflammatory response. Acts as a cor…
22	2						MCL	1	Red	87	CD74	9986.ENSOCUP00000003348	CD74 molecule, major histocompatibility complex, class II invariant chain
23	2						MCL	1	Red	87	MPEG1	9986.ENSOCUP00000012935	Macrophage expressed 1
24	2						MCL	1	Red	87	ENSOCUG00000008656	9986.ENSOCUP00000007479	Uncharacterized protein
25	2						MCL	1	Red	87	CTSC	9986.ENSOCUP00000012492	Cathepsin C; Belongs to the peptidase C1 family
26	2						MCL	1	Red	87	CD4	9986.ENSOCUP00000011113	T-cell surface glycoprotein CD4; Integral membrane glycoprotein that plays an essential role in the immune response and serves multiple functions in responses against both external and internal offenses. In T-cells, functions primarily as a coreceptor for MHC class II molecule:peptide complex. The antigens presented by class II peptides are derived from extracellular proteins while class I peptid…
27	2						MCL	1	Red	87	CXCR4	9986.ENSOCUP00000001655	C-X-C motif chemokine receptor 4; Belongs to the G-protein coupled receptor 1 family
28	2						MCL	1	Red	87	DNASE1L3	9986.ENSOCUP00000000723	Deoxyribonuclease I-like 3; Belongs to the DNase I family
29	2						MCL	1	Red	87	VWF	9986.ENSOCUP00000023792	Von Willebrand factor
30	2						MCL	1	Red	87	MMP1	9986.ENSOCUP00000015428	Interstitial collagenase; Cleaves collagens of types I, II, and III at one site in the helical domain. Also cleaves collagens of types VII and X; Belongs to the peptidase M10A family
31	2						MCL	1	Red	87	SIGLEC1	9986.ENSOCUP00000010935	Sialic acid binding Ig-like lectin 1, sialoadhesin
							MCL	1	Red	87	LY96	9986.ENSOCUP00000000834	Lymphocyte antigen 96
							MCL	1	Red	87	BCL2A1	9986.ENSOCUP00000009982	BCL2-related protein A1
							MCL	1	Red	87	CYBB	9986.ENSOCUP00000015119	XK-related protein; Cytochrome b-245, beta polypeptide
							MCL	1	Red	87	ARHGAP15	9986.ENSOCUP00000000410	Rho GTPase activating protein 15
							MCL	1	Red	87	SAA3	9986.ENSOCUP00000002092	Serum amyloid A-3 protein; Major acute phase reactant. Apolipoprotein of the HDL complex
							MCL	1	Red	87	CCR8	9986.ENSOCUP00000010278	Chemokine (C-C motif) receptor 8; Belongs to the G-protein coupled receptor 1 family
							MCL	1	Red	87	PTPRC	9986.ENSOCUP00000010311	Protein tyrosine phosphatase, receptor type, C
							MCL	1	Red	87	PPBP	9986.ENSOCUP00000025876	Uncharacterized protein
							MCL	1	Red	87	CD68	9986.ENSOCUP00000008945	CD68 molecule
							MCL	1	Red	87	PLAT	9986.ENSOCUP00000026754	Uncharacterized protein; Oryctolagus cuniculus plasminogen activator, tissue (PLAT), mRNA
							MCL	1	Red	87	TNC	9986.ENSOCUP00000021286	Tenascin C
							MCL	1	Red	87	TLR10	9986.ENSOCUP00000003207	Toll-like receptor 10
							MCL	1	Red	87	CTSS	9986.ENSOCUP00000009535	Cathepsin S; Belongs to the peptidase C1 family
							MCL	1	Red	87	ENSOCUG00000004197	9986.ENSOCUP00000003630	Uncharacterized protein
							MCL	1	Red	87	C1orf162	9986.ENSOCUP00000006756	Uncharacterized protein; Chromosome 1 open reading frame 162
							MCL	1	Red	87	MMP3	9986.ENSOCUP00000013084	Stromelysin-1; Can degrade fibronectin, laminin, gelatins of type I, III, IV, and V; collagens III, IV, X, and IX, and cartilage proteoglycans. Activates procollagenase; Belongs to the peptidase M10A family
							MCL	1	Red	87	PECAM1	9986.ENSOCUP00000013077	Platelet/endothelial cell adhesion molecule 1
							MCL	1	Red	87	AIF1	9986.ENSOCUP00000021741	Allograft inflammatory factor 1
							MCL	1	Red	87	GPR65	9986.ENSOCUP00000023850	G protein-coupled receptor 65; Belongs to the G-protein coupled receptor 1 family
							MCL	1	Red	87	ITGA4	9986.ENSOCUP00000021994	Integrin, alpha 4 (antigen CD49D, alpha 4 subunit of VLA-4 receptor)
							MCL	1	Red	87	C1QA	9986.ENSOCUP00000026373	Complement component 1, q subcomponent, A chain
							MCL	1	Red	87	CCR1	9986.ENSOCUP00000003170	Oryctolagus cuniculus chemokine (C-C motif) receptor 1 (CCR1), mRNA; Belongs to the G-protein coupled receptor 1 family
							MCL	1	Red	87	CXCL11	9986.ENSOCUP00000020903	Chemokine (C-X-C motif) ligand 11
							MCL	1	Red	87	ENSOCUG00000010529	9986.ENSOCUP00000009073	Uncharacterized protein; Belongs to the serpin family
							MCL	1	Red	87	TFEC	9986.ENSOCUP00000005440	Transcription factor EC
							MCL	1	Red	87	ITGB2	9986.ENSOCUP00000009929	Integrin, beta 2 (complement component 3 receptor 3 and 4 subunit)
							MCL	1	Red	87	CLEC4A	9986.ENSOCUP00000009409	C-type lectin domain family 4, member A
							MCL	1	Red	87	CCRL2	9986.ENSOCUP00000023378	Chemokine (C-C motif) receptor-like 2
							MCL	1	Red	87	NOX1	9986.ENSOCUP00000004902	NADPH oxidase 1
							MCL	1	Red	87	IL18RAP	9986.ENSOCUP00000005255	Interleukin 18 receptor accessory protein
							MCL	1	Red	87	PILRA	9986.ENSOCUP00000005134	Uncharacterized protein
							MCL	1	Red	87	HLA-DRA	9986.ENSOCUP00000007861	Oryctolagus cuniculus major histocompatibility complex, class II, DR alpha (HLA-DRA), mRNA; Belongs to the MHC class II family
							MCL	1	Red	87	CCL2	9986.ENSOCUP00000015636	C-C motif chemokine 2; Chemotactic factor that attracts monocytes, but not neutrophils
							MCL	1	Red	87	SERPINB2	9986.ENSOCUP00000012425	Oryctolagus cuniculus serpin peptidase inhibitor, clade B (ovalbumin), member 2 (SERPINB2), mRNA; Belongs to the serpin family
							MCL	1	Red	87	MMP12	9986.ENSOCUP00000007180	Macrophage metalloelastase; May be involved in tissue injury and remodeling. Has significant elastolytic activity. Can accept large and small amino acids at the P1' site, but has a preference for leucine. Aromatic or hydrophobic residues are preferred at the P1 site, with small hydrophobic residues (preferably alanine) occupying P3 (By similarity); Belongs to the peptidase M10A family
							MCL	1	Red	87	LGMN	9986.ENSOCUP00000004970	Legumain
							MCL	1	Red	87	MFGE8	9986.ENSOCUP00000011412	Milk fat globule-EGF factor 8 protein
							MCL	1	Red	87	HLA-DMA	9986.ENSOCUP00000015925	Major histocompatibility complex, class II, DM alpha; Belongs to the MHC class II family
							MCL	1	Red	87	CD44	9986.ENSOCUP00000000619	CD44 molecule (Indian blood group)
							MCL	1	Red	87	CD40LG	9986.ENSOCUP00000003395	CD40 ligand; Cytokine that binds to CD40/TNFRSF5. Involved in immunoglobulin class switching
							MCL	1	Red	87	MSR1	9986.ENSOCUP00000020109	Macrophage scavenger receptor types I and II; Membrane glycoproteins implicated in the pathologic deposition of cholesterol in arterial walls during atherogenesis. Two types of receptor subunits exist. These receptors mediate the endocytosis of a diverse group of macromolecules, including modified low density lipoproteins (LDL)
							MCL	1	Red	87	FYB	9986.ENSOCUP00000010933	FYN binding protein
							MCL	1	Red	87	DOCK2	9986.ENSOCUP00000000725	Dedicator of cytokinesis 2; Belongs to the DOCK family
							MCL	1	Red	87	AOAH	9986.ENSOCUP00000012523	Acyloxyacyl hydrolase; Removes the secondary (acyloxyacyl-linked) fatty acyl chains from the lipid A region of bacterial lipopolysaccharides (LPS). By breaking down LPS, terminates the host response to bacterial infection and prevents prolonged and damaging inflammatory responses. In peritoneal macrophages, seems to be important for recovery from a state of immune tolerance following infection by…
							MCL	1	Red	87	IGSF6	9986.ENSOCUP00000003709	Immunoglobulin superfamily, member 6
							MCL	1	Red	87	C1QC	9986.ENSOCUP00000013007	Complement component 1, q subcomponent, C chain
							MCL	1	Red	87	ITGAM	9986.ENSOCUP00000001364	Integrin, alpha M (complement component 3 receptor 3 subunit)
							MCL	1	Red	87	RGS1	9986.ENSOCUP00000011076	Regulator of G-protein signaling 1
							MCL	1	Red	87	GMFG	9986.ENSOCUP00000023327	Glia maturation factor, gamma
							MCL	1	Red	87	CXCL13	9986.ENSOCUP00000019487	Chemokine (C-X-C motif) ligand 13
							MCL	1	Red	87	CD53	9986.ENSOCUP00000012398	Tetraspanin; CD53 molecule
							MCL	1	Red	87	LY86	9986.ENSOCUP00000005519	Lymphocyte antigen 86
							MCL	1	Red	87	MYO1F	9986.ENSOCUP00000025127	Myosin IF; Belongs to the TRAFAC class myosin-kinesin ATPase superfamily. Myosin family
							MCL	1	Red	87	VSIG4	9986.ENSOCUP00000003609	V-set and immunoglobulin domain containing 4
							MCL	1	Red	87	IL36G	9986.ENSOCUP00000005756	Interleukin-1; Interleukin 36, gamma
							MCL	1	Red	87	BTK	9986.ENSOCUP00000009153	Bruton agammaglobulinemia tyrosine kinase
							MCL	2	Cyan	51	NUSAP1	9986.ENSOCUP00000002844	Nucleolar and spindle associated protein 1
							MCL	2	Cyan	51	HIST1H2BH	9986.ENSOCUP00000018894	annotation not available
							MCL	2	Cyan	51	NCAPG2	9986.ENSOCUP00000013328	non-SMC condensin II complex, subunit G2
							MCL	2	Cyan	51	NUF2	9986.ENSOCUP00000001018	NUF2, NDC80 kinetochore complex component
							MCL	2	Cyan	51	CCNB2	9986.ENSOCUP00000001415	Cyclin B2; Belongs to the cyclin family
							MCL	2	Cyan	51	HIST2H3D	9986.ENSOCUP00000016501	Histone H3
							MCL	2	Cyan	51	CALB1	9986.ENSOCUP00000005484	Uncharacterized protein; Calbindin 1, 28kDa
							MCL	2	Cyan	51	ARHGAP11A	9986.ENSOCUP00000008187	Rho GTPase activating protein 11A
							MCL	2	Cyan	51	TPX2	9986.ENSOCUP00000002784	TPX2, microtubule-associated
							MCL	2	Cyan	51	HIST1H1A	9986.ENSOCUP00000006393	Histone cluster 1, H1a
							MCL	2	Cyan	51	TTK	9986.ENSOCUP00000006160	TTK protein kinase
							MCL	2	Cyan	51	ASPM	9986.ENSOCUP00000012681	Asp (abnormal spindle) homolog, microcephaly associated (Drosophila)
							MCL	2	Cyan	51	RRM2	9986.ENSOCUP00000005042	Ribonucleotide reductase M2
							MCL	2	Cyan	51	NEIL3	9986.ENSOCUP00000000900	Nei endonuclease VIII-like 3 (E. coli)
							MCL	2	Cyan	51	NDC80	9986.ENSOCUP00000013244	NDC80 kinetochore complex component
							MCL	2	Cyan	51	CDK1	9986.ENSOCUP00000002479	Cyclin-dependent kinase 1; Belongs to the protein kinase superfamily
							MCL	2	Cyan	51	CDKN3	9986.ENSOCUP00000002650	Cyclin-dependent kinase inhibitor 3; May play a role in cell cycle regulation. Dual specificity phosphatase active toward substrates containing either phosphotyrosine or phosphoserine residues
							MCL	2	Cyan	51	SKA1	9986.ENSOCUP00000006847	Spindle and kinetochore associated complex subunit 1
							MCL	2	Cyan	51	KIF2C	9986.ENSOCUP00000010714	Kinesin-like protein; Belongs to the TRAFAC class myosin-kinesin ATPase superfamily. Kinesin family
							MCL	2	Cyan	51	TOP2A	9986.ENSOCUP00000002448	DNA topoisomerase 2; Control of topological states of DNA by transient breakage and subsequent rejoining of DNA strands. Topoisomerase II makes double-strand breaks
							MCL	2	Cyan	51	CENPE	9986.ENSOCUP00000000609	Centromere protein E, 312kDa; Belongs to the TRAFAC class myosin-kinesin ATPase superfamily. Kinesin family
							MCL	2	Cyan	51	BUB1B	9986.ENSOCUP00000005644	BUB1 mitotic checkpoint serine/threonine kinase B
							MCL	2	Cyan	51	CKAP2	9986.ENSOCUP00000022086	Uncharacterized protein
							MCL	2	Cyan	51	ENSOCUG00000023449	9986.ENSOCUP00000015840	Uncharacterized protein
							MCL	2	Cyan	51	CASC5	9986.ENSOCUP00000013544	Kinetochore scaffold 1; Cancer susceptibility candidate 5
							MCL	2	Cyan	51	HIST1H3E	9986.ENSOCUP00000021508	Histone cluster 1, H3e
							MCL	2	Cyan	51	ENSOCUG00000026452	9986.ENSOCUP00000018437	Histone H4; Core component of nucleosome. Nucleosomes wrap and compact DNA into chromatin, limiting DNA accessibility to the cellular machineries which require DNA as a template. Histones thereby play a central role in transcription regulation, DNA repair, DNA replication and chromosomal stability. DNA accessibility is regulated via a complex set of post-translational modifications of histones, a…
							MCL	2	Cyan	51	DIAPH3	9986.ENSOCUP00000001477	Diaphanous-related formin 3
							MCL	2	Cyan	51	PBK	9986.ENSOCUP00000000030	PDZ binding kinase
							MCL	2	Cyan	51	BUB1	9986.ENSOCUP00000012047	BUB1 mitotic checkpoint serine/threonine kinase
							MCL	2	Cyan	51	MELK	9986.ENSOCUP00000000901	Non-specific serine/threonine protein kinase; Maternal embryonic leucine zipper kinase
							MCL	2	Cyan	51	CENPF	9986.ENSOCUP00000025331	Centromere protein F, 350/400kDa
							MCL	2	Cyan	51	HIST3H3	9986.ENSOCUP00000019656	Histone cluster 3, H3
							MCL	2	Cyan	51	CDC20	9986.ENSOCUP00000009758	Cell division cycle 20
							MCL	2	Cyan	51	KIF11	9986.ENSOCUP00000014363	Kinesin family member 11; Belongs to the TRAFAC class myosin-kinesin ATPase superfamily. Kinesin family
							MCL	2	Cyan	51	SGOL1	9986.ENSOCUP00000005241	Shugoshin-like 1 (S. pombe)
							MCL	2	Cyan	51	KIF20A	9986.ENSOCUP00000013573	Kinesin-like protein; Kinesin family member 20A; Belongs to the TRAFAC class myosin-kinesin ATPase superfamily. Kinesin family
							MCL	2	Cyan	51	NCAPG	9986.ENSOCUP00000005876	non-SMC condensin I complex, subunit G
							MCL	2	Cyan	51	FANCD2	9986.ENSOCUP00000002434	Fanconi anemia, complementation group D2
							MCL	2	Cyan	51	ECT2	9986.ENSOCUP00000023606	Epithelial cell transforming 2
							MCL	2	Cyan	51	CKS2	9986.ENSOCUP00000021916	Cyclin-dependent kinases regulatory subunit; Binds to the catalytic subunit of the cyclin dependent kinases and is essential for their biological function
							MCL	2	Cyan	51	MKI67	9986.ENSOCUP00000004451	Marker of proliferation Ki-67
							MCL	2	Cyan	51	SHCBP1	9986.ENSOCUP00000011873	SHC SH2-domain binding protein 1
							MCL	2	Cyan	51	HIST1H3I	9986.ENSOCUP00000019185	Uncharacterized protein; Histone cluster 1, H3i
							MCL	2	Cyan	51	MAD2L1	9986.ENSOCUP00000007123	MAD2 mitotic arrest deficient-like 1 (yeast)
							MCL	2	Cyan	51	CCNA2	9986.ENSOCUP00000020057	Cyclin A2; Uncharacterized protein ; Belongs to the cyclin family
							MCL	2	Cyan	51	AURKA	9986.ENSOCUP00000015378	Aurora kinase A; Belongs to the protein kinase superfamily
							MCL	2	Cyan	51	CKAP2L	9986.ENSOCUP00000007568	Cytoskeleton associated protein 2-like
							MCL	2	Cyan	51	MASTL	9986.ENSOCUP00000009735	Microtubule associated serine/threonine kinase-like
							MCL	2	Cyan	51	PRR11	9986.ENSOCUP00000002019	Proline rich 11
							MCL	2	Cyan	51	RACGAP1	9986.ENSOCUP00000013471	Rac GTPase activating protein 1
							MCL	3	Orchid (2)	20	SLC13A3	9986.ENSOCUP00000015128	Solute carrier family 13 (sodium-dependent dicarboxylate transporter), member 3
							MCL	3	Orchid (2)	20	SLC17A1	9986.ENSOCUP00000012050	Sodium-dependent phosphate transport protein 1; Important for the resorption of phosphate by the kidney. May be involved in actively transporting phosphate into cells via Na(+) cotransport in the renal brush border membrane. Plays a role in urate transport in the kidney; Belongs to the major facilitator superfamily. Sodium/anion cotransporter family
							MCL	3	Orchid (2)	20	SLC26A4	9986.ENSOCUP00000010879	Pendrin; Sodium-independent transporter of chloride and iodide
							MCL	3	Orchid (2)	20	SLC25A4	9986.ENSOCUP00000002239	Involved in mitochondrial ADP/ATP transport. Catalyzes the exchange of cytoplasmic ADP with mitochondrial ATP across the mitochondrial inner membrane; Belongs to the mitochondrial carrier (TC 2.A.29) family
							MCL	3	Orchid (2)	20	SLC5A12	9986.ENSOCUP00000015131	Solute carrier family 5 (sodium/monocarboxylate cotransporter), member 12; Belongs to the sodium:solute symporter (SSF) (TC 2.A.21) family
							MCL	3	Orchid (2)	20	ENSOCUG00000023353	9986.ENSOCUP00000021164	Uncharacterized protein
							MCL	3	Orchid (2)	20	SLC15A2	9986.ENSOCUP00000001594	Solute carrier family 15 member 2; Proton-coupled intake of oligopeptides of 2 to 4 amino acids with a preference for dipeptides
							MCL	3	Orchid (2)	20	SLC13A1	9986.ENSOCUP00000000884	Solute carrier family 13 (sodium/sulfate symporter), member 1
							MCL	3	Orchid (2)	20	ROAT1	9986.ENSOCUP00000022887	Solute carrier family 22 member 6; Involved in the renal elimination of endogenous and exogenous organic anions. Functions as organic anion exchanger when the uptake of one molecule of organic anion is coupled with an efflux of one molecule of endogenous dicarboxylic acid (glutarate, ketoglutarate, etc). Mediates the sodium-independent uptake of cidofovir, adefovir, 9-(2-phosphonylmethoxyethyl) g…
							MCL	3	Orchid (2)	20	SLC7A13	9986.ENSOCUP00000015441	Solute carrier family 7 (anionic amino acid transporter), member 13
							MCL	3	Orchid (2)	20	UMOD	9986.ENSOCUP00000005296	Uromodulin
							MCL	3	Orchid (2)	20	ENSOCUG00000027218	9986.ENSOCUP00000025529	Uncharacterized protein
							MCL	3	Orchid (2)	20	FXYD2	9986.ENSOCUP00000008924	FXYD domain-containing ion transport regulator; Belongs to the FXYD family
							MCL	3	Orchid (2)	20	SLC5A1	9986.ENSOCUP00000015091	Sodium/glucose cotransporter 1; Actively transports glucose into cells by Na(+) cotransport with a Na(+) to glucose coupling ratio of 2:1. Efficient substrate transport in mammalian kidney is provided by the concerted action of a low affinity high capacity and a high affinity low capacity Na(+)/glucose cotransporter arranged in series along kidney proximal tubules
							MCL	3	Orchid (2)	20	PDZK1	9986.ENSOCUP00000017122	Na(+)/H(+) exchange regulatory cofactor NHE-RF3; A scaffold protein that connects plasma membrane proteins and regulatory components, regulating their surface expression in epithelial cells apical domains. May be involved in the coordination of a diverse range of regulatory processes for ion transport and second messenger cascades. In complex with SLC9A3R1, may cluster proteins that are functiona…
							MCL	3	Orchid (2)	20	SLC12A1	9986.ENSOCUP00000014189	Solute carrier family 12 member 1; Electrically silent transporter system. Mediates sodium and chloride reabsorption. Plays a vital role in the regulation of ionic balance and cell volume
							MCL	3	Orchid (2)	20	SLC5A2	9986.ENSOCUP00000025524	Sodium/nucleoside cotransporter; Actively transports uridine into cells by Na(+) cotransport. May play a role in reabsorption of nucleosides from glomerular filtrate by the proximal tubule in kidney, and in the regulation of cardiac contractility by adenosine
							MCL	3	Orchid (2)	20	HSD17B13	9986.ENSOCUP00000006250	Hydroxysteroid (17-beta) dehydrogenase 13; Belongs to the short-chain dehydrogenases/reductases (SDR) family
							MCL	3	Orchid (2)	20	ENSOCUG00000024529	9986.ENSOCUP00000023715	Uncharacterized protein
							MCL	3	Orchid (2)	20	SLC16A9	9986.ENSOCUP00000011738	Solute carrier family 16, member 9
							MCL	4	Violet	20	ENSOCUG00000024382	9986.ENSOCUP00000023261	Uncharacterized protein
							MCL	4	Violet	20	ENSOCUG00000024395	9986.ENSOCUP00000016167	Uncharacterized protein
							MCL	4	Violet	20	FCRLA	9986.ENSOCUP00000006831	Fc receptor-like A
							MCL	4	Violet	20	ENSOCUG00000024859	9986.ENSOCUP00000018497	Uncharacterized protein
							MCL	4	Violet	20	MS4A1	9986.ENSOCUP00000006862	Membrane-spanning 4-domains, subfamily A, member 1
							MCL	4	Violet	20	GNG2	9986.ENSOCUP00000012613	Guanine nucleotide-binding protein subunit gamma; Guanine nucleotide-binding proteins (G proteins) are involved as a modulator or transducer in various transmembrane signaling systems. The beta and gamma chains are required for the GTPase activity, for replacement of GDP by GTP, and for G protein- effector interaction
							MCL	4	Violet	20	ENSOCUG00000021274	9986.ENSOCUP00000016257	Uncharacterized protein
							MCL	4	Violet	20	ENSOCUG00000003834	9986.ENSOCUP00000003324	Uncharacterized protein
							MCL	4	Violet	20	ENSOCUG00000020894	9986.ENSOCUP00000023593	Uncharacterized protein
							MCL	4	Violet	20	PIK3CG	9986.ENSOCUP00000010960	Phosphatidylinositol-4,5-bisphosphate 3-kinase, catalytic subunit gamma; Belongs to the PI3/PI4-kinase family
							MCL	4	Violet	20	ENSOCUG00000026320	9986.ENSOCUP00000026009	Uncharacterized protein
							MCL	4	Violet	20	ENSOCUG00000025103	9986.ENSOCUP00000016904	Uncharacterized protein
							MCL	4	Violet	20	ENSOCUG00000022278	9986.ENSOCUP00000016283	Uncharacterized protein
							MCL	4	Violet	20	CD79B	9986.ENSOCUP00000003754	CD79b molecule, immunoglobulin-associated beta
							MCL	4	Violet	20	LRRC19	9986.ENSOCUP00000027210	Leucine rich repeat containing 19
							MCL	4	Violet	20	SPIB	9986.ENSOCUP00000017492	Uncharacterized protein
							MCL	4	Violet	20	CD22	9986.ENSOCUP00000006691	CD22 molecule
							MCL	4	Violet	20	ENSOCUG00000023983	9986.ENSOCUP00000016373	Uncharacterized protein
							MCL	4	Violet	20	ENSOCUG00000021610	9986.ENSOCUP00000015663	Uncharacterized protein
							MCL	4	Violet	20	ENSOCUG00000026446	9986.ENSOCUP00000021455	Uncharacterized protein
							MCL	5	Purple	12	HRASLS2	9986.ENSOCUP00000022414	HRAS-like suppressor 2
							MCL	5	Purple	12	CYP2C2	9986.ENSOCUP00000013127	Cytochrome P450 2C2; Cytochromes P450 are a group of heme-thiolate monooxygenases. In liver microsomes, this enzyme is involved in an NADPH-dependent electron transport pathway. It oxidizes a variety of structurally unrelated compounds, including steroids, fatty acids, and xenobiotics. In the epoxidation of arachidonic acid it generates only 14,15- and 11,12-cis-epoxyeicosatrienoic acids
							MCL	5	Purple	12	UGT2B13	9986.ENSOCUP00000021284	UDP-glucuronosyltransferase 2B13; UDPGT is of major importance in the conjugation and subsequent elimination of potentially toxic xenobiotics and endogenous compounds. Acts on small phenolic agents such as 2- beta-naphthol and 4-methylumbelliferone as well as bulky phenolic compounds like 2-hydroxy- and 4-hydroxybiphenyl. In contrast to 2B16 it is active toward octylgallate; Belongs to the UDP-gl…
							MCL	5	Purple	12	ADH6	9986.ENSOCUP00000000001	Alcohol dehydrogenase 6 (class V)
							MCL	5	Purple	12	ENSOCUG00000013240	9986.ENSOCUP00000011390	UDP-glucuronosyltransferase; Belongs to the UDP-glycosyltransferase family
							MCL	5	Purple	12	PLA2G7	9986.ENSOCUP00000000661	Phospholipase A2, group VII (platelet-activating factor acetylhydrolase, plasma)
							MCL	5	Purple	12	ENSOCUG00000022472	9986.ENSOCUP00000025441	UDP-glucuronosyltransferase; Belongs to the UDP-glycosyltransferase family
							MCL	5	Purple	12	UGT2A1	9986.ENSOCUP00000021836	UDP-glucuronosyltransferase; Belongs to the UDP-glycosyltransferase family
							MCL	5	Purple	12	CYP3A6	9986.ENSOCUP00000016348	Cytochrome P450 3A6; Exhibits progesterone 6 beta-hydroxylase activity
							MCL	5	Purple	12	MIOX	9986.ENSOCUP00000018655	Uncharacterized protein; Myo-inositol oxygenase
							MCL	5	Purple	12	ENSOCUG00000024354	9986.ENSOCUP00000019839	Uncharacterized protein; Belongs to the cytochrome P450 family
							MCL	5	Purple	12	ENSOCUG00000026559	9986.ENSOCUP00000011815	UDP-glucuronosyltransferase; Belongs to the UDP-glycosyltransferase family
							MCL	6	Pink	7	ENSOCUG00000016749	9986.ENSOCUP00000014391	Uncharacterized protein
							MCL	6	Pink	7	ENSOCUG00000022523	9986.ENSOCUP00000019775	Uncharacterized protein
							MCL	6	Pink	7	UBD	9986.ENSOCUP00000025788	Ubiquitin D
							MCL	6	Pink	7	RPL36AL	9986.ENSOCUP00000023802	Ribosomal protein L36a-like
							MCL	6	Pink	7	ENSOCUG00000008407	9986.ENSOCUP00000007261	Uncharacterized protein
							MCL	6	Pink	7	RPP38	9986.ENSOCUP00000014161	Uncharacterized protein
							MCL	6	Pink	7	RPS14	9986.ENSOCUP00000009893	Uncharacterized protein; Belongs to the universal ribosomal protein uS11 family
							MCL	7	Hot Pink	6	GATM	9986.ENSOCUP00000012337	Glycine amidinotransferase (L-arginine:glycine amidinotransferase)
							MCL	7	Hot Pink	6	SNCA	9986.ENSOCUP00000022983	Alpha-synuclein; Synuclein, alpha (non A4 component of amyloid precursor); Belongs to the synuclein family
							MCL	7	Hot Pink	6	DEFB1	9986.ENSOCUP00000021529	Defensin, beta 1
							MCL	7	Hot Pink	6	HBB2	9986.ENSOCUP00000000491	Hemoglobin subunit beta-1/2; Involved in oxygen transport from the lung to the various peripheral tissues; Belongs to the globin family
							MCL	7	Hot Pink	6	ALAS2	9986.ENSOCUP00000026674	Aminolevulinate, delta-, synthase 2
							MCL	7	Hot Pink	6	PIPOX	9986.ENSOCUP00000013124	Peroxisomal sarcosine oxidase; Pipecolic acid oxidase
							MCL	8	Pale Violet Red	6	HAO2	9986.ENSOCUP00000015420	Hydroxyacid oxidase 2 (long chain)
							MCL	8	Pale Violet Red	6	APOBEC1	9986.ENSOCUP00000021115	C->U-editing enzyme APOBEC-1; Catalytic component of the apolipoprotein B mRNA editing enzyme complex which is responsible for the postranscriptional editing of a CAA codon for Gln to a UAA codon for stop in the APOB mRNA. Also involved in CGA (Arg) to UGA (Stop) editing in the NF1 mRNA. May also play a role in the epigenetic regulation of gene expression through the process of active DNA demethy…
							MCL	8	Pale Violet Red	6	FGB	9986.ENSOCUP00000009668	Fibrinogen beta chain; Cleaved by the protease thrombin to yield monomers which, together with fibrinogen alpha (FGA) and fibrinogen gamma (FGG), polymerize to form an insoluble fibrin matrix. Fibrin has a major function in hemostasis as one of the primary components of blood clots. In addition, functions during the early stages of wound repair to stabilize the lesion and guide cell migration dur…
							MCL	8	Pale Violet Red	6	A1CF	9986.ENSOCUP00000009969	APOBEC1 complementation factor
							MCL	8	Pale Violet Red	6	FMO3	9986.ENSOCUP00000026249	Dimethylaniline monooxygenase [N-oxide-forming] 3; Involved in the oxidative metabolism of a variety of xenobiotics such as drugs and pesticides. It N-oxygenates primary aliphatic alkylamines as well as secondary and tertiary amines. Acts on TMA to produce TMA-N-oxide; Belongs to the FMO family
							MCL	8	Pale Violet Red	6	ACSM3	9986.ENSOCUP00000008527	acyl-CoA synthetase medium-chain family member 3
							MCL	9	Light Coral	5	FABP1	9986.ENSOCUP00000014571	Fatty acid binding protein 1, liver
							MCL	9	Light Coral	5	AZGP1	9986.ENSOCUP00000018393	Alpha-2-glycoprotein 1, zinc-binding; Belongs to the MHC class I family
							MCL	9	Light Coral	5	CD36	9986.ENSOCUP00000002156	CD36 molecule (thrombospondin receptor); Belongs to the CD36 family
							MCL	9	Light Coral	5	UCP2	9986.ENSOCUP00000010840	Uncoupling protein 2 (mitochondrial, proton carrier); Belongs to the mitochondrial carrier (TC 2.A.29) family
							MCL	9	Light Coral	5	HAVCR1	9986.ENSOCUP00000000497	Hepatitis A virus cellular receptor 1
							MCL	10	Salmon	4	SLC7A7	9986.ENSOCUP00000000628	Solute carrier family 7 (amino acid transporter light chain, y+L system), member 7
							MCL	10	Salmon	4	SLC1A1	9986.ENSOCUP00000022489	Excitatory amino acid transporter 3; Sodium-dependent, high-affinity amino acid transporter that mediates the uptake of L-glutamate and also L-aspartate and D-aspartate. Can also transport L-cysteine (By similarity). Functions as a symporter that transports one amino acid molecule together with two or three Na(+) ions and one proton, in parallel with the counter-transport of one K(+) ion. Mediate…
							MCL	10	Salmon	4	SLC3A1	9986.ENSOCUP00000004739	Oryctolagus cuniculus solute carrier family 3 (cystine, dibasic and neutral amino acid transporters, activator of cystine, dibasic and neutral amino acid transport), member 1 (SLC3A1), mRNA
							MCL	10	Salmon	4	MCHR1	9986.ENSOCUP00000025868	Melanin-concentrating hormone receptor 1
							MCL	11	Fire Brick	4	C3	9986.ENSOCUP00000007209	Complement C3 alpha chain; C3 plays a central role in the activation of the complement system. Its processing by C3 convertase is the central reaction in both classical and alternative complement pathways. After activation C3b can bind covalently, via its reactive thioester, to cell surface carbohydrates or immune aggregates
							MCL	11	Fire Brick	4	ORM1	9986.ENSOCUP00000003988	Alpha-1-acid glycoprotein; Functions as transport protein in the blood stream. Binds various ligands in the interior of its beta-barrel domain (By similarity). Appears to function in modulating the activity of the immune system during the acute-phase reaction
							MCL	11	Fire Brick	4	IGHM	9986.ENSOCUP00000011642	Ig mu chain C region membrane-bound form; Immunoglobulin heavy constant mu
							MCL	11	Fire Brick	4	C2	9986.ENSOCUP00000006056	Complement component 2; Belongs to the peptidase S1 family
							MCL	12	Sandy Brown	4	C1GALT1	9986.ENSOCUP00000018442	Uncharacterized protein; Glycosyltransferase that generates the core 1 O-glycan Gal-beta1-3GalNAc-alpha1-Ser/Thr (T antigen), which is a precursor for many extended O-glycans in glycoproteins
							MCL	12	Sandy Brown	4	GALNT11	9986.ENSOCUP00000009743	Polypeptide N-acetylgalactosaminyltransferase 11
							MCL	12	Sandy Brown	4	ARRDC4	9986.ENSOCUP00000008386	Arrestin domain containing 4
							MCL	12	Sandy Brown	4	CUBN	9986.ENSOCUP00000012360	Uncharacterized protein; Cubilin (intrinsic factor-cobalamin receptor)
							MCL	13	Dark Golden Rod	4	S100A8	9986.ENSOCUP00000008245	S100 calcium binding protein A8; Belongs to the S-100 family
							MCL	13	Dark Golden Rod	4	S100A12	9986.ENSOCUP00000018611	Protein S100-A12; S100A12 is a calcium-, zinc- and copper-binding protein which plays a prominent role in the regulation of inflammatory processes and immune response. Its proinflammatory activity involves recruitment of leukocytes, promotion of cytokine and chemokine production, and regulation of leukocyte adhesion and migration. Acts as an alarmin or a danger associated molecular pattern (DAMP)…
							MCL	13	Dark Golden Rod	4	CSF3R	9986.ENSOCUP00000009666	Colony stimulating factor 3 receptor (granulocyte)
							MCL	13	Dark Golden Rod	4	S100A9	9986.ENSOCUP00000007456	Protein S100-A9; S100A9 is a calcium- and zinc-binding protein which plays a prominent role in the regulation of inflammatory processes and immune response. It can induce neutrophil chemotaxis, adhesion, can increase the bactericidal activity of neutrophils by promoting phagocytosis via activation of SYK, PI3K/AKT, and ERK1/2 and can induce degranulation of neutrophils by a MAPK-dependent mechani…
							MCL	14	Khaki	3	CLEC4E	9986.ENSOCUP00000007932	C-type lectin domain family 4, member E
							MCL	14	Khaki	3	CLEC4D	9986.ENSOCUP00000010596	C-type lectin domain family 4, member D
							MCL	14	Khaki	3	IRG1	9986.ENSOCUP00000019730	Aconitate decarboxylase 1; Immunoresponsive 1 homolog (mouse)
							MCL	15	Brown	3	FCGBP	9986.ENSOCUP00000016284	Fc fragment of IgG binding protein
							MCL	15	Brown	3	ITLN2	9986.ENSOCUP00000006041	Uncharacterized protein
							MCL	15	Brown	3	SERPINA3	9986.ENSOCUP00000018096	Serpin family A member 3; Belongs to the serpin family
							MCL	16	Yellow	3	ACMSD	9986.ENSOCUP00000000575	Aminocarboxymuconate semialdehyde decarboxylase
							MCL	16	Yellow	3	KYNU	9986.ENSOCUP00000005365	Kynureninase; Catalyzes the cleavage of L-kynurenine (L-Kyn) and L-3- hydroxykynurenine (L-3OHKyn) into anthranilic acid (AA) and 3- hydroxyanthranilic acid (3-OHAA), respectively. Has a preference for the L-3-hydroxy form. Also has cysteine-conjugate-beta-lyase activity; Belongs to the kynureninase family
							MCL	16	Yellow	3	IDO1	9986.ENSOCUP00000002899	Indoleamine 2,3-dioxygenase 1
							MCL	17	Olive	3	IFGGA1	9986.ENSOCUP00000024789	Uncharacterized protein
							MCL	17	Olive	3	IFGGD1	9986.ENSOCUP00000025726	Interferon-gamma-inducible GTPase IFGGD1 protein; Uncharacterized protein
							MCL	17	Olive	3	ENSOCUG00000017251	9986.ENSOCUP00000014827	Uncharacterized protein
							MCL	18	Green	3	ENSOCUG00000006864	9986.ENSOCUP00000005934	Uncharacterized protein
							MCL	18	Green	3	CD3G	9986.ENSOCUP00000000378	Uncharacterized protein
							MCL	18	Green	3	CD3D	9986.ENSOCUP00000000382	Uncharacterized protein
							MCL	19	Aquamarine	3	TMEM27	9986.ENSOCUP00000011254	Transmembrane protein 27
							MCL	19	Aquamarine	3	TSPAN8	9986.ENSOCUP00000015689	Tetraspanin 8
							MCL	19	Aquamarine	3	SLC30A8	9986.ENSOCUP00000007337	Solute carrier family 30 (zinc transporter), member 8
							MCL	20	Sky Blue	3	ABCC2	9986.ENSOCUP00000007069	Canalicular multispecific organic anion transporter 1; Mediates hepatobiliary excretion of numerous organic anions
							MCL	20	Sky Blue	3	CYSLTR1	9986.ENSOCUP00000013908	Cysteinyl leukotriene receptor 1
							MCL	20	Sky Blue	3	ABCB11	9986.ENSOCUP00000001184	Bile salt export pump; Involved in the ATP-dependent secretion of bile salts into the canaliculus of hepatocytes
							MCL	21	Sky Blue (2)	3	CA1	9986.ENSOCUP00000004364	Carbonic anhydrase 1; Reversible hydration of carbon dioxide
							MCL	21	Sky Blue (2)	3	CYP24A1	9986.ENSOCUP00000004268	Cytochrome P450, family 24, subfamily A, polypeptide 1
							MCL	21	Sky Blue (2)	3	CA12	9986.ENSOCUP00000004000	Carbonic anhydrase 12; Reversible hydration of carbon dioxide; Belongs to the alpha-carbonic anhydrase family
							MCL	22	Sky Blue (3)	2	FSCN1	9986.ENSOCUP00000016415	Fascin actin-bundling protein 1
							MCL	22	Sky Blue (3)	2	ACTC1	9986.ENSOCUP00000006542	Actin, alpha skeletal muscle; Actins are highly conserved proteins that are involved in various types of cell motility and are ubiquitously expressed in all eukaryotic cells
							MCL	23	Cornflower Blue (2)	2	SLC13A2	9986.ENSOCUP00000011839	Solute carrier family 13 member 2; Cotransport of sodium ions and dicarboxylates such as succinate and citrate
							MCL	23	Cornflower Blue (2)	2	SLC36A2	9986.ENSOCUP00000013613	Solute carrier family 36 (proton/amino acid symporter), member 2
							MCL	24	Cornflower Blue	2	SLAMF6	9986.ENSOCUP00000019702	SLAM family member 6
							MCL	24	Cornflower Blue	2	CD48	9986.ENSOCUP00000011653	CD48 molecule
							MCL	25	Blue	2	KCNJ15	9986.ENSOCUP00000021920	Potassium inwardly-rectifying channel, subfamily J, member 15
							MCL	25	Blue	2	LRP2	9986.ENSOCUP00000009497	Low density lipoprotein receptor-related protein 2
							MCL	26	Medium Slate Blue (2)	2	EVI2B	9986.ENSOCUP00000022118	Ecotropic viral integration site 2B
							MCL	26	Medium Slate Blue (2)	2	EVI2A	9986.ENSOCUP00000007435	Uncharacterized protein
							MCL	27	Medium Slate Blue	2	PDE1C	9986.ENSOCUP00000007876	Phosphodiesterase 1C, calmodulin-dependent 70kDa
							MCL	27	Medium Slate Blue	2	CTDSP2	9986.ENSOCUP00000010786	Uncharacterized protein
							MCL	28	Medium Purple	2	KRT16	9986.ENSOCUP00000011290	Keratin 16; Belongs to the intermediate filament family
							MCL	28	Medium Purple	2	DSG3	9986.ENSOCUP00000006354	Desmoglein 3
							MCL	29	Medium Purple (2)	2	DPEP1	9986.ENSOCUP00000008950	Dipeptidase 1; Hydrolyzes a wide range of dipeptides. Implicated in the renal metabolism of glutathione and its conjugates. Converts leukotriene D4 to leukotriene E4; it may play an important role in the regulation of leukotriene activity; Belongs to the metallo-dependent hydrolases superfamily. Peptidase M19 family
							MCL	29	Medium Purple (2)	2	OCIAD2	9986.ENSOCUP00000017567	OCIA domain containing 2
							MCL	30	Orchid	2	KCNJ16	9986.ENSOCUP00000024387	Potassium inwardly-rectifying channel, subfamily J, member 16
							MCL	30	Orchid	2	ABCA6	9986.ENSOCUP00000012374	ATP-binding cassette, sub-family A (ABC1), member 6
							MCL	31	Violet (2)	2	RNASE6	9986.ENSOCUP00000006480	Ribonuclease A family member k6; Ribonuclease A D1; Uncharacterized protein ; Belongs to the pancreatic ribonuclease family
							MCL	31	Violet (2)	2	FCER1A	9986.ENSOCUP00000021595	Fc fragment of IgE, high affinity I, receptor for; alpha polypeptide

## Sheet: Cl1
String Cluster 1 (87 genes) analyzed in Reactome pathway database
Reactome Pathway identifier	Pathway name	#Entities found	#Entities total	#Interactors found	#Interactors total	Entities ratio	Entities pValue	Entities FDR	#Reactions found	#Reactions total	Reactions ratio	Species identifier	Species name	Submitted entities found	Mapped entities	Submitted entities hit interactor	Interacts with	Found reaction identifiers
R-HSA-380108	Chemokine receptors bind chemokines	13	57	7	71	0.00400056	3.92131e-13	2.6861e-10	12	19	0.00154371	9606	Homo sapiens	CCR1;CXCL10;CXCL11;IL8;CCRL2;CXCR4;CCL2;CCR8;PPBP;CXCR6;CXCL13	P51685;O00574;P80162;P32246;O00421;P51686;P13500;P10145;P61073;O43927;P02778;P02775;O14625	IL8;CXCR4;CXCL11;CCL2;CXCL10;PPBP;CCR1	P49682;P48061;P13501;P25025	R-HSA-373061;R-HSA-373813;R-HSA-374214;R-HSA-373073;R-HSA-443986;R-HSA-373074;R-HSA-373791;R-HSA-373358;R-HSA-374248;R-HSA-444523;R-HSA-8851352;R-HSA-3296301
R-HSA-6798695	Neutrophil degranulation	22	480	0	0	0.0336889	1.53566e-12	5.25196e-10	10	10	0.00081248	9606	Homo sapiens	CD53;ITGAM;SERPINB2;ARG1;GMFG;ITGB2;CYBB;PPBP;FPR2;CTSS;PTPRC;CLEC5A;C3AR1;PECAM1;CD14;CD68;DOCK2;CD44;CTSC				R-HSA-6798743;R-HSA-6799350;R-HSA-6798739;R-HSA-6800434;R-HSA-6798751;R-HSA-6798749;R-HSA-6798748;R-HSA-6798747;R-HSA-6800426;R-HSA-6798745
R-HSA-6785807	Interleukin-4 and Interleukin-13 signaling	16	211	1	138	0.0148091	1.40599e-09	3.20565e-07	13	46	0.00373741	9606	Homo sapiens	IL1A;ITGAM;IL8;MMP1;ITGB2;MMP3;CCL2;IL2RG	P01583;P05107;P03956;ENSG00000115008;ENSG00000196611;P11215;P13500;P10145;P31785;P20702;ENSG00000149968;ENSG00000169896;ENSG00000160255;ENSG00000108691;P08254;ENSG00000169429	IL2RG	P24394;P05112	R-HSA-6786095;R-HSA-6789615;R-HSA-6789325;R-HSA-6786092;R-HSA-6786124;R-HSA-6786058;R-HSA-6785898;R-HSA-451895;R-HSA-6786101;R-HSA-6789524;R-HSA-6786096;R-HSA-6788346;R-HSA-6786072
R-HSA-375276	Peptide ligand-binding receptors	17	211	9	228	0.0148091	2.84518e-09	4.86525e-07	17	76	0.00617485	9606	Homo sapiens	CCR1;CXCR4;CYBB;CXCR6;PPBP;FPR2;CXCL13;CXCL10;CXCL11;IL8;CCRL2;C3AR1;CCL2;CCR8	P51685;P51811;P25090;O00574;P80162;P32246;P51686;O00421;P13500;P10145;P61073;O43927;P02778;P21462;P02775;Q16581;O14625	VSIG4;IL8;CXCR4;CXCL11;CCL2;CXCL10;PPBP;CCR1;VSIG4	P49682;P01024;P48061;P13501;P25025	R-HSA-373061;R-HSA-444647;R-HSA-374214;R-HSA-444527;R-HSA-373358;R-HSA-391913;R-HSA-374248;R-HSA-444523;R-HSA-374251;R-HSA-373813;R-HSA-5694082;R-HSA-373073;R-HSA-443986;R-HSA-373074;R-HSA-373791;R-HSA-8851352;R-HSA-3296301
R-HSA-6783783	Interleukin-10 signaling	11	86	0	88	0.00603593	2.76396e-08	3.78663e-06	2	15	0.00121872	9606	Homo sapiens	CCR1;CXCL10;IL1A;IL8;CCL2;FPR2				R-HSA-6784160;R-HSA-8937654
R-HSA-168256	Immune System	67	2822	27	3548	0.198063	9.46848e-08	1.07941e-05	352	1597	0.129753	9606	Homo sapiens	ITGAM;GMFG;ITGB2;CTSS;IL18RAP;CLEC5A;C3AR1;CTSC;HLA-DPA1;CD53;SERPINB2;VWF;ITGA4;MMP1;ARG1;MMP3;CYBB;CLEC4A;IL1A;BTK;PECAM1;TLR10;DOCK2;CD44;BIRC3;C1QA;LY96;FPR2;IL2RG;FYB;HLA-DMA;CLEC7A;CCL2;CD14;CCR1;CD74;LY86;IL36G;PPBP;PILRA;CXCL10;CD4;CD40LG;PTPRC;IL8;HLA-DRA;SIGLEC1;CD68;LGMN;C1QC	Q9BZZ2;O95711;P25090;P04839;P13500;Q06187;ENSG00000160255;ENSG00000169429;P29965;O15117;P20036;Q13489;P03956;Q92608;P11215;ENSG00000149968;P01903;P08571;P08575;ENSG00000231389;ENSG00000108691;P08254;P16070;P25774;Q9Y6Y9;P01583;O95256;P05107;Q9NZH8;ENSG00000026508;P28067;Q9UKJ1;Q9UMR7;P48595;P19397;ENSG00000197632;P32246;ENSG00000169245;P16284;Q9NY25;P02747;P02745;ENSG00000163823;P21462;P01730;ENS…	VSIG4;BIRC3;PILRA;ITGB2;BTK;TLR10;CD4;BIRC3;MMP1;IL2RG;PTPRC;ITGA4;IL8;CD53;VSIG4;CLEC7A;IL2RG;IL1A;CLEC7A;CD44;PECAM1;FYB;CCL2;MMP1;CXCR4;MMP1;BTK	Q13546;P05412;P24394;P01730;16618;Q9Y572;P06241;P60568;P05112;P26038;P29466;Q13261;Q01638;Q04206;Q8WV28;P26715;Q06124;16337;Q06187;P35222;P01100;O43353;P01024;P08238;O43561-2;P29350;P41240;P62993;Q13094;P04233;P27930;Q01628;Q8WVV5;Q9BXR5;Q04759;18348;P19320;P16333;P00519	R-HSA-450054;R-HSA-1810457;R-HSA-452100;R-HSA-202241;R-HSA-688137;R-HSA-202245;R-HSA-975880;R-HSA-452097;R-HSA-975878;R-HSA-450063;R-HSA-975879;R-HSA-452108;R-HSA-202248;R-HSA-975874;R-HSA-2130478;R-HSA-1369114;R-HSA-975873;R-HSA-8863895;R-HSA-9606784;R-HSA-2130486;R-HSA-5668417;R-HSA-936985;R-HSA-9605259;R-HSA-452122;R-HSA-913424;R-HSA-8963734;R-HSA-5621367;R-HSA-2562564;R-HSA-389158;R-HSA-20762…
R-HSA-428359	Insulin-like Growth Factor-2 mRNA Binding Proteins (IGF2BPs/IMPs/VICKZs) bind RNA	5	13	0	7	0.000912409	2.97703e-07	2.88772e-05	2	3	0.000243744	9606	Homo sapiens	CD44				R-HSA-428287;R-HSA-428296
R-HSA-373076	Class A/1 (Rhodopsin-like receptors)	18	461	10	389	0.0323554	8.74967e-06	0.000743722	19	152	0.0123497	9606	Homo sapiens	CCR1;GPR65;CXCR4;CYBB;CXCR6;PPBP;FPR2;CXCL13;CXCL10;CXCL11;IL8;CCRL2;C3AR1;CCL2;CCR8	P51685;P51811;P25090;O00574;P80162;P32246;P51686;O00421;P13500;P10145;P61073;O43927;Q8IYL9;P02778;P21462;P02775;Q16581;O14625	VSIG4;IL8;CXCR4;CXCL11;CCL2;GYPA;CXCL10;PPBP;CCR1;VSIG4	P49682;P01024;P48061;P13501;O15552;P25025	R-HSA-373061;R-HSA-444647;R-HSA-374214;R-HSA-444527;R-HSA-373358;R-HSA-391913;R-HSA-444171;R-HSA-374248;R-HSA-444523;R-HSA-374251;R-HSA-373813;R-HSA-5694082;R-HSA-373073;R-HSA-443986;R-HSA-373074;R-HSA-373791;R-HSA-444731;R-HSA-8851352;R-HSA-3296301
R-HSA-500792	GPCR ligand binding	18	652	10	412	0.0457608	0.00015937	0.011895	19	179	0.0145434	9606	Homo sapiens	CCR1;GPR65;CXCR4;CYBB;CXCR6;PPBP;FPR2;CXCL13;CXCL10;CXCL11;IL8;CCRL2;C3AR1;CCL2;CCR8	P51685;P51811;P25090;O00574;P80162;P32246;P51686;O00421;P13500;P10145;P61073;O43927;Q8IYL9;P02778;P21462;P02775;Q16581;O14625	VSIG4;IL8;CXCR4;CXCL11;CCL2;GYPA;CXCL10;PPBP;CCR1;VSIG4	P49682;P01024;P48061;P13501;O15552;P25025	R-HSA-373061;R-HSA-444647;R-HSA-374214;R-HSA-444527;R-HSA-373358;R-HSA-391913;R-HSA-444171;R-HSA-374248;R-HSA-444523;R-HSA-374251;R-HSA-373813;R-HSA-5694082;R-HSA-373073;R-HSA-443986;R-HSA-373074;R-HSA-373791;R-HSA-444731;R-HSA-8851352;R-HSA-3296301
R-HSA-1442490	Collagen degradation	5	69	0	9	0.00484278	0.000174927	0.011895	15	34	0.00276243	9606	Homo sapiens	MMP12;MMP1;MMP3				R-HSA-1474197;R-HSA-1564179;R-HSA-1564120;R-HSA-1564184;R-HSA-2168046;R-HSA-1454822;R-HSA-2485111;R-HSA-1474213;R-HSA-1454757;R-HSA-1564164;R-HSA-2484882;R-HSA-1564143;R-HSA-1564142;R-HSA-2168923;R-HSA-1564169
R-HSA-8949275	RUNX3 Regulates Immune Response and Cell Migration	3	10	1	8	0.000701853	0.000260489	0.0161503	3	5	0.00040624	9606	Homo sapiens	ITGAM;ITGA4	P20701;ENSG00000115232;P13612	CD44	P10451	R-HSA-8952442;R-HSA-8949343;R-HSA-8949335
R-HSA-1474244	Extracellular matrix organization	15	329	4	558	0.023091	0.000547917	0.0298391	80	318	0.0258369	9606	Homo sapiens	MMP12;ITGAM;VWF;ITGA4;MMP1;MMP3;ITGB2;TNC;PECAM1;CD44;CTSS	P05107;P03956;P11215;P13612;P39900;P20701;P20702;P16284;P24821;P08254;P16070;P09238;P04275;P25774;P09237	CD74;ITGA4;CD44;BTK	18348;P02751;P16070;P19320;P10451	R-HSA-1602458;R-HSA-1474197;R-HSA-4086205;R-HSA-216064;R-HSA-1604763;R-HSA-210304;R-HSA-1564179;R-HSA-3791295;R-HSA-216069;R-HSA-216068;R-HSA-1604752;R-HSA-199050;R-HSA-2545196;R-HSA-216072;R-HSA-1564184;R-HSA-216082;R-HSA-1566981;R-HSA-2424246;R-HSA-1564164;R-HSA-3791149;R-HSA-1566979;R-HSA-2327733;R-HSA-8940561;R-HSA-349593;R-HSA-1564169;R-HSA-2533944;R-HSA-198941;R-HSA-1604359;R-HSA-2731147;R-…
R-HSA-1474228	Degradation of the extracellular matrix	7	148	2	73	0.0103874	0.000573828	0.0298391	47	105	0.00853104	9606	Homo sapiens	MMP12;MMP1;MMP3;CD44;CTSS	P03956;P08254;P16070;P09238;P25774;P39900;P09237	CD74;CD44	P16070;P10451	R-HSA-1602458;R-HSA-1474197;R-HSA-4086205;R-HSA-1604763;R-HSA-1564179;R-HSA-3791295;R-HSA-1604752;R-HSA-1604690;R-HSA-2534248;R-HSA-1564120;R-HSA-1564184;R-HSA-2168046;R-HSA-1454791;R-HSA-1566981;R-HSA-2485111;R-HSA-1564164;R-HSA-3791149;R-HSA-1566979;R-HSA-1592270;R-HSA-8940561;R-HSA-375135;R-HSA-1564169;R-HSA-2533944;R-HSA-1604359;R-HSA-1592314;R-HSA-1604731;R-HSA-1592316;R-HSA-1566962;R-HSA-14…
R-HSA-418594	G alpha (i) signalling events	17	566	2	511	0.0397249	0.000764185	0.0356314	13	164	0.0133247	9606	Homo sapiens	CCR1;PDE1B;CXCR4;CXCR6;PPBP;FPR2;CXCL13;CXCL10;CXCL11;IL8;RGS1;C3AR1;CCR8	P51685;Q2M5E4;P25090;O00574;Q08116;P80162;P32246;P51686;Q01064;P10145;P61073;O43927;P02778;P21462;P02775;Q16581;O14625	PECAM1;BTK	18348;P12931;16337	R-HSA-8964329;R-HSA-749454;R-HSA-111879;R-HSA-8982019;R-HSA-2466831;R-HSA-380073;R-HSA-8982020;R-HSA-392212;R-HSA-111955;R-HSA-111956;R-HSA-8982012;R-HSA-749456;R-HSA-8964311
R-HSA-216083	Integrin cell surface interactions	9	86	3	293	0.00603593	0.000791809	0.0356314	24	54	0.00438739	9606	Homo sapiens	ITGAM;VWF;ITGA4;ITGB2;TNC;PECAM1;CD44	P20701;P20702;P05107;P16284;P24821;P11215;P16070;P13612;P04275	CD74;ITGA4;CD44	P02751;P16070;P19320;P10451	R-HSA-216064;R-HSA-210304;R-HSA-202727;R-HSA-216069;R-HSA-216068;R-HSA-199050;R-HSA-216072;R-HSA-265428;R-HSA-265429;R-HSA-202706;R-HSA-216050;R-HSA-216082;R-HSA-202704;R-HSA-265424;R-HSA-2752125;R-HSA-265425;R-HSA-265426;R-HSA-2752115;R-HSA-199032;R-HSA-349593;R-HSA-202718;R-HSA-198941;R-HSA-216061;R-HSA-2752118
R-HSA-5603041	IRAK4 deficiency (TLR2/4)	3	19	0	11	0.00133352	0.000933864	0.0392223	2	2	0.000162496	9606	Homo sapiens	BTK;LY96;CD14				R-HSA-5602353;R-HSA-5602672
R-HSA-168249	Innate Immune System	33	1328	18	1772	0.0932061	0.001032	0.0412801	151	696	0.0565486	9606	Homo sapiens	C1QA;ITGAM;GMFG;ITGB2;LY96;FPR2;CTSS;CLEC7A;CLEC5A;C3AR1;CD14;CTSC;CD53;SERPINB2;ARG1;LY86;CYBB;PPBP;CLEC4A;CD4;PTPRC;BTK;PECAM1;TLR10;CD68;DOCK2;CD44;LGMN;BIRC3;C1QC	Q9Y6Y9;P05107;Q9UMR7;P48595;O95711;P19397;P25090;P04839;Q06187;P16284;Q9NY25;P02747;P02745;P21462;P01730;Q13489;Q92608;P11215;P34810;P53634;P20701;P20702;O60234;P08571;Q9BXN2;P08575;Q9BXR5;P16070;P05089;P02775;P25774;Q16581;Q99538	VSIG4;BIRC3;IL1A;ITGB2;PECAM1;BTK;TLR10;CCL2;CD4;BIRC3;MMP1;MMP1;BTK;MMP1;PTPRC;CD53;IL8;VSIG4	P01100;O43353;Q13546;P01024;P08238;P05412;P01730;O43561-2;16618;Q9Y572;Q9BXR5;P29466;Q04759;18348;Q04206;Q06124;16337;Q06187;P35222;P00519	R-HSA-1810457;R-HSA-688137;R-HSA-167686;R-HSA-975880;R-HSA-975878;R-HSA-975879;R-HSA-975874;R-HSA-975873;R-HSA-5607750;R-HSA-450325;R-HSA-5607745;R-HSA-5362500;R-HSA-936985;R-HSA-166168;R-HSA-5607758;R-HSA-166175;R-HSA-5621367;R-HSA-2562564;R-HSA-937022;R-HSA-450358;R-HSA-2130194;R-HSA-173626;R-HSA-173631;R-HSA-9013963;R-HSA-5432849;R-HSA-2730858;R-HSA-1471314;R-HSA-844617;R-HSA-2569057;R-HSA-844…
R-HSA-202427	Phosphorylation of CD3 and TCR zeta chains	4	45	1	28	0.00315834	0.00126635	0.0455887	7	7	0.000568736	9606	Homo sapiens	CD4;PTPRC;HLA-DRA;HLA-DPA1	P01903;P08575;P01730;P20036	PTPRC	P41240	R-HSA-202291;R-HSA-202214;R-HSA-202165;R-HSA-8855375;R-HSA-202233;R-HSA-203774;R-HSA-8852200
R-HSA-1592389	Activation of Matrix Metalloproteinases	4	35	0	40	0.00245649	0.00126635	0.0455887	13	27	0.0021937	9606	Homo sapiens	MMP1;MMP3				R-HSA-1602458;R-HSA-1604731;R-HSA-1604763;R-HSA-1592316;R-HSA-1604752;R-HSA-1604690;R-HSA-1592371;R-HSA-1592436;R-HSA-1604712;R-HSA-1592297;R-HSA-1602473;R-HSA-1592362;R-HSA-1604359
R-HSA-2132295	MHC class II antigen presentation	7	148	2	117	0.0103874	0.0019046	0.0647563	25	26	0.00211245	9606	Homo sapiens	CD74;HLA-DMA;HLA-DRA;CTSS;CTSC;LGMN;HLA-DPA1	P01903;P28067;P25774;P04233;Q99538;P20036;P53634	CXCR4;CD44	P04233	R-HSA-2130336;R-HSA-8951498;R-HSA-8951500;R-HSA-2130725;R-HSA-2130731;R-HSA-2130349;R-HSA-2130478;R-HSA-2213235;R-HSA-2213236;R-HSA-2130486;R-HSA-2213239;R-HSA-2213241;R-HSA-2213243;R-HSA-8856157;R-HSA-2130619;R-HSA-2213244;R-HSA-2213246;R-HSA-2213248;R-HSA-2130500;R-HSA-2130504;R-HSA-2130378;R-HSA-2130640;R-HSA-2130641;R-HSA-2130706;R-HSA-2130393
R-HSA-5602498	MyD88 deficiency (TLR2/4)	3	18	0	24	0.00126334	0.00222363	0.071156	2	2	0.000162496	9606	Homo sapiens	BTK;LY96;CD14				R-HSA-5602383;R-HSA-5602606
R-HSA-937041	IKK complex recruitment mediated by RIP1	3	24	1	24	0.00168445	0.00314479	0.0974884	3	3	0.000243744	9606	Homo sapiens	LY96;CD14;BIRC3	Q9Y6Y9;Q13489;P08571	BIRC3	Q13546;Q9Y572	R-HSA-168915;R-HSA-168921;R-HSA-937029
R-HSA-449147	Signaling by Interleukins	26	639	11	1811	0.0448484	0.00401688	0.112779	97	490	0.0398115	9606	Homo sapiens	CCR1;SERPINB2;ITGAM;MMP1;MMP3;ITGB2;IL36G;FPR2;IL2RG;IL1A;CXCL10;CD4;IL18RAP;IL8;CCL2	P01583;O95256;P05107;Q9NZH8;ENSG00000197632;P32246;P13500;ENSG00000169245;ENSG00000160255;ENSG00000163823;P21462;P01730;ENSG00000169429;P03956;ENSG00000115008;ENSG00000196611;P11215;P10145;P31785;P20702;ENSG00000149968;ENSG00000169896;P02778;ENSG00000108691;P05120;P08254	MMP1;IL2RG;MMP1;MMP1;IL2RG;BTK;IL1A;CLEC7A;CD44;PECAM1;CD4	P01100;P05412;P24394;P01730;P60568;P05112;P62993;P26038;P27930;P29466;Q13261;Q01638;Q8WV28;Q06124	R-HSA-450054;R-HSA-452100;R-HSA-452097;R-HSA-8983425;R-HSA-450063;R-HSA-8983424;R-HSA-452108;R-HSA-8985988;R-HSA-6785898;R-HSA-450325;R-HSA-452122;R-HSA-913424;R-HSA-8963734;R-HSA-449058;R-HSA-6786124;R-HSA-451895;R-HSA-9025969;R-HSA-449087;R-HSA-8848316;R-HSA-8848314;R-HSA-8937654;R-HSA-445752;R-HSA-445753;R-HSA-8950218;R-HSA-6786095;R-HSA-6786092;R-HSA-508247;R-HSA-8983003;R-HSA-6786101;R-HSA-4…
R-HSA-389948	PD-1 signaling	3	45	0	5	0.00315834	0.00402783	0.112779	1	4	0.000324992	9606	Homo sapiens	CD4;HLA-DRA;HLA-DPA1				R-HSA-389758
R-HSA-444473	Formyl peptide receptors bind formyl peptides and many other ligands	2	11	0	5	0.000772038	0.00530001	0.138441	2	3	0.000243744	9606	Homo sapiens	FPR2				R-HSA-444527;R-HSA-391913
R-HSA-202430	Translocation of ZAP-70 to Immunological synapse	3	42	0	14	0.00294778	0.00532466	0.138441	4	4	0.000324992	9606	Homo sapiens	CD4;HLA-DRA;HLA-DPA1				R-HSA-8855381;R-HSA-202168;R-HSA-202344;R-HSA-202174
R-HSA-1280215	Cytokine Signaling in Immune system	35	1261	15	2506	0.0885036	0.00587524	0.146881	128	699	0.0567923	9606	Homo sapiens	CCR1;SERPINB2;ITGAM;VWF;MMP1;MMP3;ITGB2;IL36G;FPR2;IL2RG;IL1A;CXCL10;CD4;IL18RAP;CD40LG;IL8;CCL2;HLA-DRA;CD44;HLA-DPA1;BIRC3	P01583;O95256;P05107;Q9NZH8;ENSG00000026508;ENSG00000197632;P32246;P13500;ENSG00000169245;ENSG00000160255;ENSG00000163823;P21462;P01730;ENSG00000169429;P29965;P20036;Q13489;P03956;ENSG00000115008;ENSG00000196611;ENSG00000204287;P11215;P10145;P31785;P20702;ENSG00000149968;ENSG00000169896;P01903;ENSG00000231389;P02778;ENSG00000108691;P05120;P08254;P16070;P04275	IL2RG;IL1A;CLEC7A;PILRA;CD44;PECAM1;BTK;FYB;CD4;MMP1;MMP1;MMP1;IL2RG;BTK;CD53	P01100;P05412;P24394;P01730;16618;P06241;P29350;P60568;P05112;P62993;P26038;P27930;Q01628;P29466;Q13261;Q01638;18348;Q8WV28;Q06124	R-HSA-450054;R-HSA-452100;R-HSA-452097;R-HSA-8983425;R-HSA-450063;R-HSA-8983424;R-HSA-452108;R-HSA-8985988;R-HSA-6785898;R-HSA-1369114;R-HSA-9606784;R-HSA-450325;R-HSA-5668417;R-HSA-9605259;R-HSA-452122;R-HSA-913424;R-HSA-8963734;R-HSA-449058;R-HSA-1031716;R-HSA-6786124;R-HSA-1031713;R-HSA-5668454;R-HSA-451895;R-HSA-9025969;R-HSA-449087;R-HSA-8848316;R-HSA-8848314;R-HSA-8937654;R-HSA-445752;R-HSA…
R-HSA-380994	ATF4 activates genes in response to endoplasmic reticulum stress	4	34	0	80	0.0023863	0.00642921	0.152942	2	7	0.000568736	9606	Homo sapiens	IL8;CCL2				R-HSA-517731;R-HSA-1791056
R-HSA-173107	Binding and entry of HIV virion	2	13	1	9	0.000912409	0.00664965	0.152942	8	8	0.000649984	9606	Homo sapiens	CD4;CXCR4	P61073;P01730	CD4	P01730	R-HSA-164515;R-HSA-164500;R-HSA-164507;R-HSA-164521;R-HSA-164510;R-HSA-164524;R-HSA-164508;R-HSA-164509
R-HSA-381042	PERK regulates gene expression	4	42	0	82	0.00294778	0.00819488	0.180287	2	11	0.000893728	9606	Homo sapiens	IL8;CCL2				R-HSA-517731;R-HSA-1791056
R-HSA-5676594	TNF receptor superfamily (TNFSF) members mediating non-canonical NF-kB pathway	2	17	0	13	0.00119315	0.0115173	0.253382	6	12	0.000974976	9606	Homo sapiens	CD40LG;BIRC3				R-HSA-5676598;R-HSA-5676596;R-HSA-5676597;R-HSA-5676595;R-HSA-5676593;R-HSA-199404
R-HSA-2559582	Senescence-Associated Secretory Phenotype (SASP)	4	89	1	46	0.00624649	0.012618	0.264978	9	22	0.00178746	9606	Homo sapiens	IL1A;IL8	P01583;ENSG00000115008;ENSG00000169429;P10145	MMP1	P17676	R-HSA-3790137;R-HSA-3788745;R-HSA-4568740;R-HSA-3857336;R-HSA-4568737;R-HSA-3857308;R-HSA-3858387;R-HSA-3857328;R-HSA-3857329
R-HSA-2022090	Assembly of collagen fibrils and other multimeric structures	3	67	0	14	0.00470241	0.0163974	0.327948	1	26	0.00211245	9606	Homo sapiens	MMP1;MMP3;CTSS				R-HSA-2213200
R-HSA-140534	Caspase activation via Death Receptors in the presence of ligand	2	20	0	26	0.00140371	0.0233561	0.467121	1	9	0.000731232	9606	Homo sapiens	LY96;CD14				R-HSA-2562564
R-HSA-5686938	Regulation of TLR by endogenous ligand	2	31	0	8	0.00217574	0.0285041	0.526306	6	12	0.000974976	9606	Homo sapiens	LY96;CD14				R-HSA-6805943;R-HSA-8870678;R-HSA-5432849;R-HSA-5432852;R-HSA-8869694;R-HSA-5432825
R-HSA-416700	Other semaphorin interactions	2	19	1	28	0.00133352	0.0312328	0.526306	2	9	0.000731232	9606	Homo sapiens	PTPRC;NOV	Q9UIW2;P08575	PTPRC	P08575	R-HSA-416725;R-HSA-373746
R-HSA-168898	Toll-like Receptor Cascades	10	184	8	637	0.0129141	0.0316184	0.526306	75	182	0.0147871	9606	Homo sapiens	ITGAM;ITGB2;BTK;LY86;LY96;TLR10;CD14;CTSS;LGMN;BIRC3	Q9Y6Y9;Q13489;P05107;P08571;O95711;Q9BXR5;P11215;P25774;Q06187;Q99538	MMP1;MMP1;MMP1;BTK;BIRC3;PECAM1;BTK;TLR10	18348;P01100;Q13546;P05412;Q9Y572;Q06124;Q06187;Q9BXR5	R-HSA-975880;R-HSA-975878;R-HSA-975879;R-HSA-166286;R-HSA-975874;R-HSA-166284;R-HSA-975873;R-HSA-2559414;R-HSA-8870678;R-HSA-450325;R-HSA-166038;R-HSA-5362500;R-HSA-936985;R-HSA-166168;R-HSA-166041;R-HSA-1678981;R-HSA-166175;R-HSA-2562564;R-HSA-5432825;R-HSA-937022;R-HSA-450358;R-HSA-2213017;R-HSA-8869694;R-HSA-166072;R-HSA-166082;R-HSA-9013963;R-HSA-5432849;R-HSA-2201316;R-HSA-2569057;R-HSA-5432…
R-HSA-5602358	Diseases associated with the TLR signaling cascade	4	34	0	157	0.0023863	0.0322775	0.526306	6	15	0.00121872	9606	Homo sapiens	BTK;LY96;TLR10;CD14				R-HSA-5602353;R-HSA-5602672;R-HSA-5602383;R-HSA-5602606;R-HSA-5602472;R-HSA-5602603
R-HSA-5260271	Diseases of Immune System	4	34	0	157	0.0023863	0.0322775	0.526306	6	15	0.00121872	9606	Homo sapiens	BTK;LY96;TLR10;CD14				R-HSA-5602353;R-HSA-5602672;R-HSA-5602383;R-HSA-5602606;R-HSA-5602472;R-HSA-5602603
R-HSA-166020	Transfer of LPS from LBP carrier to CD14	1	3	0	2	0.000210556	0.0328941	0.526306	2	2	0.000162496	9606	Homo sapiens	CD14				R-HSA-166038;R-HSA-169719
R-HSA-1483196	PI and PC transport between ER and Golgi membranes	0	3	1	2	0.000210556	0.0328941	0.526306	2	4	0.000324992	9606	Homo sapiens			BTK	16749	R-HSA-1483219;R-HSA-1483087
R-HSA-9014843	Interleukin-33 signaling	0	4	1	2	0.000280741	0.0393429	0.590143	1	2	0.000162496	9606	Homo sapiens			CLEC7A	Q01638	R-HSA-448629
R-HSA-75205	Dissolution of Fibrin Clot	2	14	0	34	0.000982594	0.0415413	0.62312	9	19	0.00154371	9606	Homo sapiens	SERPINB2;PLAT				R-HSA-158800;R-HSA-158784;R-HSA-158756;R-HSA-158747;R-HSA-158795;R-HSA-158744;R-HSA-159001;R-HSA-158750;R-HSA-158781
R-HSA-1679131	Trafficking and processing of endosomal TLR	2	16	0	37	0.00112296	0.0462981	0.668411	2	7	0.000568736	9606	Homo sapiens	CTSS;LGMN				R-HSA-1678920;R-HSA-1678981
R-HSA-1280218	Adaptive Immune System	20	999	12	1187	0.0701151	0.0477437	0.668411	79	261	0.0212057	9606	Homo sapiens	CD74;ITGAM;ITGA4;ITGB2;CYBB;LY96;PILRA;CTSS;FYB;HLA-DMA;CD4;CD40LG;PTPRC;BTK;HLA-DRA;SIGLEC1;CD14;CTSC;LGMN;HLA-DPA1	Q9Y6Y9;Q9BZZ2;P05107;P28067;Q9UKJ1;P04839;P13612;Q06187;P53634;P20701;P01903;P08571;P08575;P25774;P01730;P04233;P29965;O15117;Q99538;P20036	CLEC7A;CXCR4;PTPRC;BTK;BIRC3;ITGA4;PILRA;CD44;CD53;PECAM1;BTK;FYB	O43353;16618;P06241;P29350;P41240;Q13094;P04233;Q8WVV5;Q04759;18348;P26715;P19320;Q06124;Q06187;P16333	R-HSA-2130336;R-HSA-9606162;R-HSA-9606163;R-HSA-202241;R-HSA-8862084;R-HSA-2130725;R-HSA-202245;R-HSA-199050;R-HSA-202248;R-HSA-2130731;R-HSA-2130349;R-HSA-8862090;R-HSA-2130478;R-HSA-8863895;R-HSA-8851988;R-HSA-199062;R-HSA-9606151;R-HSA-2130486;R-HSA-2130619;R-HSA-5690701;R-HSA-9606159;R-HSA-198941;R-HSA-2213248;R-HSA-389158;R-HSA-2076220;R-HSA-199456;R-HSA-202407;R-HSA-2316429;R-HSA-202291;R-H…
R-HSA-1236975	Antigen processing-Cross presentation	5	187	0	115	0.0131246	0.0483867	0.677414	3	23	0.0018687	9606	Homo sapiens	BTK;CYBB;LY96;CD14;CTSS				R-HSA-8863895;R-HSA-1236967;R-HSA-1236948
R-HSA-2562578	TRIF-mediated programmed cell death	2	10	1	48	0.000701853	0.0512442	0.699578	3	3	0.000243744	9606	Homo sapiens	LY96;CD14	Q9Y6Y9;P08571	BIRC3	Q9Y572	R-HSA-2562564;R-HSA-2569057;R-HSA-2562541
R-HSA-877300	Interferon gamma signaling	6	250	2	165	0.0175463	0.0561177	0.699578	3	15	0.00121872	9606	Homo sapiens	HLA-DRA;CD44;HLA-DPA1	P01903;ENSG00000026508;ENSG00000231389;ENSG00000204287;P16070;P20036	PILRA;PECAM1	P29350	R-HSA-873918;R-HSA-1031716;R-HSA-1031713
R-HSA-162594	Early Phase of HIV Life Cycle	2	25	1	38	0.00175463	0.0563703	0.699578	8	38	0.00308742	9606	Homo sapiens	CD4;CXCR4	P61073;P01730	CD4	P01730	R-HSA-164515;R-HSA-164500;R-HSA-164507;R-HSA-164521;R-HSA-164510;R-HSA-164524;R-HSA-164508;R-HSA-164509
R-HSA-2466712	Biosynthesis of A2E, implicated in retinal degradation	0	8	1	2	0.000561482	0.0584342	0.699578	1	5	0.00040624	9606	Homo sapiens			BTK	16337	R-HSA-2466831
R-HSA-202733	Cell surface interactions at the vascular wall	10	257	2	632	0.0180376	0.0656784	0.699578	17	64	0.00519987	9606	Homo sapiens	CD74;GYPA;ITGAM;ITGA4;MMP1;MMP3;ITGB2;PECAM1;CD44	P20701;P20702;P05107;P16284;P03956;P02724;P11215;P16070;P13612;P04233	PILRA;PECAM1	P29350;Q06124	R-HSA-210304;R-HSA-202727;R-HSA-210277;R-HSA-2870221;R-HSA-210283;R-HSA-204873;R-HSA-202702;R-HSA-210285;R-HSA-210291;R-HSA-210290;R-HSA-202706;R-HSA-5676133;R-HSA-202704;R-HSA-210294;R-HSA-375135;R-HSA-8867098;R-HSA-202718
R-HSA-388396	GPCR downstream signalling	20	1358	3	807	0.0953116	0.0718633	0.699578	38	257	0.0208807	9606	Homo sapiens	CCR1;PDE1B;MMP1;GPR65;MMP3;CXCR4;CXCR6;PPBP;FPR2;CXCL13;CXCL10;CXCL11;IL8;RGS1;BTK;C3AR1;CCR8	P51685;Q2M5E4;P25090;O00574;Q08116;P80162;P32246;P51686;Q06187;Q01064;P10145;P61073;O43927;Q8IYL9;P02778;P21462;P08254;P02775;Q16581;O14625	BTK;PECAM1;BTK	18348;16618;P12931;16337;Q06187	R-HSA-8982025;R-HSA-749448;R-HSA-8982026;R-HSA-749454;R-HSA-111879;R-HSA-749452;R-HSA-202692;R-HSA-8982017;R-HSA-8982019;R-HSA-8982020;R-HSA-418582;R-HSA-392212;R-HSA-111955;R-HSA-111956;R-HSA-8964317;R-HSA-8964241;R-HSA-749456;R-HSA-9603279;R-HSA-8964246;R-HSA-8964311;R-HSA-8964329;R-HSA-8964333;R-HSA-8964271;R-HSA-392300;R-HSA-2466831;R-HSA-2179402;R-HSA-380073;R-HSA-379048;R-HSA-8964280;R-HSA-…
R-HSA-9020958	Interleukin-21 signaling	1	12	0	0	0.000842223	0.0771488	0.699578	4	5	0.00040624	9606	Homo sapiens	IL2RG				R-HSA-9006873;R-HSA-9006844;R-HSA-9006850;R-HSA-9006870
R-HSA-1474290	Collagen formation	3	104	0	49	0.00729927	0.0802254	0.699578	1	77	0.00625609	9606	Homo sapiens	MMP1;MMP3;CTSS				R-HSA-2213200
R-HSA-1236973	Cross-presentation of particulate exogenous antigens (phagosomes)	1	13	0	0	0.000912409	0.0833046	0.699578	1	3	0.000243744	9606	Homo sapiens	CYBB				R-HSA-1236967
R-HSA-372790	Signaling by GPCR	23	1484	13	1177	0.104155	0.0860722	0.699578	57	436	0.0354241	9606	Homo sapiens	CCR1;PDE1B;MMP1;GPR65;MMP3;CXCR4;CYBB;CXCR6;PPBP;FPR2;CXCL13;CXCL10;CXCL11;IL8;RGS1;CCRL2;BTK;C3AR1;CCL2;CCR8	P51685;Q2M5E4;P51811;P25090;O00574;Q08116;P80162;P32246;P51686;O00421;P13500;Q06187;Q01064;P10145;P61073;O43927;Q8IYL9;P02778;P21462;P08254;P02775;Q16581;O14625	VSIG4;IL8;CCL2;PECAM1;BTK;CXCR4;CXCL11;GYPA;BTK;CXCL10;PPBP;CCR1;VSIG4	P49682;18348;P01024;P48061;16618;P12931;P13501;O15552;16337;Q06187;P25025	R-HSA-8982025;R-HSA-749448;R-HSA-8982026;R-HSA-749454;R-HSA-111879;R-HSA-749452;R-HSA-8982017;R-HSA-8982019;R-HSA-444171;R-HSA-8982020;R-HSA-418582;R-HSA-392212;R-HSA-8964241;R-HSA-373791;R-HSA-749456;R-HSA-8964246;R-HSA-8851352;R-HSA-3296301;R-HSA-8964271;R-HSA-2466831;R-HSA-380073;R-HSA-379048;R-HSA-373813;R-HSA-8964280;R-HSA-8964284;R-HSA-8964287;R-HSA-8964274;R-HSA-444731;R-HSA-8964278;R-HSA-…
R-HSA-2534343	Interaction With Cumulus Cells And The Zona Pellucida	0	12	1	2	0.000842223	0.0894196	0.699578	1	2	0.000162496	9606	Homo sapiens			CD44	16336	R-HSA-2534346
R-HSA-844623	The IPAF inflammasome	0	5	1	11	0.000350926	0.0894196	0.699578	1	2	0.000162496	9606	Homo sapiens			IL1A	P29466	R-HSA-844617
R-HSA-9012546	Interleukin-18 signaling	1	11	0	5	0.000772038	0.0894196	0.699578	1	4	0.000324992	9606	Homo sapiens	IL18RAP				R-HSA-8848395
R-HSA-5603037	IRAK4 deficiency (TLR5)	1	5	0	11	0.000350926	0.0954942	0.699578	2	2	0.000162496	9606	Homo sapiens	TLR10				R-HSA-5602472;R-HSA-5602603
R-HSA-202433	Generation of second messenger molecules	4	58	2	216	0.00407075	0.100962	0.699578	9	17	0.00138122	9606	Homo sapiens	CD4;HLA-DRA;FYB;HLA-DPA1	P01903;P01730;O15117;P20036	BTK;FYB	18348;Q13094;P16333	R-HSA-430135;R-HSA-202354;R-HSA-202241;R-HSA-202407;R-HSA-202245;R-HSA-430190;R-HSA-202248;R-HSA-202216;R-HSA-430201
R-HSA-1483226	Synthesis of PI	0	14	1	2	0.000982594	0.101528	0.699578	3	3	0.000243744	9606	Homo sapiens			BTK	16749;16337	R-HSA-1482976;R-HSA-1483121;R-HSA-8869241
R-HSA-173736	Alternative complement activation	0	6	2	10	0.000421112	0.101528	0.699578	2	9	0.000731232	9606	Homo sapiens			VSIG4;VSIG4	P01024	R-HSA-174551;R-HSA-183130
R-HSA-975163	IRAK2 mediated activation of TAK1 complex upon TLR7/8 or 9 stimulation	2	18	0	69	0.00126334	0.102839	0.699578	1	5	0.00040624	9606	Homo sapiens	LY96;CD14				R-HSA-450358
R-HSA-937072	TRAF6-mediated induction of TAK1 complex within TLR4 complex	2	19	0	69	0.00133352	0.104952	0.699578	6	6	0.000487488	9606	Homo sapiens	LY96;CD14				R-HSA-450358;R-HSA-936952;R-HSA-936985;R-HSA-936951;R-HSA-937075;R-HSA-936947
R-HSA-114608	Platelet degranulation	3	137	0	32	0.00961538	0.105025	0.699578	2	11	0.000893728	9606	Homo sapiens	VWF;PECAM1;PPBP				R-HSA-481044;R-HSA-481007
R-HSA-111957	Cam-PDE 1 activation	1	8	0	13	0.000561482	0.125269	0.699578	2	2	0.000162496	9606	Homo sapiens	PDE1B				R-HSA-111955;R-HSA-111956
R-HSA-1462054	Alpha-defensins	1	11	1	11	0.000772038	0.125269	0.699578	1	12	0.000974976	9606	Homo sapiens	CD4	P01730	CD4	P01730	R-HSA-1471314
R-HSA-448706	Interleukin-1 processing	1	8	1	15	0.000561482	0.131106	0.699578	4	5	0.00040624	9606	Homo sapiens	IL1A	P01583	IL1A	P29466	R-HSA-448678;R-HSA-449058;R-HSA-448673;R-HSA-448703
R-HSA-9014826	Interleukin-36 pathway	1	7	0	14	0.000491297	0.131106	0.699578	2	3	0.000243744	9606	Homo sapiens	IL36G				R-HSA-8848316;R-HSA-8848314
R-HSA-418457	cGMP effects	1	18	0	3	0.00126334	0.131106	0.699578	1	4	0.000324992	9606	Homo sapiens	PDE1B				R-HSA-418456
R-HSA-416476	G alpha (q) signalling events	6	283	1	247	0.0198624	0.135162	0.699578	12	35	0.00284368	9606	Homo sapiens	RGS1;MMP1;GPR65;MMP3;BTK;FPR2	Q2M5E4;Q8IYL9;P25090;Q08116;P08254;Q06187	BTK	Q06187	R-HSA-8982025;R-HSA-418582;R-HSA-8964280;R-HSA-749448;R-HSA-8982026;R-HSA-2179413;R-HSA-8964284;R-HSA-749452;R-HSA-8982017;R-HSA-2179402;R-HSA-8964340;R-HSA-379048
R-HSA-844615	The AIM2 inflammasome	0	4	1	21	0.000280741	0.136904	0.699578	1	4	0.000324992	9606	Homo sapiens			IL1A	P29466	R-HSA-844618
R-HSA-173623	Classical antibody-mediated complement activation	2	97	0	0	0.00680797	0.13793	0.699578	2	2	0.000162496	9606	Homo sapiens	C1QA;C1QC				R-HSA-173626;R-HSA-173631
R-HSA-75108	Activation, myristolyation of BID and translocation to mitochondria	0	4	1	19	0.000280741	0.142664	0.699578	4	4	0.000324992	9606	Homo sapiens			BCL2A1	P55957	R-HSA-139920;R-HSA-141367;R-HSA-139893;R-HSA-139898
R-HSA-977606	Regulation of Complement cascade	3	139	2	58	0.00975576	0.143097	0.699578	7	42	0.00341241	9606	Homo sapiens	C1QA;C3AR1;C1QC	P02747;P02745;Q16581	VSIG4;VSIG4	P01024	R-HSA-444647;R-HSA-9021306;R-HSA-977371;R-HSA-8852481;R-HSA-976743;R-HSA-3266557;R-HSA-8852266
R-HSA-936964	Activation of IRF3/IRF7 mediated by TBK1/IKK epsilon	2	20	1	89	0.00140371	0.156338	0.699578	7	9	0.000731232	9606	Homo sapiens	LY96;CD14	Q9Y6Y9;P08571	PECAM1	Q06124	R-HSA-936941;R-HSA-5362500;R-HSA-166245;R-HSA-5362486;R-HSA-2213017;R-HSA-2201338;R-HSA-166271
R-HSA-111452	Activation and oligomerization of BAK protein	0	2	2	26	0.000140371	0.159716	0.699578	3	3	0.000243744	9606	Homo sapiens			BCL2A1;BCL2A1	Q16611;P55957	R-HSA-168848;R-HSA-139895;R-HSA-114263
R-HSA-166016	Toll Like Receptor 4 (TLR4) Cascade	7	144	7	583	0.0101067	0.161598	0.699578	48	95	0.00771856	9606	Homo sapiens	ITGAM;ITGB2;BTK;LY86;LY96;CD14;BIRC3	Q9Y6Y9;Q13489;P05107;P08571;O95711;P11215;Q06187	MMP1;MMP1;MMP1;BTK;BIRC3;PECAM1;BTK	18348;P01100;Q13546;P05412;Q9Y572;Q06124;Q06187	R-HSA-166082;R-HSA-2201316;R-HSA-2569057;R-HSA-2559456;R-HSA-166091;R-HSA-2562541;R-HSA-168136;R-HSA-2201322;R-HSA-937029;R-HSA-166286;R-HSA-166284;R-HSA-168915;R-HSA-2559414;R-HSA-450325;R-HSA-166038;R-HSA-2262775;R-HSA-5362500;R-HSA-936985;R-HSA-166362;R-HSA-166363;R-HSA-166168;R-HSA-168921;R-HSA-166041;R-HSA-2262777;R-HSA-2201338;R-HSA-166175;R-HSA-936941;R-HSA-2562564;R-HSA-166119;R-HSA-16624…
R-HSA-174577	Activation of C3 and C5	0	7	2	20	0.000491297	0.165325	0.699578	1	3	0.000243744	9606	Homo sapiens			VSIG4;VSIG4	P01024	R-HSA-166817
R-HSA-8957275	Post-translational protein phosphorylation	2	109	0	0	0.0076502	0.16571	0.699578	1	1	8.1248e-05	9606	Homo sapiens	TNC;MFGE8				R-HSA-8952289
R-HSA-2160916	Hyaluronan uptake and degradation	1	18	0	10	0.00126334	0.170897	0.699578	3	10	0.00081248	9606	Homo sapiens	CD44				R-HSA-2160915;R-HSA-2160884;R-HSA-2160892
R-HSA-166658	Complement cascade	3	156	2	61	0.0109489	0.175034	0.699578	14	71	0.00576861	9606	Homo sapiens	C1QA;C3AR1;C1QC	P02747;P02745;Q16581	VSIG4;VSIG4	P01024	R-HSA-444647;R-HSA-166753;R-HSA-166817;R-HSA-8852481;R-HSA-976743;R-HSA-166792;R-HSA-3266557;R-HSA-8852266;R-HSA-9021306;R-HSA-977371;R-HSA-174551;R-HSA-173626;R-HSA-183130;R-HSA-173631
R-HSA-166786	Creation of C4 and C2 activators	2	111	0	3	0.00779057	0.177558	0.699578	2	8	0.000649984	9606	Homo sapiens	C1QA;C1QC				R-HSA-173626;R-HSA-173631
R-HSA-1482922	Acyl chain remodelling of PI	0	25	1	5	0.00175463	0.18193	0.699578	6	6	0.000487488	9606	Homo sapiens			BTK	16749	R-HSA-1482598;R-HSA-1602377;R-HSA-1482932;R-HSA-1482868;R-HSA-1482626;R-HSA-1482825
R-HSA-3000178	ECM proteoglycans	2	79	0	42	0.00554464	0.187131	0.699578	3	23	0.0018687	9606	Homo sapiens	ITGAM;TNC				R-HSA-2424246;R-HSA-2681681;R-HSA-2681667
R-HSA-912526	Interleukin receptor SHC signaling	1	29	0	3	0.00203537	0.192817	0.699578	6	6	0.000487488	9606	Homo sapiens	IL2RG				R-HSA-508247;R-HSA-453111;R-HSA-912527;R-HSA-913374;R-HSA-453104;R-HSA-913424
R-HSA-381426	Regulation of Insulin-like Growth Factor (IGF) transport and uptake by Insulin-like Growth Factor Binding Proteins (IGFBPs)	3	127	1	103	0.00891353	0.195078	0.699578	4	14	0.00113747	9606	Homo sapiens	MMP1;MMP3;TNC;MFGE8	P03956;P24821;Q08431	CD53	P24593	R-HSA-381537;R-HSA-8952289;R-HSA-381545;R-HSA-381435
R-HSA-114294	Activation, translocation and oligomerization of BAX	0	2	1	33	0.000140371	0.198207	0.699578	2	4	0.000324992	9606	Homo sapiens			BCL2A1	P55957	R-HSA-168849;R-HSA-139917
R-HSA-2142845	Hyaluronan metabolism	1	23	0	10	0.00161426	0.198207	0.699578	3	13	0.00105622	9606	Homo sapiens	CD44				R-HSA-2160915;R-HSA-2160884;R-HSA-2160892
R-HSA-76005	Response to elevated platelet cytosolic Ca2+	3	144	0	87	0.0101067	0.198473	0.699578	2	14	0.00113747	9606	Homo sapiens	VWF;PECAM1;PPBP				R-HSA-481044;R-HSA-481007
R-HSA-70635	Urea cycle	1	32	0	2	0.00224593	0.20356	0.699578	1	8	0.000649984	9606	Homo sapiens	ARG1				R-HSA-70569
R-HSA-1483213	Synthesis of PE	0	33	1	1	0.00231611	0.20356	0.699578	1	9	0.000731232	9606	Homo sapiens			BTK	16337	R-HSA-1483203
R-HSA-5674404	PTEN Loss of Function in Cancer	0	3	1	32	0.000210556	0.208879	0.699578	1	1	8.1248e-05	9606	Homo sapiens			BTK	16618	R-HSA-2317387
R-HSA-168330	Viral RNP Complexes in the Host Cell Nucleus	0	15	1	27	0.00105278	0.214162	0.699578	1	3	0.000243744	9606	Homo sapiens			CD74	P0DMV8	R-HSA-192746
R-HSA-5675482	Regulation of necroptotic cell death	1	21	1	24	0.00147389	0.21941	0.699578	2	5	0.00040624	9606	Homo sapiens	BIRC3	Q13489	BIRC3	Q13546	R-HSA-5357828;R-HSA-5675470
R-HSA-111447	Activation of BAD and translocation to mitochondria	0	19	1	26	0.00133352	0.21941	0.699578	1	5	0.00040624	9606	Homo sapiens			BCL2A1	P55957	R-HSA-139897
R-HSA-111446	Activation of BIM and translocation to mitochondria	0	5	2	34	0.000350926	0.224623	0.699578	2	2	0.000162496	9606	Homo sapiens			BCL2A1;BCL2A1	O43521	R-HSA-139918;R-HSA-139919
R-HSA-168927	TICAM1, RIP1-mediated IKK complex recruitment	1	19	1	24	0.00133352	0.224623	0.699578	2	3	0.000243744	9606	Homo sapiens	BIRC3	Q13489	BIRC3	Q13546;Q9Y572	R-HSA-168930;R-HSA-9014342
R-HSA-162710	Synthesis of glycosylphosphatidylinositol (GPI)	0	36	1	2	0.00252667	0.224623	0.699578	1	11	0.000893728	9606	Homo sapiens			BTK	16749	R-HSA-162730
R-HSA-2453864	Retinoid cycle disease events	0	31	1	8	0.00217574	0.224623	0.699578	1	16	0.00129997	9606	Homo sapiens			BTK	16337	R-HSA-2466831
R-HSA-2474795	Diseases associated with visual transduction	0	31	1	8	0.00217574	0.224623	0.699578	1	17	0.00138122	9606	Homo sapiens			BTK	16337	R-HSA-2466831
R-HSA-8865999	MET activates PTPN11	0	5	1	36	0.000350926	0.229802	0.699578	1	1	8.1248e-05	9606	Homo sapiens			PECAM1	Q06124	R-HSA-8865994
R-HSA-111457	Release of apoptotic factors from the mitochondria	0	5	1	34	0.000350926	0.229802	0.699578	2	4	0.000324992	9606	Homo sapiens			BIRC3	Q9NR28	R-HSA-9627106;R-HSA-114307
R-HSA-391160	Signal regulatory protein family interactions	1	18	0	23	0.00126334	0.229802	0.699578	1	10	0.00081248	9606	Homo sapiens	FYB				R-HSA-391151
R-HSA-202403	TCR signaling	5	146	5	383	0.0102471	0.230467	0.699578	26	52	0.00422489	9606	Homo sapiens	CD4;PTPRC;HLA-DRA;FYB;HLA-DPA1	P01903;P08575;P01730;O15117;P20036	BTK;PTPRC;BIRC3;BTK;FYB	Q04759;18348;O43353;16618;P41240;Q13094;P16333	R-HSA-202307;R-HSA-202241;R-HSA-202245;R-HSA-8855375;R-HSA-202248;R-HSA-8855381;R-HSA-202459;R-HSA-202328;R-HSA-199456;R-HSA-202407;R-HSA-202214;R-HSA-430190;R-HSA-202216;R-HSA-202344;R-HSA-8852200;R-HSA-202291;R-HSA-430135;R-HSA-202354;R-HSA-202165;R-HSA-202233;R-HSA-202168;R-HSA-202174;R-HSA-203774;R-HSA-202365;R-HSA-202237;R-HSA-430201
R-HSA-354194	GRB2:SOS provides linkage to MAPK signaling for Integrins	1	20	0	20	0.00140371	0.234946	0.699578	2	2	0.000162496	9606	Homo sapiens	VWF				R-HSA-354165;R-HSA-354087
R-HSA-1810476	RIP-mediated NFkB activation via ZBP1	0	19	1	24	0.00133352	0.234946	0.699578	1	4	0.000324992	9606	Homo sapiens			BIRC3	Q13546;Q9Y572	R-HSA-1810457
R-HSA-198933	Immunoregulatory interactions between a Lymphoid and a non-Lymphoid cell	6	316	2	326	0.0221786	0.237166	0.699578	8	43	0.00349366	9606	Homo sapiens	ITGAM;CD40LG;ITGA4;ITGB2;PILRA;SIGLEC1	P20701;Q9BZZ2;P05107;Q9UKJ1;P13612;P29965	CLEC7A;ITGA4	P26715;P19320	R-HSA-5685607;R-HSA-8862084;R-HSA-199062;R-HSA-199050;R-HSA-199032;R-HSA-8862090;R-HSA-198941;R-HSA-199404
R-HSA-166663	Initial triggering of complement	2	120	2	23	0.00842223	0.248176	0.699578	6	21	0.00170621	9606	Homo sapiens	C1QA;C1QC	P02747;P02745	VSIG4;VSIG4	P01024	R-HSA-166753;R-HSA-174551;R-HSA-173626;R-HSA-183130;R-HSA-166792;R-HSA-173631
R-HSA-1566977	Fibronectin matrix formation	0	7	1	39	0.000491297	0.250175	0.699578	2	3	0.000243744	9606	Homo sapiens			ITGA4	P02751	R-HSA-2327746;R-HSA-2545196
R-HSA-422085	Synthesis, secretion, and deacylation of Ghrelin	0	26	2	18	0.00182482	0.250175	0.699578	1	8	0.000649984	9606	Homo sapiens			CD14;CD14	O43474	R-HSA-422088
R-HSA-140837	Intrinsic Pathway of Fibrin Clot Formation	1	32	0	12	0.00224593	0.250175	0.699578	2	20	0.00162496	9606	Homo sapiens	VWF				R-HSA-158118;R-HSA-158137
R-HSA-165158	Activation of AKT2	0	7	1	37	0.000491297	0.255185	0.699578	2	3	0.000243744	9606	Homo sapiens			BTK	16618	R-HSA-109701;R-HSA-109700
R-HSA-399954	Sema3A PAK dependent Axon repulsion	1	19	0	29	0.00133352	0.255185	0.699578	3	6	0.000487488	9606	Homo sapiens	NOV				R-HSA-399939;R-HSA-399952;R-HSA-399930
R-HSA-1300645	Acrosome Reaction and Sperm:Oocyte Membrane Binding	0	6	1	39	0.000421112	0.260161	0.699578	1	3	0.000243744	9606	Homo sapiens			CD44	P21926	R-HSA-1297275
R-HSA-5218859	Regulated Necrosis	1	28	1	27	0.00196519	0.260161	0.699578	3	13	0.00105622	9606	Homo sapiens	BIRC3	Q13489	BIRC3	Q13546;Q9Y572	R-HSA-5357828;R-HSA-5675470;R-HSA-5213462
R-HSA-5213460	RIPK1-mediated regulated necrosis	1	28	1	27	0.00196519	0.260161	0.699578	3	13	0.00105622	9606	Homo sapiens	BIRC3	Q13489	BIRC3	Q13546;Q9Y572	R-HSA-5357828;R-HSA-5675470;R-HSA-5213462
R-HSA-1236974	ER-Phagosome pathway	3	165	0	115	0.0115806	0.274223	0.699578	1	10	0.00081248	9606	Homo sapiens	BTK;LY96;CD14				R-HSA-8863895
R-HSA-3000480	Scavenging by Class A Receptors	1	48	0	0	0.00336889	0.274892	0.699578	3	10	0.00081248	9606	Homo sapiens	MSR1				R-HSA-3221843;R-HSA-2173778;R-HSA-2507854
R-HSA-9013957	TLR3-mediated TICAM1-dependent programmed cell death	0	6	1	48	0.000421112	0.28455	0.699578	1	3	0.000243744	9606	Homo sapiens			BIRC3	Q9Y572	R-HSA-9013963
R-HSA-8952158	RUNX3 regulates BCL2L11 (BIM) transcription	0	6	2	48	0.000421112	0.289331	0.699578	1	2	0.000162496	9606	Homo sapiens			BCL2A1;BCL2A1	O43521	R-HSA-8952232
R-HSA-6802948	Signaling by high-kinase activity BRAF mutants	1	52	0	0	0.00364964	0.294081	0.699578	4	6	0.000487488	9606	Homo sapiens	VWF				R-HSA-6802912;R-HSA-6802911;R-HSA-6802910;R-HSA-6803227
R-HSA-8877330	RUNX1 and FOXP3 control the development of regulatory T lymphocytes (Tregs)	0	17	1	37	0.00119315	0.294081	0.699578	1	20	0.00162496	9606	Homo sapiens			IL2RG	P60568	R-HSA-8877345
R-HSA-8935964	RUNX1 regulates expression of components of tight junctions	0	8	2	45	0.000561482	0.298799	0.699578	2	6	0.000487488	9606	Homo sapiens			GYPA;CLEC7A	Q16625;O00501	R-HSA-8935988;R-HSA-8936007
R-HSA-6793080	rRNA modification in the mitochondrion	0	10	1	46	0.000701853	0.308141	0.699578	1	5	0.00040624	9606	Homo sapiens			ITGAM	Q6IN84	R-HSA-6793122
R-HSA-399955	SEMA3A-Plexin repulsion signaling by inhibiting Integrin adhesion	1	19	0	39	0.00133352	0.312766	0.699578	6	8	0.000649984	9606	Homo sapiens	NOV				R-HSA-399942;R-HSA-399941;R-HSA-399934;R-HSA-399935;R-HSA-399933;R-HSA-399928
R-HSA-6806664	Metabolism of vitamin K	0	14	1	44	0.000982594	0.321923	0.699578	1	4	0.000324992	9606	Homo sapiens			CD53	Q9Y5Z9	R-HSA-6806674
R-HSA-111453	BH3-only proteins associate with and inactivate anti-apoptotic BCL-2 members	0	11	1	58	0.000772038	0.335433	0.699578	1	4	0.000324992	9606	Homo sapiens			BCL2A1	P55957	R-HSA-114352
R-HSA-389513	CTLA4 inhibitory signaling	0	25	1	36	0.00175463	0.335433	0.699578	1	5	0.00040624	9606	Homo sapiens			PECAM1	Q06124	R-HSA-388829
R-HSA-1170546	Prolactin receptor signaling	0	18	1	45	0.00126334	0.339877	0.699578	1	14	0.00113747	9606	Homo sapiens			PECAM1	Q06124	R-HSA-1369114
R-HSA-5674135	MAP2K and MAPK activation	1	63	0	0	0.00442167	0.344291	0.699578	4	8	0.000649984	9606	Homo sapiens	VWF				R-HSA-5672980;R-HSA-5672978;R-HSA-5672972;R-HSA-5672973
R-HSA-2046106	alpha-linolenic acid (ALA) metabolism	0	45	1	19	0.00315834	0.344291	0.699578	1	15	0.00121872	9606	Homo sapiens			BTK	16749	R-HSA-2046087
R-HSA-167590	Nef Mediated CD4 Down-regulation	1	10	2	56	0.000701853	0.348676	0.699578	5	5	0.00040624	9606	Homo sapiens	CD4	P01730	PTPRC;CD4	P06239;P01730	R-HSA-167601;R-HSA-167537;R-HSA-200879;R-HSA-167566;R-HSA-167597
R-HSA-399956	CRMPs in Sema3A signaling	1	18	0	46	0.00126334	0.348676	0.699578	5	5	0.00040624	9606	Homo sapiens	NOV				R-HSA-399951;R-HSA-399946;R-HSA-399947;R-HSA-399931;R-HSA-399944
R-HSA-419037	NCAM1 interactions	0	44	1	21	0.00308815	0.348676	0.699578	1	10	0.00081248	9606	Homo sapiens			CCR1	P04156	R-HSA-375154
R-HSA-8964315	G beta:gamma signalling through BTK	1	19	2	47	0.00133352	0.353031	0.699578	3	3	0.000243744	9606	Homo sapiens	BTK	Q06187	BTK;BTK	16618;Q06187	R-HSA-8964317;R-HSA-8964271;R-HSA-8964241
R-HSA-8939246	RUNX1 regulates transcription of genes involved in differentiation of myeloid cells	0	11	1	55	0.000772038	0.357358	0.699578	1	7	0.000568736	9606	Homo sapiens			IL8	Q92793	R-HSA-8938231
R-HSA-9649948	Signaling downstream of RAS mutants	1	54	0	14	0.00379001	0.365926	0.699578	4	7	0.000568736	9606	Homo sapiens	VWF				R-HSA-6803233;R-HSA-6802926;R-HSA-6802925;R-HSA-6802922
R-HSA-6802946	Signaling by moderate kinase activity BRAF mutants	1	54	0	14	0.00379001	0.365926	0.699578	4	7	0.000568736	9606	Homo sapiens	VWF				R-HSA-6802919;R-HSA-6802914;R-HSA-6803230;R-HSA-6802921
R-HSA-6802949	Signaling by RAS mutants	1	54	0	14	0.00379001	0.365926	0.699578	4	8	0.000649984	9606	Homo sapiens	VWF				R-HSA-6803233;R-HSA-6802926;R-HSA-6802925;R-HSA-6802922
R-HSA-1483148	Synthesis of PG	0	21	1	47	0.00147389	0.365926	0.699578	2	5	0.00040624	9606	Homo sapiens			BTK	16337	R-HSA-1483165;R-HSA-1483099
R-HSA-933543	NF-kB activation through FADD/RIP-1 pathway mediated by caspase-8 and -10	0	13	1	60	0.000912409	0.365926	0.699578	1	5	0.00040624	9606	Homo sapiens			BIRC3	Q13546	R-HSA-168934
R-HSA-392154	Nitric oxide stimulates guanylate cyclase	1	41	0	27	0.0028776	0.365926	0.699578	1	7	0.000568736	9606	Homo sapiens	PDE1B				R-HSA-418456
R-HSA-6802955	Paradoxical activation of RAF signaling by kinase inactive BRAF	1	55	0	14	0.00386019	0.370167	0.699578	4	7	0.000568736	9606	Homo sapiens	VWF				R-HSA-6802918;R-HSA-6803234;R-HSA-6802943;R-HSA-6802942
R-HSA-8876493	InlA-mediated entry of Listeria monocytogenes into host cells	0	14	1	57	0.000982594	0.370167	0.699578	2	5	0.00040624	9606	Homo sapiens			PECAM1	P12931	R-HSA-8876948;R-HSA-112333
R-HSA-373755	Semaphorin interactions	2	70	1	137	0.00491297	0.370443	0.699578	16	40	0.00324992	9606	Homo sapiens	PTPRC;NOV	Q9UIW2;P08575	PTPRC	P08575	R-HSA-399942;R-HSA-399941;R-HSA-399939;R-HSA-399951;R-HSA-399946;R-HSA-399947;R-HSA-399944;R-HSA-416725;R-HSA-399952;R-HSA-373746;R-HSA-399934;R-HSA-399935;R-HSA-399933;R-HSA-399930;R-HSA-399931;R-HSA-399928
R-HSA-5357769	Caspase activation via extrinsic apoptotic signalling pathway	2	32	0	175	0.00224593	0.370443	0.699578	1	17	0.00138122	9606	Homo sapiens	LY96;CD14				R-HSA-2562564
R-HSA-202424	Downstream TCR signaling	3	124	3	224	0.00870298	0.370627	0.699578	6	24	0.00194995	9606	Homo sapiens	CD4;HLA-DRA;HLA-DPA1	P01903;P01730;P20036	BTK;BIRC3;BTK	Q04759;18348;O43353;16618	R-HSA-202307;R-HSA-199456;R-HSA-202459;R-HSA-202328;R-HSA-202365;R-HSA-202237
R-HSA-171306	Packaging Of Telomere Ends	0	34	1	41	0.0023863	0.378565	0.699578	2	2	0.000162496	9606	Homo sapiens			PDE1B	Q9NUX5	R-HSA-181450;R-HSA-176700
R-HSA-428542	Regulation of commissural axon pathfinding by SLIT and ROBO	0	12	1	60	0.000842223	0.378565	0.699578	1	5	0.00040624	9606	Homo sapiens			PECAM1	P12931	R-HSA-9011241
R-HSA-1461973	Defensins	1	51	1	22	0.00357945	0.378565	0.699578	1	19	0.00154371	9606	Homo sapiens	CD4	P01730	CD4	P01730	R-HSA-1471314
R-HSA-1483191	Synthesis of PC	0	65	1	7	0.00456204	0.382722	0.699578	1	18	0.00146246	9606	Homo sapiens			BTK	16337	R-HSA-1483203
R-HSA-6802952	Signaling by BRAF and RAF fusions	1	73	0	0	0.00512353	0.386852	0.699578	4	5	0.00040624	9606	Homo sapiens	VWF				R-HSA-6802935;R-HSA-6802934;R-HSA-6802933;R-HSA-6802932
R-HSA-1483166	Synthesis of PA	0	65	1	8	0.00456204	0.386852	0.699578	10	17	0.00138122	9606	Homo sapiens			BTK	16337	R-HSA-1482679;R-HSA-1482548;R-HSA-1602446;R-HSA-8954398;R-HSA-1482656;R-HSA-1483182;R-HSA-6792445;R-HSA-1482604;R-HSA-75885;R-HSA-6786650
R-HSA-5668599	RHO GTPases Activate NADPH Oxidases	2	38	1	165	0.00266704	0.394136	0.699578	8	14	0.00113747	9606	Homo sapiens	CYBB;NOX1	P04839;Q9Y5S8	BTK	16749	R-HSA-9626848;R-HSA-5668629;R-HSA-5218827;R-HSA-5218841;R-HSA-5668718;R-HSA-6798174;R-HSA-5668605;R-HSA-5668714
R-HSA-1187000	Fertilization	0	31	1	44	0.00217574	0.395029	0.699578	2	9	0.000731232	9606	Homo sapiens			CD44	P21926;16336	R-HSA-1297275;R-HSA-2534346
R-HSA-1253288	Downregulation of ERBB4 signaling	0	11	1	64	0.000772038	0.395029	0.699578	1	5	0.00040624	9606	Homo sapiens			PECAM1	P12931	R-HSA-9612219
R-HSA-446343	Localization of the PINCH-ILK-PARVIN complex to focal adhesions	0	4	1	75	0.000280741	0.399077	0.699578	2	2	0.000162496	9606	Homo sapiens			ITGA4	P05556;P49023	R-HSA-446322;R-HSA-432897
R-HSA-75892	Platelet Adhesion to exposed collagen	1	16	2	65	0.00112296	0.399077	0.699578	3	6	0.000487488	9606	Homo sapiens	VWF	P04275	VWF;FYB	P06241;P04275	R-HSA-432295;R-HSA-114671;R-HSA-114670
R-HSA-5668541	TNFR2 non-canonical NF-kB pathway	2	104	0	121	0.00729927	0.401167	0.699578	12	43	0.00349366	9606	Homo sapiens	CD40LG;BIRC3				R-HSA-5676598;R-HSA-5668534;R-HSA-5668454;R-HSA-5676596;R-HSA-5676597;R-HSA-5676595;R-HSA-5676593;R-HSA-5668417;R-HSA-5668481;R-HSA-5668414;R-HSA-5668543;R-HSA-199404
R-HSA-2046104	alpha-linolenic (omega3) and linoleic (omega6) acid metabolism	0	55	1	23	0.00386019	0.403098	0.699578	1	25	0.0020312	9606	Homo sapiens			BTK	16749	R-HSA-2046087
R-HSA-109582	Hemostasis	16	821	7	1503	0.0576221	0.403803	0.699578	68	327	0.0265681	9606	Homo sapiens	CD74;GYPA;ITGAM;SERPINB2;ITGA4;VWF;PDE1B;MMP1;MMP3;ITGB2;PLAT;PPBP;PECAM1;DOCK2;CD44	P05107;P03956;Q92608;P11215;P13612;Q01064;P20701;P20702;P16284;P02724;P05120;P16070;P02775;P00750;P04275;P04233	VWF;PTPRC;PILRA;ITGB2;PECAM1;BTK;FYB	18348;16618;P06241;P29350;Q06124;P41240;Q13094;P00519;P04275	R-HSA-114689;R-HSA-1011598;R-HSA-210304;R-HSA-429441;R-HSA-432143;R-HSA-354060;R-HSA-443402;R-HSA-429449;R-HSA-481044;R-HSA-430096;R-HSA-354066;R-HSA-158747;R-HSA-158744;R-HSA-159001;R-HSA-443418;R-HSA-354073;R-HSA-158750;R-HSA-8867098;R-HSA-418456;R-HSA-432295;R-HSA-354087;R-HSA-158118;R-HSA-158756;R-HSA-377644;R-HSA-435244;R-HSA-377641;R-HSA-437162;R-HSA-377640;R-HSA-377643;R-HSA-2316429;R-HSA-…
R-HSA-912631	Regulation of signaling by CBL	0	24	1	62	0.00168445	0.41106	0.699578	1	7	0.000568736	9606	Homo sapiens			BTK	Q8WV28	R-HSA-912724
R-HSA-9027277	Erythropoietin activates Phospholipase C gamma (PLCG)	0	13	1	68	0.000912409	0.418917	0.699578	1	3	0.000243744	9606	Homo sapiens			BTK	18348	R-HSA-9032478
R-HSA-190704	Oligomerization of connexins into connexons	0	3	2	80	0.000210556	0.422806	0.699578	2	3	0.000243744	9606	Homo sapiens			CLEC7A;ITGAM	P08034	R-HSA-190681;R-HSA-190687
R-HSA-1236977	Endosomal/Vacuolar pathway	1	82	0	0	0.00575519	0.422806	0.699578	1	4	0.000324992	9606	Homo sapiens	CTSS				R-HSA-1236948
R-HSA-6803207	TP53 Regulates Transcription of Caspase Activators and Caspases	0	20	1	68	0.00140371	0.422806	0.699578	1	17	0.00138122	9606	Homo sapiens			IL1A	P29466	R-HSA-6798081
R-HSA-210991	Basigin interactions	1	26	0	57	0.00182482	0.426669	0.699578	1	10	0.00081248	9606	Homo sapiens	MMP1;MMP3				R-HSA-375135
R-HSA-1606322	ZBP1(DAI) mediated induction of type I IFNs	0	23	1	66	0.00161426	0.426669	0.699578	1	10	0.00081248	9606	Homo sapiens			BIRC3	Q13546;Q9Y572	R-HSA-1810457
R-HSA-2453902	The canonical retinoid cycle in rods (twilight vision)	0	56	1	28	0.00393038	0.426669	0.699578	1	25	0.0020312	9606	Homo sapiens			BTK	16337	R-HSA-2466831
R-HSA-8847453	Synthesis of PIPs in the nucleus	0	10	1	74	0.000701853	0.430507	0.699578	2	3	0.000243744	9606	Homo sapiens			BTK	18348	R-HSA-6811522;R-HSA-6810410
R-HSA-8868766	rRNA processing in the mitochondrion	0	40	1	46	0.00280741	0.434319	0.699578	1	6	0.000487488	9606	Homo sapiens			ITGAM	Q6IN84	R-HSA-6793122
R-HSA-168274	Export of Viral Ribonucleoproteins from Nucleus	0	54	1	38	0.00379001	0.438106	0.699578	1	5	0.00040624	9606	Homo sapiens			CD74	P0DMV8	R-HSA-192746
R-HSA-1222556	ROS and RNS production in phagocytes	1	82	0	4	0.00575519	0.438106	0.699578	1	45	0.00365616	9606	Homo sapiens	CYBB				R-HSA-6789092
R-HSA-388841	Costimulation by the CD28 family	3	97	3	279	0.00680797	0.438583	0.699578	7	34	0.00276243	9606	Homo sapiens	CD4;HLA-DRA;HLA-DPA1	P01903;P01730;P20036	PECAM1;BTK;FYB	18348;16618;P06241;Q06124	R-HSA-389158;R-HSA-2317332;R-HSA-388829;R-HSA-389758;R-HSA-389352;R-HSA-2316429;R-HSA-389354
R-HSA-9620244	Long-term potentiation	0	31	1	56	0.00217574	0.441868	0.699578	1	7	0.000568736	9606	Homo sapiens			PECAM1	P12931	R-HSA-9612085
R-HSA-983169	Class I MHC mediated antigen processing & presentation	5	465	0	208	0.0326362	0.443757	0.699578	3	48	0.0038999	9606	Homo sapiens	BTK;CYBB;LY96;CD14;CTSS				R-HSA-8863895;R-HSA-1236967;R-HSA-1236948
R-HSA-5654227	Phospholipase C-mediated cascade; FGFR3	0	18	1	70	0.00126334	0.445605	0.699578	1	3	0.000243744	9606	Homo sapiens			BTK	16618	R-HSA-5654224
R-HSA-446388	Regulation of cytoskeletal remodeling and cell spreading by IPP complex components	0	8	1	84	0.000561482	0.445605	0.699578	1	5	0.00040624	9606	Homo sapiens			ITGA4	P49023	R-HSA-446322
R-HSA-114452	Activation of BH3-only proteins	0	36	2	64	0.00252667	0.445605	0.699578	3	19	0.00154371	9606	Homo sapiens			BCL2A1;BCL2A1	O43521;P55957	R-HSA-139897;R-HSA-139918;R-HSA-139919
R-HSA-9020558	Interleukin-2 signaling	1	14	1	79	0.000982594	0.449317	0.699578	12	18	0.00146246	9606	Homo sapiens	IL2RG	P31785	IL2RG	P60568	R-HSA-451942;R-HSA-450054;R-HSA-451895;R-HSA-919404;R-HSA-452100;R-HSA-508292;R-HSA-452097;R-HSA-450063;R-HSA-452108;R-HSA-452122;R-HSA-508282;R-HSA-452091
R-HSA-5654228	Phospholipase C-mediated cascade; FGFR4	0	19	1	70	0.00133352	0.449317	0.699578	1	3	0.000243744	9606	Homo sapiens			BTK	16618	R-HSA-5654163
R-HSA-8851805	MET activates RAS signaling	0	16	1	79	0.00112296	0.449317	0.699578	1	10	0.00081248	9606	Homo sapiens			ITGB2	Q96S59	R-HSA-8851859
R-HSA-418217	G beta:gamma signalling through PLC beta	0	23	1	68	0.00161426	0.456666	0.699578	1	2	0.000162496	9606	Homo sapiens			BTK	18348	R-HSA-398193
R-HSA-8851680	Butyrophilin (BTN) family interactions	0	12	1	80	0.000842223	0.456666	0.699578	1	8	0.000649984	9606	Homo sapiens			CD53	Q8WVV5	R-HSA-8851988
R-HSA-5654219	Phospholipase C-mediated cascade: FGFR1	0	22	1	70	0.00154408	0.460305	0.699578	1	3	0.000243744	9606	Homo sapiens			BTK	16618	R-HSA-5654167
R-HSA-3134973	LRR FLII-interacting protein 1 (LRRFIP1) activates type I IFN production	0	7	2	87	0.000491297	0.463919	0.699578	4	5	0.00040624	9606	Homo sapiens			PTPRC;PECAM1	P35222	R-HSA-3134904;R-HSA-3134901;R-HSA-3134883;R-HSA-3134914
R-HSA-168271	Transport of Ribonucleoproteins into the Host Nucleus	0	48	1	50	0.00336889	0.467509	0.699578	2	4	0.000324992	9606	Homo sapiens			CD74	Q14974	R-HSA-168310;R-HSA-168317
R-HSA-5654221	Phospholipase C-mediated cascade; FGFR2	0	25	1	70	0.00175463	0.467509	0.699578	1	3	0.000243744	9606	Homo sapiens			BTK	16618	R-HSA-5654159
R-HSA-8876384	Listeria monocytogenes entry into host cells	0	27	1	73	0.001895	0.467509	0.699578	2	13	0.00105622	9606	Homo sapiens			PECAM1	P12931	R-HSA-8876948;R-HSA-112333
R-HSA-9627069	Regulation of the apoptosome activity	0	13	1	90	0.000912409	0.478137	0.699578	1	6	0.000487488	9606	Homo sapiens			BIRC3	P55211	R-HSA-6805426
R-HSA-140877	Formation of Fibrin Clot (Clotting Cascade)	1	55	0	50	0.00386019	0.478137	0.699578	2	57	0.00463113	9606	Homo sapiens	VWF				R-HSA-158118;R-HSA-158137
R-HSA-418346	Platelet homeostasis	2	123	2	126	0.00863279	0.484418	0.699578	5	30	0.00243744	9606	Homo sapiens	PDE1B;PECAM1	P16284;Q01064	PILRA;PECAM1	P29350;Q06124	R-HSA-210294;R-HSA-210277;R-HSA-432143;R-HSA-435244;R-HSA-418456
R-HSA-171286	Synthesis and processing of ENV and VPU	0	4	2	95	0.000280741	0.485105	0.699578	6	10	0.00081248	9606	Homo sapiens			ITGB2;CD4	P04578;P05919	R-HSA-3149440;R-HSA-3149432;R-HSA-3149433;R-HSA-171291;R-HSA-174494;R-HSA-174493
R-HSA-111458	Formation of apoptosome	0	13	1	92	0.000912409	0.485105	0.699578	2	10	0.00081248	9606	Homo sapiens			BIRC3	P55211	R-HSA-114256;R-HSA-6805426
R-HSA-111461	Cytochrome c-mediated apoptotic response	0	15	1	92	0.00105278	0.485105	0.699578	2	12	0.000974976	9606	Homo sapiens			BIRC3	P55211	R-HSA-114256;R-HSA-6805426
R-HSA-5223345	Miscellaneous transport and binding events	0	36	1	63	0.00252667	0.485105	0.699578	1	13	0.00105622	9606	Homo sapiens			ITGAM	Q8N4V1	R-HSA-5336454
R-HSA-6802957	Oncogenic MAPK signaling	1	86	0	14	0.00603593	0.488554	0.699578	20	34	0.00276243	9606	Homo sapiens	VWF				R-HSA-6802919;R-HSA-6802918;R-HSA-6802914;R-HSA-6803234;R-HSA-6803233;R-HSA-6802912;R-HSA-6802926;R-HSA-6802925;R-HSA-6802922;R-HSA-6802921;R-HSA-6802935;R-HSA-6802934;R-HSA-6802933;R-HSA-6802932;R-HSA-6802911;R-HSA-6802943;R-HSA-6802910;R-HSA-6803230;R-HSA-6802942;R-HSA-6803227
R-HSA-9028335	Activated NTRK2 signals through PI3K	0	11	1	90	0.000772038	0.491981	0.699578	1	2	0.000162496	9606	Homo sapiens			BTK	18348;16618	R-HSA-9028519
R-HSA-418886	Netrin mediated repulsion signals	0	10	1	93	0.000701853	0.491981	0.699578	2	4	0.000324992	9606	Homo sapiens			PECAM1	P12931;Q06124	R-HSA-418863;R-HSA-418859
R-HSA-8874081	MET activates PTK2 signaling	0	32	1	72	0.00224593	0.491981	0.699578	1	5	0.00040624	9606	Homo sapiens			PECAM1	P12931	R-HSA-8874083
R-HSA-1234158	Regulation of gene expression by Hypoxia-inducible Factor	0	15	1	91	0.00105278	0.491981	0.699578	1	7	0.000568736	9606	Homo sapiens			IL8	Q92793	R-HSA-1234167
R-HSA-372708	p130Cas linkage to MAPK signaling for integrins	1	22	0	85	0.00154408	0.498765	0.699578	3	3	0.000243744	9606	Homo sapiens	VWF				R-HSA-372693;R-HSA-372705;R-HSA-372697
R-HSA-432142	Platelet sensitization by LDL	1	23	2	83	0.00161426	0.498765	0.699578	4	9	0.000731232	9606	Homo sapiens	PECAM1	P16284	PILRA;PECAM1	P29350;Q06124	R-HSA-210294;R-HSA-210277;R-HSA-432143;R-HSA-435244
R-HSA-210990	PECAM1 interactions	1	14	2	94	0.000982594	0.502123	0.699578	7	7	0.000568736	9606	Homo sapiens	PECAM1	P16284	PILRA;PECAM1	P29350;Q06124	R-HSA-210291;R-HSA-210290;R-HSA-210304;R-HSA-210294;R-HSA-210277;R-HSA-210283;R-HSA-210285
R-HSA-1483248	Synthesis of PIPs at the ER membrane	0	14	1	91	0.000982594	0.505459	0.699578	3	5	0.00040624	9606	Homo sapiens			BTK	16749	R-HSA-1676124;R-HSA-6809777;R-HSA-1675813
R-HSA-1250342	PI3K events in ERBB4 signaling	0	15	1	90	0.00105278	0.505459	0.699578	1	2	0.000162496	9606	Homo sapiens			BTK	18348;16618	R-HSA-1250370
R-HSA-1660516	Synthesis of PIPs at the early endosome membrane	0	31	1	76	0.00217574	0.505459	0.699578	4	13	0.00105622	9606	Homo sapiens			BTK	16749	R-HSA-1676141;R-HSA-1675939;R-HSA-1675974;R-HSA-6809720
R-HSA-201688	WNT mediated activation of DVL	0	12	1	96	0.000842223	0.505459	0.699578	1	4	0.000324992	9606	Homo sapiens			BTK	18348	R-HSA-3772436
R-HSA-1433559	Regulation of KIT signaling	0	18	2	91	0.00126334	0.508773	0.699578	1	8	0.000649984	9606	Homo sapiens			PILRA;PECAM1	P29350	R-HSA-205306
R-HSA-6804116	TP53 Regulates Transcription of Genes Involved in G1 Cell Cycle Arrest	0	20	1	94	0.00140371	0.508773	0.699578	1	17	0.00138122	9606	Homo sapiens			BTK	Q99856	R-HSA-6791363
R-HSA-1855204	Synthesis of IP3 and IP4 in the cytosol	0	39	1	68	0.00273723	0.512065	0.699578	3	12	0.000974976	9606	Homo sapiens			BTK	18348	R-HSA-1855214;R-HSA-1855177;R-HSA-1855221
R-HSA-1660517	Synthesis of PIPs at the late endosome membrane	0	22	1	89	0.00154408	0.515335	0.699578	3	7	0.000568736	9606	Homo sapiens			BTK	16749	R-HSA-1676024;R-HSA-1675866;R-HSA-1675795
R-HSA-8866907	Activation of the TFAP2 (AP-2) family of transcription factors	0	12	1	99	0.000842223	0.518583	0.699578	1	4	0.000324992	9606	Homo sapiens			IL8	Q92793	R-HSA-8864307
R-HSA-434316	Fatty Acids bound to GPR40 (FFAR1) regulate insulin secretion	0	19	1	92	0.00133352	0.518583	0.699578	1	5	0.00040624	9606	Homo sapiens			BTK	18348	R-HSA-399998
R-HSA-2172127	DAP12 interactions	2	53	3	219	0.00371982	0.520235	0.699578	10	33	0.00268118	9606	Homo sapiens	CLEC5A;BTK	Q9NY25;Q06187	BTK;CD53;BTK	18348;O43561-2;16618;Q06187	R-HSA-2424484;R-HSA-2424485;R-HSA-2424486;R-HSA-2396599;R-HSA-2424487;R-HSA-2424480;R-HSA-2424481;R-HSA-2424476;R-HSA-210271;R-HSA-2395801
R-HSA-1963642	PI3K events in ERBB2 signaling	0	22	1	90	0.00154408	0.528199	0.699578	3	7	0.000568736	9606	Homo sapiens			BTK	18348;16618	R-HSA-1306979;R-HSA-1250462;R-HSA-1306957
R-HSA-8851907	MET activates PI3K/AKT signaling	0	10	1	103	0.000701853	0.528199	0.699578	1	5	0.00040624	9606	Homo sapiens			BTK	18348;16618	R-HSA-8852019
R-HSA-912694	Regulation of IFNA signaling	0	28	2	85	0.00196519	0.531362	0.699578	2	5	0.00040624	9606	Homo sapiens			PILRA;PECAM1	P29350;Q06124	R-HSA-997309;R-HSA-997314
R-HSA-399997	Acetylcholine regulates insulin secretion	0	19	1	96	0.00133352	0.531362	0.699578	1	7	0.000568736	9606	Homo sapiens			BTK	18348	R-HSA-399998
R-HSA-164952	The role of Nef in HIV-1 replication and disease pathogenesis	2	29	5	249	0.00203537	0.536514	0.699578	8	20	0.00162496	9606	Homo sapiens	CD4;DOCK2	Q92608;P01730	DOCK2;PTPRC;ARHGAP15;FYB;CD4	P06239;P63000;P01730;P06241	R-HSA-167601;R-HSA-167537;R-HSA-200954;R-HSA-200952;R-HSA-200879;R-HSA-167566;R-HSA-167597;R-HSA-200908
R-HSA-164938	Nef-mediates down modulation of cell surface receptors by recruiting them to clathrin adapters	1	22	2	97	0.00154408	0.537624	0.699578	5	15	0.00121872	9606	Homo sapiens	CD4	P01730	PTPRC;CD4	P06239;P01730	R-HSA-167601;R-HSA-167537;R-HSA-200879;R-HSA-167566;R-HSA-167597
R-HSA-9027276	Erythropoietin activates Phosphoinositide-3-kinase (PI3K)	0	16	1	100	0.00112296	0.537624	0.699578	1	7	0.000568736	9606	Homo sapiens			BTK	18348;16618	R-HSA-9021627
R-HSA-450341	Activation of the AP-1 family of transcription factors	0	12	3	110	0.000842223	0.540724	0.699578	4	5	0.00040624	9606	Homo sapiens			MMP1;MMP1;MMP1	P01100;P05412	R-HSA-450292;R-HSA-450325;R-HSA-168440;R-HSA-168136
R-HSA-1059683	Interleukin-6 signaling	0	17	1	104	0.00119315	0.543803	0.699578	1	19	0.00154371	9606	Homo sapiens			PECAM1	Q06124	R-HSA-1112708
R-HSA-8849471	PTK6 Regulates RHO GTPases, RAS GTPase and MAP kinases	0	20	1	102	0.00140371	0.546862	0.699578	3	13	0.00105622	9606	Homo sapiens			ITGA4	P49023	R-HSA-8848596;R-HSA-8848611;R-HSA-8848606
R-HSA-5621480	Dectin-2 family	1	65	0	54	0.00456204	0.546862	0.699578	1	12	0.000974976	9606	Homo sapiens	CLEC4A				R-HSA-5621367
R-HSA-190861	Gap junction assembly	0	41	2	80	0.0028776	0.5499	0.699578	3	16	0.00129997	9606	Homo sapiens			CLEC7A;ITGAM	P08034	R-HSA-190693;R-HSA-190681;R-HSA-190687
R-HSA-5690714	CD22 mediated BCR regulation	0	72	2	51	0.00505334	0.552918	0.699578	1	4	0.000324992	9606	Homo sapiens			PILRA;PECAM1	P29350	R-HSA-5690701
R-HSA-982772	Growth hormone receptor signaling	0	29	2	97	0.00203537	0.552918	0.699578	1	28	0.00227494	9606	Homo sapiens			PILRA;PECAM1	P29350	R-HSA-1168839
R-HSA-418890	Role of second messengers in netrin-1 signaling	0	16	1	107	0.00112296	0.561853	0.699578	1	4	0.000324992	9606	Homo sapiens			BTK	18348	R-HSA-622382
R-HSA-444209	Free fatty acid receptors	0	29	1	94	0.00203537	0.561853	0.699578	1	5	0.00040624	9606	Homo sapiens			GYPA	O15552	R-HSA-444171
R-HSA-400451	Free fatty acids regulate insulin secretion	0	27	1	98	0.001895	0.561853	0.699578	1	7	0.000568736	9606	Homo sapiens			BTK	18348	R-HSA-399998
R-HSA-163125	Post-translational modification: synthesis of GPI-anchored proteins	0	115	1	9	0.00807131	0.564791	0.699578	2	16	0.00129997	9606	Homo sapiens			BTK	16749	R-HSA-162730;R-HSA-8940388
R-HSA-1660662	Glycosphingolipid metabolism	0	86	1	39	0.00603593	0.564791	0.699578	1	32	0.00259994	9606	Homo sapiens			CD44	61048	R-HSA-1605624
R-HSA-389359	CD28 dependent Vav1 pathway	0	17	2	112	0.00119315	0.567711	0.699578	2	6	0.000487488	9606	Homo sapiens			BTK;FYB	16618;P06241	R-HSA-389352;R-HSA-389354
R-HSA-1482788	Acyl chain remodelling of PC	0	40	1	86	0.00280741	0.567711	0.699578	1	9	0.000731232	9606	Homo sapiens			CD53	Q8N661	R-HSA-8874435
R-HSA-8866652	Synthesis of active ubiquitin: roles of E1 and E2 enzymes	0	33	1	94	0.00231611	0.57061	0.699578	2	16	0.00129997	9606	Homo sapiens			BIRC3	P22314	R-HSA-8852134;R-HSA-8852128
R-HSA-8849468	PTK6 Regulates Proteins Involved in RNA Processing	0	7	1	125	0.000491297	0.57349	0.699578	2	7	0.000568736	9606	Homo sapiens			DOCK2	Q5VWX1;O75525	R-HSA-8849042;R-HSA-8849032
R-HSA-525793	Myogenesis	0	32	1	98	0.00224593	0.57349	0.699578	1	14	0.00113747	9606	Homo sapiens			ITGB2	P00519	R-HSA-449200
R-HSA-351906	Apoptotic cleavage of cell adhesion proteins	0	11	3	120	0.000772038	0.579194	0.699578	2	10	0.00081248	9606	Homo sapiens			PTPRC;CLEC7A;PECAM1	Q16625;P35222	R-HSA-351876;R-HSA-202969
R-HSA-111933	Calmodulin induced events	1	42	0	89	0.00294778	0.579194	0.699578	2	22	0.00178746	9606	Homo sapiens	PDE1B				R-HSA-111955;R-HSA-111956
R-HSA-209543	p75NTR recruits signalling complexes	0	16	1	120	0.00112296	0.582017	0.699578	1	9	0.000731232	9606	Homo sapiens			BIRC3	O43353	R-HSA-193656
R-HSA-198203	PI3K/AKT activation	0	13	1	118	0.000912409	0.584821	0.699578	2	5	0.00040624	9606	Homo sapiens			BTK	18348;16618	R-HSA-202692;R-HSA-198266
R-HSA-111997	CaM pathway	1	42	0	92	0.00294778	0.587607	0.699578	2	23	0.0018687	9606	Homo sapiens	PDE1B				R-HSA-111955;R-HSA-111956
R-HSA-8853659	RET signaling	0	43	1	99	0.00301797	0.587607	0.699578	1	24	0.00194995	9606	Homo sapiens			PECAM1	Q06124	R-HSA-8855508
R-HSA-8866376	Reelin signalling pathway	0	7	1	127	0.000491297	0.590374	0.699578	1	4	0.000324992	9606	Homo sapiens			FYB	P06241	R-HSA-8855237
R-HSA-180746	Nuclear import of Rev protein	0	41	1	96	0.0028776	0.590374	0.699578	1	7	0.000568736	9606	Homo sapiens			CD74	Q14974	R-HSA-180709
R-HSA-196791	Vitamin D (calciferol) metabolism	1	21	0	114	0.00147389	0.590374	0.699578	1	19	0.00154371	9606	Homo sapiens	LGMN				R-HSA-350158
R-HSA-2586552	Signaling by Leptin	0	13	1	122	0.000912409	0.593123	0.699578	1	19	0.00154371	9606	Homo sapiens			PECAM1	Q06124	R-HSA-2671747
R-HSA-416482	G alpha (12/13) signalling events	1	85	1	55	0.00596575	0.595853	0.699578	3	14	0.00113747	9606	Homo sapiens	BTK	Q06187	BTK	Q06187	R-HSA-8964333;R-HSA-8964274;R-HSA-8964246
R-HSA-8985947	Interleukin-9 signaling	1	11	0	127	0.000772038	0.598565	0.699578	7	12	0.000974976	9606	Homo sapiens	IL2RG				R-HSA-8985929;R-HSA-451895;R-HSA-8985914;R-HSA-8985900;R-HSA-8985973;R-HSA-8985988;R-HSA-8963734
R-HSA-389357	CD28 dependent PI3K/Akt signaling	0	26	1	111	0.00182482	0.598565	0.699578	3	9	0.000731232	9606	Homo sapiens			BTK	18348;16618	R-HSA-389158;R-HSA-2317332;R-HSA-2316429
R-HSA-400511	Synthesis, secretion, and inactivation of Glucose-dependent Insulinotropic Polypeptide (GIP)	0	22	2	115	0.00154408	0.598565	0.699578	2	7	0.000568736	9606	Homo sapiens			CXCL11;CXCL10	P27487	R-HSA-9023627;R-HSA-9023626
R-HSA-8853334	Signaling by FGFR3 fusions in cancer	0	17	1	123	0.00119315	0.598565	0.699578	1	9	0.000731232	9606	Homo sapiens			BTK	18348;16618	R-HSA-8853323
R-HSA-8856825	Cargo recognition for clathrin-mediated endocytosis	1	115	0	26	0.00807131	0.598565	0.699578	1	14	0.00113747	9606	Homo sapiens	CD4				R-HSA-8866277
R-HSA-8878159	Transcriptional regulation by RUNX3	3	118	4	373	0.00828186	0.603815	0.699578	7	47	0.00381865	9606	Homo sapiens	ITGAM;ITGA4	P20701;ENSG00000115232;P13612	BCL2A1;CD44;PECAM1;BCL2A1	O43521;P12931;P10451	R-HSA-8952232;R-HSA-8952442;R-HSA-8937807;R-HSA-8949343;R-HSA-8937792;R-HSA-8937814;R-HSA-8949335
R-HSA-5624958	ARL13B-mediated ciliary trafficking of INPP5E	0	3	3	137	0.000210556	0.603935	0.699578	1	4	0.000324992	9606	Homo sapiens			CLEC7A;ITGAM;CD53	Q3SXY8	R-HSA-5624953
R-HSA-190828	Gap junction trafficking	0	52	2	90	0.00364964	0.603935	0.699578	3	20	0.00162496	9606	Homo sapiens			CLEC7A;ITGAM	P08034	R-HSA-190693;R-HSA-190681;R-HSA-190687
R-HSA-430116	GP1b-IX-V activation signalling	1	12	0	129	0.000842223	0.606594	0.699578	5	7	0.000568736	9606	Homo sapiens	VWF				R-HSA-430096;R-HSA-430076;R-HSA-443418;R-HSA-443402;R-HSA-430073
R-HSA-8875878	MET promotes cell motility	0	45	1	102	0.00315834	0.606594	0.699578	1	12	0.000974976	9606	Homo sapiens			PECAM1	P12931	R-HSA-8874083
R-HSA-913531	Interferon Signaling	6	392	3	590	0.0275126	0.609141	0.699578	6	66	0.00536237	9606	Homo sapiens	HLA-DRA;CD44;HLA-DPA1	P01903;ENSG00000026508;ENSG00000231389;ENSG00000204287;P16070;P20036	PILRA;CD53;PECAM1	P29350;Q06124;Q01628	R-HSA-997309;R-HSA-873918;R-HSA-1015702;R-HSA-1031716;R-HSA-997314;R-HSA-1031713
R-HSA-111471	Apoptotic factor-mediated response	0	20	1	129	0.00140371	0.609234	0.699578	4	28	0.00227494	9606	Homo sapiens			BIRC3	Q9NR28;P55211	R-HSA-9627106;R-HSA-114256;R-HSA-114307;R-HSA-6805426
R-HSA-5173105	O-linked glycosylation	0	132	1	13	0.00926446	0.619622	0.699578	1	28	0.00227494	9606	Homo sapiens			CD74	Q8WZA1	R-HSA-5617037
R-HSA-5694530	Cargo concentration in the ER	1	37	1	115	0.00259686	0.629736	0.699578	3	12	0.000974976	9606	Homo sapiens	CTSC	P53634	CD53	O95406	R-HSA-5694428;R-HSA-5694445;R-HSA-5694522
R-HSA-157858	Gap junction trafficking and regulation	0	56	2	99	0.00393038	0.629736	0.699578	3	24	0.00194995	9606	Homo sapiens			CLEC7A;ITGAM	P08034	R-HSA-190693;R-HSA-190681;R-HSA-190687
R-HSA-6783589	Interleukin-6 family signaling	0	30	1	127	0.00210556	0.629736	0.699578	1	33	0.00268118	9606	Homo sapiens			PECAM1	Q06124	R-HSA-1112708
R-HSA-1660514	Synthesis of PIPs at the Golgi membrane	0	32	1	117	0.00224593	0.632222	0.699578	6	11	0.000893728	9606	Homo sapiens			BTK	18348;16749	R-HSA-1675961;R-HSA-1676185;R-HSA-1675883;R-HSA-1675824;R-HSA-1676114;R-HSA-1676133
R-HSA-198323	AKT phosphorylates targets in the cytosol	0	16	1	137	0.00112296	0.632222	0.699578	1	9	0.000731232	9606	Homo sapiens			BIRC3	P55211	R-HSA-198621
R-HSA-166166	MyD88-independent TLR4 cascade	3	107	5	427	0.00750983	0.636432	0.699578	25	60	0.00487488	9606	Homo sapiens	LY96;CD14;BIRC3	Q9Y6Y9;Q13489;P08571	MMP1;MMP1;MMP1;BIRC3;PECAM1	P01100;Q13546;P05412;Q9Y572;Q06124	R-HSA-2569057;R-HSA-2562541;R-HSA-168136;R-HSA-937029;R-HSA-168915;R-HSA-450325;R-HSA-5362500;R-HSA-936985;R-HSA-168921;R-HSA-2201338;R-HSA-166175;R-HSA-936941;R-HSA-2562564;R-HSA-166245;R-HSA-5362486;R-HSA-450358;R-HSA-450292;R-HSA-936952;R-HSA-2559568;R-HSA-2213017;R-HSA-936951;R-HSA-168440;R-HSA-166271;R-HSA-937075;R-HSA-936947
R-HSA-937061	TRIF(TICAM1)-mediated TLR4 signaling	3	107	5	427	0.00750983	0.636432	0.699578	23	58	0.00471238	9606	Homo sapiens	LY96;CD14;BIRC3	Q9Y6Y9;Q13489;P08571	MMP1;MMP1;MMP1;BIRC3;PECAM1	P01100;Q13546;P05412;Q9Y572;Q06124	R-HSA-936941;R-HSA-2562564;R-HSA-2569057;R-HSA-166245;R-HSA-5362486;R-HSA-2562541;R-HSA-168136;R-HSA-937029;R-HSA-450358;R-HSA-168915;R-HSA-450292;R-HSA-450325;R-HSA-5362500;R-HSA-936952;R-HSA-936985;R-HSA-2213017;R-HSA-936951;R-HSA-168440;R-HSA-168921;R-HSA-2201338;R-HSA-166271;R-HSA-937075;R-HSA-936947
R-HSA-392451	G beta:gamma signalling through PI3Kgamma	0	29	1	123	0.00203537	0.637145	0.699578	3	4	0.000324992	9606	Homo sapiens			BTK	18348;16618	R-HSA-202692;R-HSA-392300;R-HSA-9603279
R-HSA-381771	Synthesis, secretion, and inactivation of Glucagon-like Peptide-1 (GLP-1)	0	43	2	110	0.00301797	0.637145	0.699578	2	7	0.000568736	9606	Homo sapiens			CXCL11;CXCL10	P27487	R-HSA-9023633;R-HSA-9023632
R-HSA-210993	Tie2 Signaling	0	23	1	138	0.00161426	0.639582	0.699578	1	14	0.00113747	9606	Homo sapiens			PECAM1	Q06124	R-HSA-204873
R-HSA-373753	Nephrin family interactions	0	25	1	136	0.00175463	0.642003	0.699578	1	13	0.00105622	9606	Homo sapiens			FYB	P06241	R-HSA-8981534
R-HSA-5218921	VEGFR2 mediated cell proliferation	0	31	1	123	0.00217574	0.644408	0.699578	1	12	0.000974976	9606	Homo sapiens			BTK	18348	R-HSA-167686
R-HSA-350054	Notch-HLH transcription pathway	0	28	1	134	0.00196519	0.646796	0.699578	1	2	0.000162496	9606	Homo sapiens			IL8	Q92793	R-HSA-212356
R-HSA-8985801	Regulation of cortical dendrite branching	0	4	1	154	0.000280741	0.653867	0.699578	1	2	0.000162496	9606	Homo sapiens			FYB	O43639	R-HSA-8985812
R-HSA-8934593	Regulation of RUNX1 Expression and Activity	0	32	1	132	0.00224593	0.656192	0.699578	4	19	0.00154371	9606	Homo sapiens			PECAM1	P12931;Q06124	R-HSA-8937744;R-HSA-8937728;R-HSA-8937682;R-HSA-8937767
R-HSA-6803204	TP53 Regulates Transcription of Genes Involved in Cytochrome C Release	0	33	5	131	0.00231611	0.656192	0.699578	5	25	0.0020312	9606	Homo sapiens			CLEC7A;CLEC7A;IL8;BTK;BCL2A1	O60238;P55957;16337;Q92793	R-HSA-6798004;R-HSA-6801250;R-HSA-6801195;R-HSA-6791291;R-HSA-6797993
R-HSA-9603381	Activated NTRK3 signals through PI3K	0	10	2	152	0.000701853	0.658502	0.699578	2	5	0.00040624	9606	Homo sapiens			PECAM1;BTK	18348;16618;P12931	R-HSA-9603445;R-HSA-9603419
R-HSA-6803157	Antimicrobial peptides	1	123	1	42	0.00863279	0.660797	0.699578	1	58	0.00471238	9606	Homo sapiens	CD4	P01730	CD4	P01730	R-HSA-1471314
R-HSA-193639	p75NTR signals via NF-kB	0	19	1	154	0.00133352	0.66534	0.699578	1	13	0.00105622	9606	Homo sapiens			BIRC3	O43353	R-HSA-193656
R-HSA-175474	Assembly Of The HIV Virion	0	27	2	140	0.001895	0.667589	0.699578	7	16	0.00129997	9606	Homo sapiens			ITGB2;CD4	P04578;P05919	R-HSA-3149440;R-HSA-3149432;R-HSA-3149433;R-HSA-171291;R-HSA-174494;R-HSA-3149454;R-HSA-174493
R-HSA-177243	Interactions of Rev with host cellular proteins	0	46	1	124	0.00322852	0.667589	0.699578	1	16	0.00129997	9606	Homo sapiens			CD74	Q14974	R-HSA-180709
R-HSA-400508	Incretin synthesis, secretion, and inactivation	0	47	2	121	0.00329871	0.672042	0.699578	4	14	0.00113747	9606	Homo sapiens			CXCL11;CXCL10	P27487	R-HSA-9023627;R-HSA-9023626;R-HSA-9023633;R-HSA-9023632
R-HSA-1266695	Interleukin-7 signaling	1	31	0	142	0.00217574	0.676436	0.699578	9	25	0.0020312	9606	Homo sapiens	IL2RG				R-HSA-449958;R-HSA-451895;R-HSA-8983003;R-HSA-1295540;R-HSA-9025969;R-HSA-6785165;R-HSA-1295519;R-HSA-8983063;R-HSA-1295516
R-HSA-8943724	Regulation of PTEN gene transcription	0	70	3	102	0.00491297	0.676436	0.699578	1	15	0.00121872	9606	Homo sapiens			MMP1;MMP1;MMP1	P05412	R-HSA-8944047
R-HSA-2559583	Cellular Senescence	4	198	5	543	0.0138967	0.677973	0.699578	13	90	0.00731232	9606	Homo sapiens	IL1A;IL8	P01583;ENSG00000115008;ENSG00000169429;P10145	MMP1;MMP1;MMP1;MMP1;PDE1B	P17676;P01100;P05412;Q9NUX5	R-HSA-3790137;R-HSA-4568740;R-HSA-3857336;R-HSA-4568737;R-HSA-3857308;R-HSA-3858387;R-HSA-168136;R-HSA-3857328;R-HSA-3857329;R-HSA-3788745;R-HSA-450292;R-HSA-450325;R-HSA-3785711
R-HSA-1660661	Sphingolipid de novo biosynthesis	0	79	1	95	0.00554464	0.678611	0.699578	1	30	0.00243744	9606	Homo sapiens			MSR1	Q7L5A8	R-HSA-5693761
R-HSA-109704	PI3K Cascade	0	58	1	113	0.00407075	0.680771	0.699578	3	6	0.000487488	9606	Homo sapiens			BTK	18348;16618	R-HSA-109699;R-HSA-109701;R-HSA-109700
R-HSA-180292	GAB1 signalosome	0	23	3	154	0.00161426	0.680771	0.699578	4	11	0.000893728	9606	Homo sapiens			PTPRC;PECAM1;BTK	18348;16618;Q06124;P41240	R-HSA-177923;R-HSA-177939;R-HSA-179467;R-HSA-177944
R-HSA-194840	Rho GTPase cycle	1	144	0	28	0.0101067	0.680771	0.699578	1	5	0.00040624	9606	Homo sapiens	ARHGAP15				R-HSA-194922
R-HSA-8866654	E3 ubiquitin ligases ubiquitinate target proteins	0	61	1	120	0.0042813	0.685049	0.699578	1	16	0.00129997	9606	Homo sapiens			BIRC3	P61088	R-HSA-8938815
R-HSA-450282	MAPK targets/ Nuclear events mediated by MAP kinases	0	35	3	149	0.00245649	0.687167	0.699578	4	16	0.00129997	9606	Homo sapiens			MMP1;MMP1;MMP1	P01100;P05412	R-HSA-450292;R-HSA-450325;R-HSA-168440;R-HSA-168136
R-HSA-166058	MyD88:MAL(TIRAP) cascade initiated on plasma membrane	3	111	5	459	0.00779057	0.687398	0.699578	21	64	0.00519987	9606	Homo sapiens	BTK;LY96;CD14	Q9Y6Y9;P08571;Q06187	MMP1;MMP1;MMP1;BTK;BTK	18348;P01100;P05412;Q06187	R-HSA-166082;R-HSA-2201316;R-HSA-166119;R-HSA-2559456;R-HSA-166091;R-HSA-168136;R-HSA-2201322;R-HSA-166286;R-HSA-937059;R-HSA-166284;R-HSA-937022;R-HSA-2559414;R-HSA-450292;R-HSA-450325;R-HSA-2262775;R-HSA-166362;R-HSA-937079;R-HSA-166363;R-HSA-166072;R-HSA-168440;R-HSA-2262777
R-HSA-5655291	Signaling by FGFR4 in disease	0	19	1	160	0.00133352	0.68927	0.699578	2	15	0.00121872	9606	Homo sapiens			BTK	18348;16618	R-HSA-5655235;R-HSA-5655313
R-HSA-5663213	RHO GTPases Activate WASPs and WAVEs	1	41	2	142	0.0028776	0.691359	0.699578	4	10	0.00081248	9606	Homo sapiens	BTK	Q06187	ITGB2;BTK	18348;16618;P00519	R-HSA-2130194;R-HSA-2197698;R-HSA-2029465;R-HSA-442586
R-HSA-168188	Toll Like Receptor TLR6:TLR2 Cascade	3	111	5	463	0.00779057	0.692315	0.699578	23	66	0.00536237	9606	Homo sapiens	BTK;LY96;CD14	Q9Y6Y9;P08571;Q06187	MMP1;MMP1;MMP1;BTK;BTK	18348;P01100;P05412;Q06187	R-HSA-166082;R-HSA-2201316;R-HSA-166119;R-HSA-2559456;R-HSA-166091;R-HSA-168136;R-HSA-2201322;R-HSA-166286;R-HSA-937059;R-HSA-166284;R-HSA-2559464;R-HSA-937022;R-HSA-2559414;R-HSA-450292;R-HSA-450325;R-HSA-168950;R-HSA-2262775;R-HSA-166362;R-HSA-937079;R-HSA-166363;R-HSA-166072;R-HSA-168440;R-HSA-2262777
R-HSA-168179	Toll Like Receptor TLR1:TLR2 Cascade	3	114	5	460	0.00800112	0.692315	0.699578	23	66	0.00536237	9606	Homo sapiens	BTK;LY96;CD14	Q9Y6Y9;P08571;Q06187	MMP1;MMP1;MMP1;BTK;BTK	18348;P01100;P05412;Q06187	R-HSA-166082;R-HSA-2201316;R-HSA-166119;R-HSA-2559456;R-HSA-166091;R-HSA-168136;R-HSA-2201322;R-HSA-2559468;R-HSA-166286;R-HSA-937059;R-HSA-166284;R-HSA-937022;R-HSA-2559414;R-HSA-450292;R-HSA-450325;R-HSA-2262775;R-HSA-168951;R-HSA-166362;R-HSA-937079;R-HSA-166363;R-HSA-166072;R-HSA-168440;R-HSA-2262777
R-HSA-5336415	Uptake and function of diphtheria toxin	0	10	2	170	0.000701853	0.695496	0.699578	2	5	0.00040624	9606	Homo sapiens			BTK;CD44	P08238;P21926	R-HSA-5336417;R-HSA-5336420
R-HSA-9617629	Regulation of FOXO transcriptional activity by acetylation	0	16	1	170	0.00112296	0.695496	0.699578	2	9	0.000731232	9606	Homo sapiens			IL8	Q92793	R-HSA-9626928;R-HSA-9626945
R-HSA-446353	Cell-extracellular matrix interactions	0	19	1	166	0.00133352	0.695496	0.699578	2	10	0.00081248	9606	Homo sapiens			ITGA4	P05556;P49023	R-HSA-446322;R-HSA-432897
R-HSA-181438	Toll Like Receptor 2 (TLR2) Cascade	3	114	5	463	0.00800112	0.695964	0.699578	25	68	0.00552486	9606	Homo sapiens	BTK;LY96;CD14	Q9Y6Y9;P08571;Q06187	MMP1;MMP1;MMP1;BTK;BTK	18348;P01100;P05412;Q06187	R-HSA-166082;R-HSA-2201316;R-HSA-2559456;R-HSA-166091;R-HSA-168136;R-HSA-2201322;R-HSA-2559468;R-HSA-166286;R-HSA-166284;R-HSA-2559464;R-HSA-2559414;R-HSA-450325;R-HSA-2262775;R-HSA-166362;R-HSA-166363;R-HSA-2262777;R-HSA-166119;R-HSA-937059;R-HSA-937022;R-HSA-450292;R-HSA-168950;R-HSA-168951;R-HSA-937079;R-HSA-166072;R-HSA-168440
R-HSA-4641262	Disassembly of the destruction complex and recruitment of AXIN to the membrane	0	33	2	154	0.00231611	0.697544	0.699578	1	7	0.000568736	9606	Homo sapiens			PTPRC;PECAM1	P35222	R-HSA-201685
R-HSA-111996	Ca-dependent events	1	47	0	134	0.00329871	0.697544	0.699578	2	26	0.00211245	9606	Homo sapiens	PDE1B				R-HSA-111955;R-HSA-111956
R-HSA-1295596	Spry regulation of FGF signaling	0	19	1	164	0.00133352	0.699578	0.699578	1	11	0.000893728	9606	Homo sapiens			PECAM1	Q06124	R-HSA-1549564
R-HSA-9614657	FOXO-mediated transcription of cell death genes	0	23	2	159	0.00161426	0.699578	0.699578	1	15	0.00121872	9606	Homo sapiens			BCL2A1;BCL2A1	O43521	R-HSA-9622604
R-HSA-1483249	Inositol phosphate metabolism	0	90	1	92	0.00631668	0.701598	0.701598	3	71	0.00576861	9606	Homo sapiens			BTK	18348	R-HSA-1855214;R-HSA-1855177;R-HSA-1855221
R-HSA-5621575	CD209 (DC-SIGN) signaling	0	30	3	166	0.00210556	0.705599	0.705599	1	11	0.000893728	9606	Homo sapiens			BIRC3;IL8;CCL2	Q04206	R-HSA-5660980
R-HSA-6804759	Regulation of TP53 Activity through Association with Co-factors	0	17	1	167	0.00119315	0.705599	0.705599	1	11	0.000893728	9606	Homo sapiens			NOV	Q12837	R-HSA-6804425
R-HSA-9006335	Signaling by Erythropoietin	0	35	1	153	0.00245649	0.705599	0.705599	2	24	0.00194995	9606	Homo sapiens			BTK	18348;16618	R-HSA-9021627;R-HSA-9032478
R-HSA-5654710	PI-3K cascade:FGFR3	0	24	1	163	0.00168445	0.709546	0.709546	2	7	0.000568736	9606	Homo sapiens			BTK	18348;16618	R-HSA-5654709;R-HSA-5654705
R-HSA-844456	The NLRP3 inflammasome	0	23	2	169	0.00161426	0.709546	0.709546	2	18	0.00146246	9606	Homo sapiens			BTK;IL1A	P08238;P29466	R-HSA-844612;R-HSA-874087
R-HSA-2426168	Activation of gene expression by SREBF (SREBP)	0	70	1	119	0.00491297	0.709546	0.709546	1	42	0.00341241	9606	Homo sapiens			CD74	P37268	R-HSA-1655850
R-HSA-8941858	Regulation of RUNX3 expression and activity	0	57	1	131	0.00400056	0.7115	0.7115	3	9	0.000731232	9606	Homo sapiens			PECAM1	P12931	R-HSA-8937807;R-HSA-8937792;R-HSA-8937814
R-HSA-9028731	Activated NTRK2 signals through FRS2 and FRS3	0	16	2	174	0.00112296	0.7115	0.7115	2	7	0.000568736	9606	Homo sapiens			PECAM1;NOV	O43559;Q06124	R-HSA-9031981;R-HSA-9032402
R-HSA-5654720	PI-3K cascade:FGFR4	0	25	1	163	0.00175463	0.7115	0.7115	2	7	0.000568736	9606	Homo sapiens			BTK	18348;16618	R-HSA-5654717;R-HSA-5654714
R-HSA-168638	NOD1/2 Signaling Pathway	1	39	1	160	0.00273723	0.7115	0.7115	2	17	0.00138122	9606	Homo sapiens	BIRC3	Q13489	BIRC3	O43353	R-HSA-688137;R-HSA-168405
R-HSA-1839117	Signaling by cytosolic FGFR1 fusion mutants	0	26	1	163	0.00182482	0.713441	0.713441	2	14	0.00113747	9606	Homo sapiens			BTK	18348;16618	R-HSA-1839107;R-HSA-1839091
R-HSA-5654689	PI-3K cascade:FGFR1	0	28	1	163	0.00196519	0.717284	0.717284	2	7	0.000568736	9606	Homo sapiens			BTK	18348;16618	R-HSA-5654692;R-HSA-5654690
R-HSA-1445148	Translocation of SLC2A4 (GLUT4) to the plasma membrane	0	79	1	116	0.00554464	0.721076	0.721076	1	15	0.00121872	9606	Homo sapiens			CXCR4	P35579	R-HSA-2316352
R-HSA-5663220	RHO GTPases Activate Formins	0	149	1	48	0.0104576	0.721076	0.721076	1	27	0.0021937	9606	Homo sapiens			ITGA4	P05556	R-HSA-5666049
R-HSA-5654695	PI-3K cascade:FGFR2	0	31	1	163	0.00217574	0.722953	0.722953	2	7	0.000568736	9606	Homo sapiens			BTK	18348;16618	R-HSA-5654701;R-HSA-5654697
R-HSA-622312	Inflammasomes	0	33	2	171	0.00231611	0.722953	0.722953	4	28	0.00227494	9606	Homo sapiens			BTK;IL1A	P08238;P29466	R-HSA-844617;R-HSA-844618;R-HSA-844612;R-HSA-874087
R-HSA-2219530	Constitutive Signaling by Aberrant PI3K in Cancer	0	103	1	90	0.00722908	0.726669	0.726669	1	2	0.000162496	9606	Homo sapiens			BTK	18348;16618	R-HSA-2394007
R-HSA-9634638	Estrogen-dependent nuclear events downstream of ESR-membrane signaling	0	29	2	171	0.00203537	0.726669	0.726669	1	12	0.000974976	9606	Homo sapiens			MMP1;MMP1	P01100	R-HSA-9625465
R-HSA-5654732	Negative regulation of FGFR3 signaling	0	34	1	164	0.0023863	0.726669	0.726669	1	14	0.00113747	9606	Homo sapiens			PECAM1	Q06124	R-HSA-1549564
R-HSA-6804754	Regulation of TP53 Expression	0	4	1	191	0.000280741	0.728509	0.728509	2	5	0.00040624	9606	Homo sapiens			CD44	P04637	R-HSA-6804188;R-HSA-6804762
R-HSA-5654733	Negative regulation of FGFR4 signaling	0	35	1	164	0.00245649	0.728509	0.728509	1	14	0.00113747	9606	Homo sapiens			PECAM1	Q06124	R-HSA-1549564
R-HSA-5218920	VEGFR2 mediated vascular permeability	0	44	1	158	0.00308815	0.728509	0.728509	1	15	0.00121872	9606	Homo sapiens			BTK	16618	R-HSA-2316429
R-HSA-5673001	RAF/MAP kinase cascade	2	290	0	116	0.0203537	0.729399	0.729399	5	39	0.00316867	9606	Homo sapiens	VWF;IL2RG				R-HSA-5672980;R-HSA-5672965;R-HSA-5672978;R-HSA-5672972;R-HSA-5672973
R-HSA-157579	Telomere Maintenance	0	78	1	127	0.00547445	0.730336	0.730336	2	23	0.0018687	9606	Homo sapiens			PDE1B	Q9NUX5	R-HSA-181450;R-HSA-176700
R-HSA-5654706	FRS-mediated FGFR3 signaling	0	27	2	174	0.001895	0.732151	0.732151	2	9	0.000731232	9606	Homo sapiens			PECAM1;NOV	O43559;Q06124	R-HSA-5654623;R-HSA-5654633
R-HSA-8854691	Interleukin-20 family signaling	0	29	1	176	0.00203537	0.732151	0.732151	1	56	0.00454989	9606	Homo sapiens			PECAM1	Q06124	R-HSA-8987132
R-HSA-450408	AUF1 (hnRNP D0) binds and destabilizes mRNA	0	56	1	147	0.00393038	0.733954	0.733954	1	4	0.000324992	9606	Homo sapiens			CD74	P0DMV8	R-HSA-450551
R-HSA-5654712	FRS-mediated FGFR4 signaling	0	28	2	174	0.00196519	0.733954	0.733954	2	9	0.000731232	9606	Homo sapiens			PECAM1;NOV	O43559;Q06124	R-HSA-5654658;R-HSA-5654651
R-HSA-3000170	Syndecan interactions	1	29	1	176	0.00203537	0.733954	0.733954	2	15	0.00121872	9606	Homo sapiens	TNC	P24821	BTK	18348	R-HSA-2731147;R-HSA-2681694
R-HSA-9617828	FOXO-mediated transcription of cell cycle genes	0	27	2	172	0.001895	0.733954	0.733954	1	22	0.00178746	9606	Homo sapiens			CD14;CD14	O43474	R-HSA-9625409
R-HSA-2179392	EGFR Transactivation by Gastrin	1	13	0	189	0.000912409	0.735745	0.735745	2	6	0.000487488	9606	Homo sapiens	MMP1;MMP3				R-HSA-2179413;R-HSA-2179402
R-HSA-418885	DCC mediated attractive signaling	0	19	2	187	0.00133352	0.735745	0.735745	2	12	0.000974976	9606	Homo sapiens			BTK;FYB	18348;P16333	R-HSA-373716;R-HSA-418874
R-HSA-112399	IRS-mediated signalling	0	65	1	137	0.00456204	0.737524	0.737524	3	9	0.000731232	9606	Homo sapiens			BTK	18348;16618	R-HSA-109699;R-HSA-109701;R-HSA-109700
R-HSA-2565942	Regulation of PLK1 Activity at G2/M Transition	0	92	1	113	0.00645705	0.737524	0.737524	3	12	0.000974976	9606	Homo sapiens			VWF	Q96CV9	R-HSA-2562594;R-HSA-3002811;R-HSA-2562526
R-HSA-5655332	Signaling by FGFR3 in disease	0	42	1	162	0.00294778	0.737524	0.737524	3	28	0.00227494	9606	Homo sapiens			BTK	18348;16618	R-HSA-5655244;R-HSA-8853323;R-HSA-5655289
R-HSA-8853338	Signaling by FGFR3 point mutants in cancer	0	42	1	162	0.00294778	0.737524	0.737524	2	19	0.00154371	9606	Homo sapiens			BTK	18348;16618	R-HSA-5655244;R-HSA-5655289
R-HSA-8950505	Gene and protein expression by JAK-STAT signaling after Interleukin-12 stimulation	2	73	1	325	0.00512353	0.738542	0.738542	2	36	0.00292493	9606	Homo sapiens	SERPINB2	ENSG00000197632;P05120	CD44	P26038	R-HSA-8950218;R-HSA-8950567
R-HSA-5654693	FRS-mediated FGFR1 signaling	0	31	2	174	0.00217574	0.739291	0.739291	2	9	0.000731232	9606	Homo sapiens			PECAM1;NOV	O43559;Q06124	R-HSA-5654571;R-HSA-5654584
R-HSA-5654727	Negative regulation of FGFR2 signaling	0	41	1	164	0.0028776	0.739291	0.739291	1	14	0.00113747	9606	Homo sapiens			PECAM1	Q06124	R-HSA-1549564
R-HSA-5654726	Negative regulation of FGFR1 signaling	0	39	1	166	0.00273723	0.739291	0.739291	1	15	0.00121872	9606	Homo sapiens			PECAM1	Q06124	R-HSA-1549564
R-HSA-1630316	Glycosaminoglycan metabolism	1	182	0	18	0.0127737	0.739291	0.739291	3	88	0.00714982	9606	Homo sapiens	CD44				R-HSA-2160915;R-HSA-2160884;R-HSA-2160892
R-HSA-6806667	Metabolism of fat-soluble vitamins	0	94	1	112	0.00659742	0.739291	0.739291	1	34	0.00276243	9606	Homo sapiens			CD53	Q9Y5Z9	R-HSA-6806674
R-HSA-164944	Nef and signal transduction	1	9	5	200	0.000631668	0.742789	0.742789	3	5	0.00040624	9606	Homo sapiens	DOCK2	Q92608	DOCK2;PTPRC;ARHGAP15;FYB;CD4	P06239;P63000;P06241	R-HSA-200954;R-HSA-200952;R-HSA-200908
R-HSA-5654700	FRS-mediated FGFR2 signaling	0	34	2	174	0.0023863	0.744521	0.744521	2	9	0.000731232	9606	Homo sapiens			PECAM1;NOV	O43559;Q06124	R-HSA-5654608;R-HSA-5654603
R-HSA-446652	Interleukin-1 family signaling	3	163	2	465	0.0114402	0.745805	0.745805	21	79	0.00641859	9606	Homo sapiens	IL1A;IL18RAP;IL36G	P01583;O95256;Q9NZH8	IL1A;CLEC7A	P27930;P29466;Q01638	R-HSA-446694;R-HSA-448678;R-HSA-446692;R-HSA-449058;R-HSA-448673;R-HSA-446862;R-HSA-446894;R-HSA-446701;R-HSA-446634;R-HSA-8848395;R-HSA-446868;R-HSA-448629;R-HSA-450133;R-HSA-446130;R-HSA-448703;R-HSA-446684;R-HSA-8848316;R-HSA-8848314;R-HSA-445752;R-HSA-446648;R-HSA-445753
R-HSA-1234174	Cellular response to hypoxia	0	85	1	135	0.00596575	0.746242	0.746242	1	20	0.00162496	9606	Homo sapiens			IL8	Q92793	R-HSA-1234167
R-HSA-180534	Vpu mediated degradation of CD4	1	53	1	158	0.00371982	0.749648	0.749648	5	5	0.00040624	9606	Homo sapiens	CD4	P01730	CD4	P01730;P05919	R-HSA-180599;R-HSA-180597;R-HSA-180606;R-HSA-180591;R-HSA-180573
R-HSA-6807878	COPI-mediated anterograde transport	0	107	1	110	0.00750983	0.753008	0.753008	1	12	0.000974976	9606	Homo sapiens			CD74	O15155	R-HSA-6809015
R-HSA-2428928	IRS-related events triggered by IGF1R	0	69	1	144	0.00484278	0.754672	0.754672	3	12	0.000974976	9606	Homo sapiens			BTK	18348;16618	R-HSA-109699;R-HSA-109701;R-HSA-109700
R-HSA-1839124	FGFR1 mutant receptor activation	0	48	1	165	0.00336889	0.754672	0.754672	2	25	0.0020312	9606	Homo sapiens			BTK	18348;16618	R-HSA-1839107;R-HSA-1839091
R-HSA-2730905	Role of LAT2/NTAL/LAB on calcium mobilization	0	107	1	106	0.00750983	0.759596	0.759596	2	7	0.000568736	9606	Homo sapiens			BTK	18348;16618	R-HSA-2730848;R-HSA-2730870
R-HSA-2428924	IGF1R signaling cascade	0	72	1	144	0.00505334	0.759596	0.759596	3	17	0.00138122	9606	Homo sapiens			BTK	18348;16618	R-HSA-109699;R-HSA-109701;R-HSA-109700
R-HSA-9009391	Extra-nuclear estrogen signaling	2	110	3	313	0.00772038	0.759662	0.759662	3	38	0.00308742	9606	Homo sapiens	MMP1;MMP3	P08254;P09237	MMP1;MMP1;PECAM1	P01100;P12931	R-HSA-9624272;R-HSA-9021596;R-HSA-9625465
R-HSA-975138	TRAF6 mediated induction of NFkB and MAP kinases upon TLR7/8 or 9 activation	2	102	3	340	0.0071589	0.760858	0.760858	5	48	0.0038999	9606	Homo sapiens	LY96;CD14	Q9Y6Y9;P08571	MMP1;MMP1;MMP1	P01100;P05412	R-HSA-450358;R-HSA-450292;R-HSA-450325;R-HSA-168440;R-HSA-168136
R-HSA-2404192	Signaling by Type 1 Insulin-like Growth Factor 1 Receptor (IGF1R)	0	73	1	144	0.00512353	0.761215	0.761215	3	19	0.00154371	9606	Homo sapiens			BTK	18348;16618	R-HSA-109699;R-HSA-109701;R-HSA-109700
R-HSA-6809371	Formation of the cornified envelope	0	138	1	87	0.00968557	0.762824	0.762824	1	27	0.0021937	9606	Homo sapiens			DOCK2	P22735	R-HSA-6810899
R-HSA-4086398	Ca2+ pathway	0	81	1	137	0.00568501	0.762824	0.762824	1	27	0.0021937	9606	Homo sapiens			BTK	18348	R-HSA-398193
R-HSA-204005	COPII-mediated vesicle transport	1	77	1	157	0.00540427	0.767586	0.767586	11	16	0.00129997	9606	Homo sapiens	CTSC	P53634	CD74	O15155	R-HSA-5694439;R-HSA-5694418;R-HSA-203973;R-HSA-5694417;R-HSA-5694446;R-HSA-5694527;R-HSA-204008;R-HSA-5694522;R-HSA-5694425;R-HSA-5694441;R-HSA-5694409
R-HSA-4570464	SUMOylation of RNA binding proteins	0	51	1	175	0.00357945	0.772253	0.772253	1	4	0.000324992	9606	Homo sapiens			DOCK2	P61978	R-HSA-4570499
R-HSA-2173782	Binding and Uptake of Ligands by Scavenger Receptors	1	167	0	55	0.0117209	0.772253	0.772253	3	33	0.00268118	9606	Homo sapiens	MSR1				R-HSA-3221843;R-HSA-2173778;R-HSA-2507854
R-HSA-2871809	FCERI mediated Ca+2 mobilization	1	129	1	93	0.0090539	0.775312	0.775312	5	11	0.000893728	9606	Homo sapiens	BTK	Q06187	BTK	18348;16618	R-HSA-2730888;R-HSA-2730858;R-HSA-2730847;R-HSA-2730833;R-HSA-2730885
R-HSA-73886	Chromosome Maintenance	0	105	1	127	0.00736946	0.775312	0.775312	2	27	0.0021937	9606	Homo sapiens			PDE1B	Q9NUX5	R-HSA-181450;R-HSA-176700
R-HSA-5655253	Signaling by FGFR2 in disease	0	64	1	167	0.00449186	0.775312	0.775312	2	28	0.00227494	9606	Homo sapiens			BTK	18348;16618	R-HSA-5655343;R-HSA-5655323
R-HSA-375165	NCAM signaling for neurite out-growth	0	70	2	160	0.00491297	0.776826	0.776826	2	23	0.0018687	9606	Homo sapiens			FYB;CCR1	P06241;P04156	R-HSA-375154;R-HSA-391867
R-HSA-1912408	Pre-NOTCH Transcription and Translation	0	89	3	140	0.00624649	0.778331	0.778331	1	28	0.00227494	9606	Homo sapiens			MMP1;MMP1;MMP1	P05412	R-HSA-1912401
R-HSA-1251985	Nuclear signaling by ERBB4	0	47	2	186	0.00329871	0.784247	0.784247	1	34	0.00276243	9606	Homo sapiens			CXCL11;CXCL10	P48061	R-HSA-8954199
R-HSA-5685938	HDR through Single Strand Annealing (SSA)	0	39	1	201	0.00273723	0.787147	0.787147	1	6	0.000487488	9606	Homo sapiens			ITGB2	P00519	R-HSA-5686587
R-HSA-8939236	RUNX1 regulates transcription of genes involved in differentiation of HSCs	0	106	1	128	0.00743964	0.787147	0.787147	2	15	0.00121872	9606	Homo sapiens			ITGB2	P00519	R-HSA-8956639;R-HSA-8956659
R-HSA-450294	MAP kinase activation	0	69	3	181	0.00484278	0.787147	0.787147	4	32	0.00259994	9606	Homo sapiens			MMP1;MMP1;MMP1	P01100;P05412	R-HSA-450292;R-HSA-450325;R-HSA-168440;R-HSA-168136
R-HSA-1655829	Regulation of cholesterol biosynthesis by SREBP (SREBF)	0	86	2	150	0.00603593	0.787147	0.787147	2	52	0.00422489	9606	Homo sapiens			CD74;CD74	Q14974;P37268	R-HSA-2065550;R-HSA-1655850
R-HSA-1660499	Synthesis of PIPs at the plasma membrane	0	69	1	166	0.00484278	0.788582	0.788582	13	33	0.00268118	9606	Homo sapiens			BTK	18348;16618;16749	R-HSA-199456;R-HSA-1675994;R-HSA-1675773;R-HSA-1676177;R-HSA-1676048;R-HSA-6809325;R-HSA-1676082;R-HSA-1675988;R-HSA-6809975;R-HSA-1675949;R-HSA-1675776;R-HSA-1675810;R-HSA-1675780
R-HSA-975155	MyD88 dependent cascade initiated on endosome	2	103	3	373	0.00722908	0.792314	0.792314	5	63	0.00511862	9606	Homo sapiens	LY96;CD14	Q9Y6Y9;P08571	MMP1;MMP1;MMP1	P01100;P05412	R-HSA-450358;R-HSA-450292;R-HSA-450325;R-HSA-168440;R-HSA-168136
R-HSA-168181	Toll Like Receptor 7/8 (TLR7/8) Cascade	2	103	3	373	0.00722908	0.792314	0.792314	5	64	0.00519987	9606	Homo sapiens	LY96;CD14	Q9Y6Y9;P08571	MMP1;MMP1;MMP1	P01100;P05412	R-HSA-450358;R-HSA-450292;R-HSA-450325;R-HSA-168440;R-HSA-168136
R-HSA-2424491	DAP12 signaling	1	36	3	205	0.00252667	0.79283	0.79283	9	17	0.00138122	9606	Homo sapiens	BTK	Q06187	BTK;CD53;BTK	18348;O43561-2;16618;Q06187	R-HSA-2424484;R-HSA-2424485;R-HSA-2424486;R-HSA-2396599;R-HSA-2424487;R-HSA-2424480;R-HSA-2424481;R-HSA-2424476;R-HSA-2395801
R-HSA-3928662	EPHB-mediated forward signaling	0	51	1	196	0.00357945	0.79283	0.79283	1	26	0.00211245	9606	Homo sapiens			BTK	18348	R-HSA-3928601
R-HSA-114604	GPVI-mediated activation cascade	0	43	2	200	0.00301797	0.794227	0.794227	8	25	0.0020312	9606	Homo sapiens			BTK;FYB	18348;16618;Q13094	R-HSA-114689;R-HSA-430158;R-HSA-434637;R-HSA-437162;R-HSA-2316429;R-HSA-429497;R-HSA-429449;R-HSA-434633
R-HSA-8940973	RUNX2 regulates osteoblast differentiation	0	34	1	204	0.0023863	0.795615	0.795615	1	24	0.00194995	9606	Homo sapiens			ITGB2	P00519	R-HSA-8985227
R-HSA-448424	Interleukin-17 signaling	0	77	3	181	0.00540427	0.798363	0.798363	4	35	0.00284368	9606	Homo sapiens			MMP1;MMP1;MMP1	P01100;P05412	R-HSA-450292;R-HSA-450325;R-HSA-168440;R-HSA-168136
R-HSA-3299685	Detoxification of Reactive Oxygen Species	1	65	0	175	0.00456204	0.798363	0.798363	2	34	0.00276243	9606	Homo sapiens	CYBB				R-HSA-6807557;R-HSA-1222376
R-HSA-168138	Toll Like Receptor 9 (TLR9) Cascade	2	107	3	377	0.00750983	0.800611	0.800611	5	67	0.00544361	9606	Homo sapiens	LY96;CD14	Q9Y6Y9;P08571	MMP1;MMP1;MMP1	P01100;P05412	R-HSA-450358;R-HSA-450292;R-HSA-450325;R-HSA-168440;R-HSA-168136
R-HSA-381119	Unfolded Protein Response (UPR)	4	155	3	681	0.0108787	0.800827	0.800827	7	94	0.00763731	9606	Homo sapiens	IL8;CCL2	ENSG00000108691;P13500;ENSG00000169429;P10145	ITGAM;CD74;CD53	Q9Y6X1;Q96BA8	R-HSA-8874212;R-HSA-517731;R-HSA-1791167;R-HSA-8874194;R-HSA-8874193;R-HSA-1791056;R-HSA-8874184
R-HSA-193648	NRAGE signals death through JNK	0	63	2	184	0.00442167	0.802416	0.802416	1	7	0.000568736	9606	Homo sapiens			BCL2A1;BCL2A1	O43521	R-HSA-205075
R-HSA-881907	Gastrin-CREB signalling pathway via PKC and MAPK	1	24	0	225	0.00168445	0.806388	0.806388	2	9	0.000731232	9606	Homo sapiens	MMP1;MMP3				R-HSA-2179413;R-HSA-2179402
R-HSA-397795	G-protein beta:gamma signalling	1	39	2	212	0.00273723	0.808992	0.808992	7	15	0.00121872	9606	Homo sapiens	BTK	Q06187	BTK;BTK	18348;16618;Q06187	R-HSA-8964317;R-HSA-8964271;R-HSA-398193;R-HSA-202692;R-HSA-8964241;R-HSA-392300;R-HSA-9603279
R-HSA-162587	HIV Life Cycle	2	177	2	304	0.0124228	0.809596	0.809596	15	115	0.00934352	9606	Homo sapiens	CD4;CXCR4	P61073;P01730	ITGB2;CD4	P04578;P01730;P05919	R-HSA-164515;R-HSA-3149432;R-HSA-3149433;R-HSA-164521;R-HSA-164524;R-HSA-3149440;R-HSA-164500;R-HSA-164507;R-HSA-171291;R-HSA-164510;R-HSA-174494;R-HSA-164508;R-HSA-3149454;R-HSA-164509;R-HSA-174493
R-HSA-1489509	DAG and IP3 signaling	1	52	1	197	0.00364964	0.810281	0.810281	3	27	0.0021937	9606	Homo sapiens	PDE1B	Q01064	BTK	18348	R-HSA-111955;R-HSA-167686;R-HSA-111956
R-HSA-2871837	FCERI mediated NF-kB activation	0	175	1	93	0.0122824	0.810281	0.810281	1	19	0.00154371	9606	Homo sapiens			BTK	Q04759	R-HSA-202328
R-HSA-3000171	Non-integrin membrane-ECM interactions	1	61	1	196	0.0042813	0.812833	0.812833	2	22	0.00178746	9606	Homo sapiens	TNC	P24821	BTK	18348	R-HSA-2731147;R-HSA-2681694
R-HSA-1236382	Constitutive Signaling by Ligand-Responsive EGFR Cancer Variants	0	40	1	217	0.00280741	0.814096	0.814096	1	23	0.0018687	9606	Homo sapiens			BTK	18348;16618	R-HSA-1226014
R-HSA-5637815	Signaling by Ligand-Responsive EGFR Variants in Cancer	0	40	1	217	0.00280741	0.814096	0.814096	1	23	0.0018687	9606	Homo sapiens			BTK	18348;16618	R-HSA-1226014
R-HSA-74751	Insulin receptor signalling cascade	0	72	1	189	0.00505334	0.81535	0.81535	3	25	0.0020312	9606	Homo sapiens			BTK	18348;16618	R-HSA-109699;R-HSA-109701;R-HSA-109700
R-HSA-9020591	Interleukin-12 signaling	2	84	1	391	0.00589556	0.81728	0.81728	2	56	0.00454989	9606	Homo sapiens	SERPINB2	ENSG00000197632;P05120	CD44	P26038	R-HSA-8950218;R-HSA-8950567
R-HSA-5684996	MAPK1/MAPK3 signaling	2	297	0	207	0.020845	0.825595	0.825595	5	46	0.00373741	9606	Homo sapiens	VWF;IL2RG				R-HSA-5672980;R-HSA-5672965;R-HSA-5672978;R-HSA-5672972;R-HSA-5672973
R-HSA-8856828	Clathrin-mediated endocytosis	1	161	1	108	0.0112998	0.826271	0.826271	18	34	0.00276243	9606	Homo sapiens	CD4	P01730	BTK	18348	R-HSA-8868071;R-HSA-8868230;R-HSA-8866277;R-HSA-8868066;R-HSA-8867756;R-HSA-8868236;R-HSA-8868651;R-HSA-8867754;R-HSA-8868072;R-HSA-8868648;R-HSA-8868661;R-HSA-8868660;R-HSA-8868659;R-HSA-8868658;R-HSA-8869438;R-HSA-8871196;R-HSA-8871194;R-HSA-8871193
R-HSA-8874211	CREB3 factors activate genes	0	9	2	251	0.000631668	0.826271	0.826271	4	21	0.00170621	9606	Homo sapiens			ITGAM;CD53	Q96BA8	R-HSA-8874212;R-HSA-8874194;R-HSA-8874193;R-HSA-8874184
R-HSA-182971	EGFR downregulation	0	37	1	233	0.00259686	0.829767	0.829767	1	22	0.00178746	9606	Homo sapiens			BTK	18348	R-HSA-8867044
R-HSA-422356	Regulation of insulin secretion	0	106	1	162	0.00743964	0.829767	0.829767	1	34	0.00276243	9606	Homo sapiens			BTK	18348	R-HSA-399998
R-HSA-5655302	Signaling by FGFR1 in disease	0	58	1	215	0.00407075	0.832059	0.832059	4	35	0.00284368	9606	Homo sapiens			BTK	18348;16618	R-HSA-1839094;R-HSA-5655290;R-HSA-1839107;R-HSA-1839091
R-HSA-452723	Transcriptional regulation of pluripotent stem cells	0	45	2	225	0.00315834	0.833193	0.833193	1	35	0.00284368	9606	Homo sapiens			CD14;CD14	O43474	R-HSA-480204
R-HSA-9034015	Signaling by NTRK3 (TRKC)	0	27	2	247	0.001895	0.835439	0.835439	2	19	0.00154371	9606	Homo sapiens			PECAM1;BTK	18348;16618;P12931	R-HSA-9603445;R-HSA-9603419
R-HSA-5357956	TNFR1-induced NFkappaB signaling pathway	1	30	1	246	0.00210556	0.83655	0.83655	5	5	0.00040624	9606	Homo sapiens	BIRC3	Q13489	BIRC3	Q13077	R-HSA-5357776;R-HSA-5357904;R-HSA-5357860;R-HSA-5357780;R-HSA-5357757
R-HSA-112043	PLC beta mediated events	1	70	1	202	0.00491297	0.83655	0.83655	3	31	0.00251869	9606	Homo sapiens	PDE1B	Q01064	BTK	18348	R-HSA-111955;R-HSA-111956;R-HSA-111879
R-HSA-2644602	Signaling by NOTCH1 PEST Domain Mutants in Cancer	0	68	1	212	0.0047726	0.83655	0.83655	2	21	0.00170621	9606	Homo sapiens			IL8	Q92793	R-HSA-2220964;R-HSA-2220971
R-HSA-2644606	Constitutive Signaling by NOTCH1 PEST Domain Mutants	0	68	1	212	0.0047726	0.83655	0.83655	2	21	0.00170621	9606	Homo sapiens			IL8	Q92793	R-HSA-2220964;R-HSA-2220971
R-HSA-2894858	Signaling by NOTCH1 HD+PEST Domain Mutants in Cancer	0	68	1	212	0.0047726	0.83655	0.83655	2	21	0.00170621	9606	Homo sapiens			IL8	Q92793	R-HSA-2220964;R-HSA-2220971
R-HSA-2894862	Constitutive Signaling by NOTCH1 HD+PEST Domain Mutants	0	68	1	212	0.0047726	0.83655	0.83655	2	21	0.00170621	9606	Homo sapiens			IL8	Q92793	R-HSA-2220964;R-HSA-2220971
R-HSA-2644603	Signaling by NOTCH1 in Cancer	0	68	1	212	0.0047726	0.83655	0.83655	2	39	0.00316867	9606	Homo sapiens			IL8	Q92793	R-HSA-2220964;R-HSA-2220971
R-HSA-2029485	Role of phospholipids in phagocytosis	0	129	1	143	0.0090539	0.837655	0.837655	6	12	0.000974976	9606	Homo sapiens			BTK	18348;16618;16337	R-HSA-2029471;R-HSA-2029468;R-HSA-167686;R-HSA-2029272;R-HSA-2029271;R-HSA-2029268
R-HSA-112040	G-protein mediated events	1	71	1	202	0.00498316	0.837655	0.837655	3	40	0.00324992	9606	Homo sapiens	PDE1B	Q01064	BTK	18348	R-HSA-111955;R-HSA-111956;R-HSA-111879
R-HSA-389356	CD28 co-stimulation	0	39	2	238	0.00273723	0.838751	0.838751	5	19	0.00154371	9606	Homo sapiens			BTK;FYB	18348;16618;P06241	R-HSA-389158;R-HSA-2317332;R-HSA-389352;R-HSA-2316429;R-HSA-389354
R-HSA-2187338	Visual phototransduction	0	168	1	111	0.0117911	0.838751	0.838751	1	92	0.00747481	9606	Homo sapiens			BTK	16337	R-HSA-2466831
R-HSA-6811558	PI5P, PP2A and IER3 Regulate PI3K/AKT Signaling	0	126	1	152	0.00884335	0.841998	0.841998	3	7	0.000568736	9606	Homo sapiens			BTK	18348;16618	R-HSA-2316434;R-HSA-1675776;R-HSA-1676082
R-HSA-983695	Antigen activates B Cell Receptor (BCR) leading to generation of second messengers	1	103	3	177	0.00722908	0.841998	0.841998	8	25	0.0020312	9606	Homo sapiens	BTK	Q06187	BTK;BTK;FYB	18348;16618;Q06187;P16333	R-HSA-9606162;R-HSA-9606163;R-HSA-2076220;R-HSA-9606151;R-HSA-9606884;R-HSA-2045911;R-HSA-1112666;R-HSA-9606159
R-HSA-438064	Post NMDA receptor activation events	0	96	1	183	0.00673779	0.841998	0.841998	1	39	0.00316867	9606	Homo sapiens			PECAM1	P12931	R-HSA-9612085
R-HSA-8852135	Protein ubiquitination	0	84	1	202	0.00589556	0.843065	0.843065	3	32	0.00259994	9606	Homo sapiens			BIRC3	P61088;P22314	R-HSA-8852134;R-HSA-8938815;R-HSA-8852128
R-HSA-8941326	RUNX2 regulates bone development	0	43	1	240	0.00301797	0.844126	0.844126	1	32	0.00259994	9606	Homo sapiens			ITGB2	P00519	R-HSA-8985227
R-HSA-1912422	Pre-NOTCH Expression and Processing	0	113	3	169	0.00793094	0.845179	0.845179	1	38	0.00308742	9606	Homo sapiens			MMP1;MMP1;MMP1	P05412	R-HSA-1912401
R-HSA-74752	Signaling by Insulin receptor	0	97	1	191	0.00680797	0.846226	0.846226	3	34	0.00276243	9606	Homo sapiens			BTK	18348;16618	R-HSA-109699;R-HSA-109701;R-HSA-109700
R-HSA-109606	Intrinsic Pathway for Apoptosis	0	61	3	251	0.0042813	0.847265	0.847265	17	62	0.00503737	9606	Homo sapiens			BIRC3;BCL2A1;BCL2A1	O43521;Q9NR28;Q16611;P55957;P55211	R-HSA-114307;R-HSA-139918;R-HSA-139919;R-HSA-139917;R-HSA-9627106;R-HSA-114256;R-HSA-114352;R-HSA-168848;R-HSA-139920;R-HSA-168849;R-HSA-6805426;R-HSA-139895;R-HSA-141367;R-HSA-114263;R-HSA-139893;R-HSA-139898;R-HSA-139897
R-HSA-428157	Sphingolipid metabolism	0	157	2	128	0.0110191	0.847265	0.847265	2	62	0.00503737	9606	Homo sapiens			MSR1;CD44	Q7L5A8;61048	R-HSA-1605624;R-HSA-5693761
R-HSA-2559586	DNA Damage/Telomere Stress Induced Senescence	0	71	1	228	0.00498316	0.848297	0.848297	1	18	0.00146246	9606	Homo sapiens			PDE1B	Q9NUX5	R-HSA-3785711
R-HSA-1433557	Signaling by SCF-KIT	0	51	3	249	0.00357945	0.851353	0.851353	4	36	0.00292493	9606	Homo sapiens			PILRA;PECAM1;BTK	18348;16618;P29350;Q06124	R-HSA-1433542;R-HSA-205238;R-HSA-205306;R-HSA-1433514
R-HSA-3214847	HATs acetylate histones	0	110	1	187	0.00772038	0.853356	0.853356	1	15	0.00121872	9606	Homo sapiens			IL8	Q92793	R-HSA-3697008
R-HSA-2122947	NOTCH1 Intracellular Domain Regulates Transcription	0	56	1	245	0.00393038	0.85631	0.85631	2	16	0.00129997	9606	Homo sapiens			IL8	Q92793	R-HSA-1912394;R-HSA-1912391
R-HSA-5674400	Constitutive Signaling by AKT1 E17K in Cancer	0	32	2	267	0.00224593	0.857282	0.857282	2	18	0.00146246	9606	Homo sapiens			BIRC3;BTK	18348;P55211	R-HSA-2219536;R-HSA-2399985
R-HSA-5620920	Cargo trafficking to the periciliary membrane	0	55	3	259	0.00386019	0.859206	0.859206	1	27	0.0021937	9606	Homo sapiens			CLEC7A;ITGAM;CD53	Q3SXY8	R-HSA-5624953
R-HSA-9029569	NR1H3 & NR1H2 regulate gene expression linked to cholesterol transport and efflux	0	66	1	236	0.00463223	0.860158	0.860158	1	40	0.00324992	9606	Homo sapiens			CD53	P05090	R-HSA-9657767
R-HSA-6805567	Keratinization	0	226	1	87	0.0158619	0.866647	0.866647	1	34	0.00276243	9606	Homo sapiens			DOCK2	P22735	R-HSA-6810899
R-HSA-199418	Negative regulation of the PI3K/AKT network	0	134	1	174	0.00940483	0.868445	0.868445	4	10	0.00081248	9606	Homo sapiens			BTK	18348;16618	R-HSA-2316434;R-HSA-199456;R-HSA-1675776;R-HSA-1676082
R-HSA-186763	Downstream signal transduction	0	37	2	278	0.00259686	0.868445	0.868445	3	16	0.00129997	9606	Homo sapiens			PECAM1;BTK	18348;16618;P12931;Q06124	R-HSA-186819;R-HSA-186800;R-HSA-186778
R-HSA-1226099	Signaling by FGFR in disease	0	94	1	220	0.00659742	0.869335	0.869335	11	106	0.00861228	9606	Homo sapiens			BTK	18348;16618	R-HSA-5655235;R-HSA-5655313;R-HSA-5655343;R-HSA-1839094;R-HSA-5655244;R-HSA-5655290;R-HSA-8853323;R-HSA-5655323;R-HSA-1839107;R-HSA-1839091;R-HSA-5655289
R-HSA-977225	Amyloid fiber formation	1	88	0	232	0.00617631	0.870219	0.870219	2	33	0.00268118	9606	Homo sapiens	MFGE8				R-HSA-976734;R-HSA-977136
R-HSA-6811555	PI5P Regulates TP53 Acetylation	0	17	1	290	0.00119315	0.872836	0.872836	2	8	0.000649984	9606	Homo sapiens			BTK	18348	R-HSA-6811522;R-HSA-6810410
R-HSA-8983432	Interleukin-15 signaling	1	16	2	301	0.00112296	0.873697	0.873697	15	17	0.00138122	9606	Homo sapiens	IL2RG	P31785	IL2RG;BTK	P62993;Q13261	R-HSA-8983371;R-HSA-8983307;R-HSA-8983309;R-HSA-8983374;R-HSA-8983425;R-HSA-8983424;R-HSA-8983299;R-HSA-8983298;R-HSA-8983394;R-HSA-9009700;R-HSA-8983300;R-HSA-8983335;R-HSA-8983384;R-HSA-8983378;R-HSA-449115
R-HSA-449836	Other interleukin signaling	1	24	1	292	0.00168445	0.873697	0.873697	1	17	0.00138122	9606	Homo sapiens	CD4	P01730	CD4	P01730	R-HSA-449087
R-HSA-1483255	PI Metabolism	0	112	1	215	0.00786075	0.883584	0.883584	33	89	0.00723107	9606	Homo sapiens			BTK	18348;16618;16749	R-HSA-1676185;R-HSA-1675994;R-HSA-1675866;R-HSA-1483219;R-HSA-1676124;R-HSA-1676177;R-HSA-1676048;R-HSA-6809325;R-HSA-1675795;R-HSA-1676114;R-HSA-6810410;R-HSA-1675988;R-HSA-6809975;R-HSA-6809777;R-HSA-1483087;R-HSA-1675776;R-HSA-1675780;R-HSA-1675974;R-HSA-6809720;R-HSA-1675961;R-HSA-1676024;R-HSA-199456;R-HSA-1675773;R-HSA-6811522;R-HSA-1675824;R-HSA-1676082;R-HSA-1675883;R-HSA-1675949;R-HSA-16…
R-HSA-9006921	Integrin signaling	1	39	2	292	0.00273723	0.884373	0.884373	16	24	0.00194995	9606	Homo sapiens	VWF	P04275	PTPRC;BTK	18348;P41240	R-HSA-354149;R-HSA-429415;R-HSA-354087;R-HSA-372705;R-HSA-429441;R-HSA-377644;R-HSA-354124;R-HSA-354060;R-HSA-377641;R-HSA-377640;R-HSA-377643;R-HSA-372693;R-HSA-354165;R-HSA-354066;R-HSA-372697;R-HSA-354073
R-HSA-354192	Integrin alphaIIb beta3 signaling	1	39	2	292	0.00273723	0.884373	0.884373	16	24	0.00194995	9606	Homo sapiens	VWF	P04275	PTPRC;BTK	18348;P41240	R-HSA-354149;R-HSA-429415;R-HSA-354087;R-HSA-372705;R-HSA-429441;R-HSA-377644;R-HSA-354124;R-HSA-354060;R-HSA-377641;R-HSA-377640;R-HSA-377643;R-HSA-372693;R-HSA-354165;R-HSA-354066;R-HSA-372697;R-HSA-354073
R-HSA-204998	Cell death signalling via NRAGE, NRIF and NADE	0	80	2	256	0.00561482	0.888236	0.888236	1	17	0.00138122	9606	Homo sapiens			BCL2A1;BCL2A1	O43521	R-HSA-205075
R-HSA-512988	Interleukin-3, Interleukin-5 and GM-CSF signaling	1	50	2	297	0.00350926	0.888993	0.888993	8	38	0.00308742	9606	Homo sapiens	IL2RG	P31785	BTK;PECAM1	Q8WV28;Q06124	R-HSA-508247;R-HSA-453111;R-HSA-912527;R-HSA-913374;R-HSA-453104;R-HSA-912724;R-HSA-914022;R-HSA-913424
R-HSA-163685	Integration of energy metabolism	0	144	1	190	0.0101067	0.888993	0.888993	1	62	0.00503737	9606	Homo sapiens			BTK	18348	R-HSA-399998
R-HSA-9006115	Signaling by NTRK2 (TRKB)	0	33	3	309	0.00231611	0.89343	0.89343	3	38	0.00308742	9606	Homo sapiens			PECAM1;BTK;NOV	18348;16618;O43559;Q06124	R-HSA-9031981;R-HSA-9032402;R-HSA-9028519
R-HSA-76009	Platelet Aggregation (Plug Formation)	1	53	2	292	0.00371982	0.89487	0.89487	17	27	0.0021937	9606	Homo sapiens	VWF	P04275	PTPRC;BTK	18348;P41240	R-HSA-354149;R-HSA-429415;R-HSA-354087;R-HSA-372705;R-HSA-429441;R-HSA-377644;R-HSA-354124;R-HSA-354060;R-HSA-377641;R-HSA-377640;R-HSA-377643;R-HSA-372693;R-HSA-354165;R-HSA-354066;R-HSA-372697;R-HSA-354073;R-HSA-429529
R-HSA-9020702	Interleukin-1 signaling	1	109	1	267	0.0076502	0.895582	0.895582	13	46	0.00373741	9606	Homo sapiens	IL1A	P01583	IL1A	P27930	R-HSA-446694;R-HSA-446692;R-HSA-446862;R-HSA-446894;R-HSA-446701;R-HSA-446634;R-HSA-446868;R-HSA-450133;R-HSA-446130;R-HSA-446684;R-HSA-445752;R-HSA-446648;R-HSA-445753
R-HSA-5339562	Uptake and actions of bacterial toxins	0	60	2	291	0.00421112	0.899074	0.899074	2	65	0.00528112	9606	Homo sapiens			BTK;CD44	P08238;P21926	R-HSA-5336417;R-HSA-5336420
R-HSA-442755	Activation of NMDA receptors and postsynaptic events	0	113	1	239	0.00793094	0.899758	0.899758	1	70	0.00568736	9606	Homo sapiens			PECAM1	P12931	R-HSA-9612085
R-HSA-2871796	FCERI mediated MAPK activation	0	124	5	228	0.00870298	0.900437	0.900437	5	20	0.00162496	9606	Homo sapiens			MMP1;MMP1;MMP1;CD53;BTK	P01100;P05412;O43561-2;16618	R-HSA-2730841;R-HSA-450292;R-HSA-450325;R-HSA-2396599;R-HSA-168136
R-HSA-186797	Signaling by PDGF	1	70	2	287	0.00491297	0.900437	0.900437	4	28	0.00227494	9606	Homo sapiens	PLAT	P00750	PECAM1;BTK	18348;16618;P12931;Q06124	R-HSA-186819;R-HSA-186800;R-HSA-382061;R-HSA-186778
R-HSA-5633008	TP53 Regulates Transcription of Cell Death Genes	0	83	6	281	0.00582538	0.902449	0.902449	6	68	0.00552486	9606	Homo sapiens			CLEC7A;CLEC7A;IL1A;IL8;BTK;BCL2A1	O60238;P55957;16337;Q92793;P29466	R-HSA-6798004;R-HSA-6801250;R-HSA-6798081;R-HSA-6801195;R-HSA-6791291;R-HSA-6797993
R-HSA-1980143	Signaling by NOTCH1	0	83	1	278	0.00582538	0.902449	0.902449	2	37	0.00300617	9606	Homo sapiens			IL8	Q92793	R-HSA-1912394;R-HSA-1912391
R-HSA-6804758	Regulation of TP53 Activity through Acetylation	0	39	1	312	0.00273723	0.903768	0.903768	2	14	0.00113747	9606	Homo sapiens			BTK	18348	R-HSA-6811522;R-HSA-6810410
R-HSA-2559580	Oxidative Stress Induced Senescence	0	114	3	255	0.00800112	0.90442	0.90442	3	40	0.00324992	9606	Homo sapiens			MMP1;MMP1;MMP1	P01100;P05412	R-HSA-450292;R-HSA-450325;R-HSA-168136
R-HSA-168643	Nucleotide-binding domain, leucine rich repeat containing receptor (NLR) signaling pathways	1	69	3	312	0.00484278	0.908245	0.908245	6	45	0.00365616	9606	Homo sapiens	BIRC3	Q13489	BTK;BIRC3;IL1A	O43353;P08238;P29466	R-HSA-688137;R-HSA-844617;R-HSA-844618;R-HSA-168405;R-HSA-844612;R-HSA-874087
R-HSA-5637810	Constitutive Signaling by EGFRvIII	0	27	1	342	0.001895	0.9101	0.9101	1	18	0.00146246	9606	Homo sapiens			BTK	18348;16618	R-HSA-5637801
R-HSA-5637812	Signaling by EGFRvIII in Cancer	0	27	1	342	0.001895	0.9101	0.9101	1	18	0.00146246	9606	Homo sapiens			BTK	18348;16618	R-HSA-5637801
R-HSA-2029482	Regulation of actin dynamics for phagocytic cup formation	1	158	2	219	0.0110893	0.911917	0.911917	5	24	0.00194995	9606	Homo sapiens	BTK	Q06187	ITGB2;BTK	18348;16618;P00519	R-HSA-2130194;R-HSA-2197698;R-HSA-2029465;R-HSA-2029458;R-HSA-442586
R-HSA-5689880	Ub-specific processing proteases	1	206	0	172	0.0144582	0.913699	0.913699	1	40	0.00324992	9606	Homo sapiens	BIRC3				R-HSA-6781797
R-HSA-5654708	Downstream signaling of activated FGFR3	0	35	3	343	0.00245649	0.917154	0.917154	5	23	0.0018687	9606	Homo sapiens			PECAM1;BTK;NOV	18348;16618;O43559;Q06124	R-HSA-5654709;R-HSA-5654224;R-HSA-5654705;R-HSA-5654623;R-HSA-5654633
R-HSA-909733	Interferon alpha/beta signaling	0	184	3	196	0.0129141	0.917154	0.917154	3	20	0.00162496	9606	Homo sapiens			PILRA;CD53;PECAM1	P29350;Q06124;Q01628	R-HSA-997309;R-HSA-1015702;R-HSA-997314
R-HSA-6791312	TP53 Regulates Transcription of Cell Cycle Genes	0	65	1	326	0.00456204	0.917154	0.917154	1	42	0.00341241	9606	Homo sapiens			BTK	Q99856	R-HSA-6791363
R-HSA-5654716	Downstream signaling of activated FGFR4	0	36	3	343	0.00252667	0.917717	0.917717	5	23	0.0018687	9606	Homo sapiens			PECAM1;BTK;NOV	18348;16618;O43559;Q06124	R-HSA-5654658;R-HSA-5654163;R-HSA-5654717;R-HSA-5654714;R-HSA-5654651
R-HSA-3232118	SUMOylation of transcription factors	0	20	1	364	0.00140371	0.91883	0.91883	1	11	0.000893728	9606	Homo sapiens			CD44	P04637	R-HSA-2997706
R-HSA-8936459	RUNX1 regulates genes involved in megakaryocyte differentiation and platelet function	0	78	2	304	0.00547445	0.919382	0.919382	2	33	0.00268118	9606	Homo sapiens			VWF;BTK	Q04759;P07359	R-HSA-8938158;R-HSA-8936628
R-HSA-5654696	Downstream signaling of activated FGFR2	0	42	3	343	0.00294778	0.920473	0.920473	5	23	0.0018687	9606	Homo sapiens			PECAM1;BTK;NOV	18348;16618;O43559;Q06124	R-HSA-5654608;R-HSA-5654159;R-HSA-5654701;R-HSA-5654603;R-HSA-5654697
R-HSA-1834949	Cytosolic sensors of pathogen-associated DNA	0	77	3	316	0.00540427	0.920473	0.920473	5	48	0.0038999	9606	Homo sapiens			PTPRC;BIRC3;PECAM1	Q13546;Q9Y572;P35222	R-HSA-1810457;R-HSA-3134904;R-HSA-3134901;R-HSA-3134883;R-HSA-3134914
R-HSA-5654687	Downstream signaling of activated FGFR1	0	42	3	343	0.00294778	0.921013	0.921013	5	24	0.00194995	9606	Homo sapiens			PECAM1;BTK;NOV	18348;16618;O43559;Q06124	R-HSA-5654167;R-HSA-5654692;R-HSA-5654690;R-HSA-5654571;R-HSA-5654584
R-HSA-1643713	Signaling by EGFR in Cancer	0	47	1	342	0.00329871	0.921013	0.921013	2	42	0.00341241	9606	Homo sapiens			BTK	18348;16618	R-HSA-1226014;R-HSA-5637801
R-HSA-5693565	Recruitment and ATM-mediated phosphorylation of repair and signaling proteins at DNA double strand breaks	0	66	1	331	0.00463223	0.921013	0.921013	1	35	0.00284368	9606	Homo sapiens			ITGB2	P00519	R-HSA-5686578
R-HSA-5621481	C-type lectin receptors (CLRs)	2	203	4	468	0.0142476	0.9222	0.9222	7	68	0.00552486	9606	Homo sapiens	CLEC4A;CLEC7A	Q9UMR7;Q9BXN2	BIRC3;IL8;BTK;CCL2	18348;Q04206	R-HSA-5660980;R-HSA-5621367;R-HSA-5607735;R-HSA-5607750;R-HSA-5607745;R-HSA-5607758;R-HSA-5607738
R-HSA-446728	Cell junction organization	0	94	1	305	0.00659742	0.922611	0.922611	2	37	0.00300617	9606	Homo sapiens			ITGA4	P05556;P49023	R-HSA-446322;R-HSA-432897
R-HSA-5607764	CLEC7A (Dectin-1) signaling	1	120	1	298	0.00842223	0.926218	0.926218	5	45	0.00365616	9606	Homo sapiens	CLEC7A	Q9BXN2	BTK	18348	R-HSA-5607735;R-HSA-5607750;R-HSA-5607745;R-HSA-5607758;R-HSA-5607738
R-HSA-199977	ER to Golgi Anterograde Transport	1	164	2	247	0.0115104	0.926719	0.926719	14	39	0.00316867	9606	Homo sapiens	CTSC	P53634	CD74;CD53	O15155;O95406	R-HSA-5694418;R-HSA-203973;R-HSA-5694417;R-HSA-5694527;R-HSA-5694428;R-HSA-204008;R-HSA-5694522;R-HSA-5694425;R-HSA-6809015;R-HSA-5694439;R-HSA-5694446;R-HSA-5694445;R-HSA-5694441;R-HSA-5694409
R-HSA-1227986	Signaling by ERBB2	0	77	1	324	0.00540427	0.927217	0.927217	3	43	0.00349366	9606	Homo sapiens			BTK	18348;16618	R-HSA-1306979;R-HSA-1250462;R-HSA-1306957
R-HSA-9616222	Transcriptional regulation of granulopoiesis	0	71	1	330	0.00498316	0.927711	0.927711	2	27	0.0021937	9606	Homo sapiens			MMP1	P17676	R-HSA-9618584;R-HSA-9622377
R-HSA-9024446	NR1H2 and NR1H3-mediated signaling	0	85	1	316	0.00596575	0.928691	0.928691	1	60	0.00487488	9606	Homo sapiens			CD53	P05090	R-HSA-9657767
R-HSA-168255	Influenza Life Cycle	0	188	1	224	0.0131948	0.929657	0.929657	3	51	0.00414365	9606	Homo sapiens			CD74	P0DMV8;Q14974	R-HSA-168310;R-HSA-192746;R-HSA-168317
R-HSA-451927	Interleukin-2 family signaling	1	47	3	372	0.00329871	0.930135	0.930135	43	58	0.00471238	9606	Homo sapiens	IL2RG	P31785	IL2RG;IL2RG;BTK	P60568;P62993;Q13261	R-HSA-8985929;R-HSA-450054;R-HSA-912527;R-HSA-452100;R-HSA-8983371;R-HSA-8983307;R-HSA-508292;R-HSA-8983309;R-HSA-452097;R-HSA-8983374;R-HSA-8983425;R-HSA-450063;R-HSA-8983424;R-HSA-452108;R-HSA-8983299;R-HSA-8983298;R-HSA-9006850;R-HSA-8983300;R-HSA-8985988;R-HSA-508247;R-HSA-9006873;R-HSA-8983384;R-HSA-913374;R-HSA-8983378;R-HSA-452122;R-HSA-449115;R-HSA-913424;R-HSA-8963734;R-HSA-9006870;R-HSA…
R-HSA-76002	Platelet activation, signaling and aggregation	3	293	3	617	0.0205643	0.931227	0.931227	32	114	0.00926227	9606	Homo sapiens	VWF;PECAM1;PPBP	P16284;P02775;P04275	PTPRC;BTK;FYB	18348;16618;P41240;Q13094	R-HSA-114689;R-HSA-429441;R-HSA-430158;R-HSA-354124;R-HSA-354060;R-HSA-434637;R-HSA-443402;R-HSA-429449;R-HSA-434633;R-HSA-372693;R-HSA-481044;R-HSA-430096;R-HSA-354066;R-HSA-372697;R-HSA-443418;R-HSA-354073;R-HSA-429529;R-HSA-354149;R-HSA-429415;R-HSA-354087;R-HSA-372705;R-HSA-481007;R-HSA-377644;R-HSA-377641;R-HSA-437162;R-HSA-377640;R-HSA-377643;R-HSA-2316429;R-HSA-354165;R-HSA-430076;R-HSA-43…
R-HSA-9607240	FLT3 Signaling	2	311	3	382	0.0218276	0.932326	0.932326	11	61	0.00495613	9606	Homo sapiens	VWF;IL2RG	P04275;P31785	PECAM1;BTK;FYB	18348;16618;P06241;Q06124	R-HSA-5672980;R-HSA-9606784;R-HSA-109699;R-HSA-5672965;R-HSA-5672978;R-HSA-109701;R-HSA-109700;R-HSA-9605259;R-HSA-5672972;R-HSA-5672973;R-HSA-9604969
R-HSA-447115	Interleukin-12 family signaling	2	96	1	569	0.00673779	0.93308	0.93308	2	114	0.00926227	9606	Homo sapiens	SERPINB2	ENSG00000197632;P05120	CD44	P26038	R-HSA-8950218;R-HSA-8950567
R-HSA-194315	Signaling by Rho GTPases	4	457	3	671	0.0320747	0.934033	0.934033	14	117	0.00950601	9606	Homo sapiens	BTK;CYBB;ARHGAP15;NOX1	Q53QZ3;P04839;Q9Y5S8;Q06187	ITGA4;ITGB2;BTK	P05556;18348;16618;16749;P00519	R-HSA-5668629;R-HSA-2197698;R-HSA-5218827;R-HSA-2029465;R-HSA-194922;R-HSA-5668605;R-HSA-9626848;R-HSA-2130194;R-HSA-5218841;R-HSA-5666049;R-HSA-5668718;R-HSA-6798174;R-HSA-5668714;R-HSA-442586
R-HSA-1483206	Glycerophospholipid biosynthesis	0	232	2	177	0.016283	0.935627	0.935627	25	133	0.010806	9606	Homo sapiens			CD53;BTK	16749;Q8N661;16337	R-HSA-8874435;R-HSA-1483219;R-HSA-1483165;R-HSA-1483099;R-HSA-1602377;R-HSA-1482626;R-HSA-1483203;R-HSA-1602446;R-HSA-8954398;R-HSA-1483087;R-HSA-6792445;R-HSA-1482825;R-HSA-1482679;R-HSA-1482932;R-HSA-1482868;R-HSA-1482548;R-HSA-1483121;R-HSA-75885;R-HSA-1482598;R-HSA-1482656;R-HSA-1482976;R-HSA-1483182;R-HSA-1482604;R-HSA-6786650;R-HSA-8869241
R-HSA-2219528	PI3K/AKT Signaling in Cancer	0	134	2	289	0.00940483	0.93821	0.93821	4	21	0.00170621	9606	Homo sapiens			BIRC3;BTK	18348;16618;P55211	R-HSA-2219536;R-HSA-2394007;R-HSA-2399985;R-HSA-2317387
R-HSA-975871	MyD88 cascade initiated on plasma membrane	1	94	3	364	0.00659742	0.941495	0.941495	15	58	0.00471238	9606	Homo sapiens	TLR10	Q9BXR5	MMP1;MMP1;MMP1	P01100;P05412	R-HSA-975852;R-HSA-975853;R-HSA-975880;R-HSA-975878;R-HSA-975879;R-HSA-168136;R-HSA-975874;R-HSA-975873;R-HSA-450292;R-HSA-450325;R-HSA-975866;R-HSA-975865;R-HSA-168440;R-HSA-975861;R-HSA-975857
R-HSA-168142	Toll Like Receptor 10 (TLR10) Cascade	1	94	4	366	0.00659742	0.941893	0.941893	16	59	0.00479363	9606	Homo sapiens	TLR10	Q9BXR5	MMP1;MMP1;MMP1;TLR10	P01100;P05412;Q9BXR5	R-HSA-975852;R-HSA-975853;R-HSA-975880;R-HSA-975878;R-HSA-975879;R-HSA-168136;R-HSA-975874;R-HSA-975873;R-HSA-168947;R-HSA-450292;R-HSA-450325;R-HSA-975866;R-HSA-975865;R-HSA-168440;R-HSA-975861;R-HSA-975857
R-HSA-168176	Toll Like Receptor 5 (TLR5) Cascade	1	94	3	365	0.00659742	0.941893	0.941893	15	59	0.00479363	9606	Homo sapiens	TLR10	Q9BXR5	MMP1;MMP1;MMP1	P01100;P05412	R-HSA-975852;R-HSA-975853;R-HSA-975880;R-HSA-975878;R-HSA-975879;R-HSA-168136;R-HSA-975874;R-HSA-975873;R-HSA-450292;R-HSA-450325;R-HSA-975866;R-HSA-975865;R-HSA-168440;R-HSA-975861;R-HSA-975857
R-HSA-1632852	Macroautophagy	0	106	1	352	0.00743964	0.941893	0.941893	2	59	0.00479363	9606	Homo sapiens			BTK	16749	R-HSA-5679206;R-HSA-5672012
R-HSA-162599	Late Phase of HIV Life Cycle	0	163	2	283	0.0114402	0.942682	0.942682	7	77	0.00625609	9606	Homo sapiens			ITGB2;CD4	P04578;P05919	R-HSA-3149440;R-HSA-3149432;R-HSA-3149433;R-HSA-171291;R-HSA-174494;R-HSA-3149454;R-HSA-174493
R-HSA-111465	Apoptotic cleavage of cellular proteins	0	38	4	402	0.00266704	0.943844	0.943844	3	38	0.00308742	9606	Homo sapiens			BTK;PTPRC;CLEC7A;PECAM1	Q04759;Q16625;P35222	R-HSA-201603;R-HSA-351876;R-HSA-202969
R-HSA-5687128	MAPK6/MAPK4 signaling	0	106	3	343	0.00743964	0.945358	0.945358	1	40	0.00324992	9606	Homo sapiens			MMP1;MMP1;MMP1	P05412	R-HSA-5692761
R-HSA-5693606	DNA Double Strand Break Response	0	74	1	386	0.00519371	0.947194	0.947194	1	44	0.00357491	9606	Homo sapiens			ITGB2	P00519	R-HSA-5686578
R-HSA-381038	XBP1(S) activates chaperone genes	0	95	1	343	0.0066676	0.947554	0.947554	1	47	0.00381865	9606	Homo sapiens			CD74	Q9Y6X1	R-HSA-1791167
R-HSA-168254	Influenza Infection	0	199	1	264	0.0139669	0.948266	0.948266	3	59	0.00479363	9606	Homo sapiens			CD74	P0DMV8;Q14974	R-HSA-168310;R-HSA-192746;R-HSA-168317
R-HSA-3899300	SUMOylation of transcription cofactors	0	44	1	416	0.00308815	0.948968	0.948968	1	27	0.0021937	9606	Homo sapiens			IL8	Q92793	R-HSA-3927959
R-HSA-5357801	Programmed Cell Death	3	197	7	800	0.0138265	0.949358	0.949358	24	154	0.0125122	9606	Homo sapiens	LY96;CD14;BIRC3	Q9Y6Y9;Q13489;P08571	BTK;PTPRC;BIRC3;BCL2A1;CLEC7A;PECAM1;BCL2A1	Q04759;Q16625;Q13546;O43521;Q9NR28;Q16611;P55957;Q9Y572;P55211;P35222	R-HSA-201603;R-HSA-351876;R-HSA-114307;R-HSA-2562564;R-HSA-139918;R-HSA-139919;R-HSA-139917;R-HSA-9627106;R-HSA-114256;R-HSA-114352;R-HSA-168848;R-HSA-139920;R-HSA-168849;R-HSA-5357828;R-HSA-6805426;R-HSA-139895;R-HSA-141367;R-HSA-114263;R-HSA-139893;R-HSA-5675470;R-HSA-139898;R-HSA-5213462;R-HSA-202969;R-HSA-139897
R-HSA-983705	Signaling by the B Cell Receptor (BCR)	1	191	5	269	0.0134054	0.949661	0.949661	9	43	0.00349366	9606	Homo sapiens	BTK	Q06187	BTK;PILRA;PECAM1;BTK;FYB	18348;16618;P29350;Q06187;P16333	R-HSA-9606162;R-HSA-9606163;R-HSA-2076220;R-HSA-9606151;R-HSA-9606884;R-HSA-2045911;R-HSA-1112666;R-HSA-5690701;R-HSA-9606159
R-HSA-381070	IRE1alpha activates chaperones	0	101	1	347	0.00708871	0.950004	0.950004	1	53	0.00430614	9606	Homo sapiens			CD74	Q9Y6X1	R-HSA-1791167
R-HSA-162909	Host Interactions of HIV factors	2	150	6	580	0.0105278	0.95041	0.95041	14	54	0.00438739	9606	Homo sapiens	CD4;DOCK2	Q92608;P01730	CD74;DOCK2;PTPRC;ARHGAP15;FYB;CD4	P06239;P63000;P01730;Q14974;P06241;P05919	R-HSA-180709;R-HSA-200879;R-HSA-167566;R-HSA-180591;R-HSA-167597;R-HSA-200908;R-HSA-167601;R-HSA-167537;R-HSA-180599;R-HSA-180597;R-HSA-200954;R-HSA-200952;R-HSA-180606;R-HSA-180573
R-HSA-195258	RHO GTPase Effectors	3	326	3	647	0.0228804	0.951377	0.951377	13	112	0.00909977	9606	Homo sapiens	BTK;CYBB;NOX1	P04839;Q9Y5S8;Q06187	ITGA4;ITGB2;BTK	P05556;18348;16618;16749;P00519	R-HSA-5668629;R-HSA-2197698;R-HSA-5218827;R-HSA-2029465;R-HSA-5668605;R-HSA-9626848;R-HSA-2130194;R-HSA-5218841;R-HSA-5666049;R-HSA-5668718;R-HSA-6798174;R-HSA-5668714;R-HSA-442586
R-HSA-162906	HIV Infection	3	262	7	725	0.0183885	0.951871	0.951871	29	158	0.0128372	9606	Homo sapiens	CD4;CXCR4;DOCK2	P61073;Q92608;P01730	CD74;DOCK2;PTPRC;ARHGAP15;ITGB2;FYB;CD4	P04578;P06239;P63000;P01730;Q14974;P06241;P05919	R-HSA-3149432;R-HSA-3149433;R-HSA-167566;R-HSA-200908;R-HSA-164500;R-HSA-164507;R-HSA-171291;R-HSA-164510;R-HSA-174494;R-HSA-164508;R-HSA-164509;R-HSA-180573;R-HSA-174493;R-HSA-164515;R-HSA-180709;R-HSA-164521;R-HSA-200879;R-HSA-180591;R-HSA-164524;R-HSA-167597;R-HSA-3149440;R-HSA-167601;R-HSA-167537;R-HSA-180599;R-HSA-180597;R-HSA-200954;R-HSA-200952;R-HSA-180606;R-HSA-3149454
R-HSA-948021	Transport to the Golgi and subsequent modification	1	219	2	255	0.0153706	0.952014	0.952014	14	60	0.00487488	9606	Homo sapiens	CTSC	P53634	CD74;CD53	O15155;O95406	R-HSA-5694418;R-HSA-203973;R-HSA-5694417;R-HSA-5694527;R-HSA-5694428;R-HSA-204008;R-HSA-5694522;R-HSA-5694425;R-HSA-6809015;R-HSA-5694439;R-HSA-5694446;R-HSA-5694445;R-HSA-5694441;R-HSA-5694409
R-HSA-168164	Toll Like Receptor 3 (TLR3) Cascade	1	102	4	395	0.0071589	0.952341	0.952341	7	61	0.00495613	9606	Homo sapiens	BIRC3	Q13489	MMP1;MMP1;MMP1;BIRC3	P01100;Q13546;P05412;Q9Y572	R-HSA-168930;R-HSA-9013963;R-HSA-450292;R-HSA-450325;R-HSA-168440;R-HSA-168136;R-HSA-9014342
R-HSA-6806834	Signaling by MET	0	88	3	385	0.00617631	0.952989	0.952989	4	49	0.00398115	9606	Homo sapiens			ITGB2;PECAM1;BTK	18348;16618;P12931;Q06124;Q96S59	R-HSA-8874083;R-HSA-8851859;R-HSA-8852019;R-HSA-8865994
R-HSA-3769402	Deactivation of the beta-catenin transactivating complex	0	44	2	430	0.00308815	0.953944	0.953944	4	14	0.00113747	9606	Homo sapiens			PTPRC;PECAM1	P35222	R-HSA-5368580;R-HSA-3772430;R-HSA-3769383;R-HSA-5626938
R-HSA-168928	DDX58/IFIH1-mediated induction of interferon-alpha/beta	0	96	1	379	0.00673779	0.953944	0.953944	1	46	0.00373741	9606	Homo sapiens			BIRC3	Q13546	R-HSA-168934
R-HSA-2029480	Fcgamma receptor (FCGR) dependent phagocytosis	1	193	2	288	0.0135458	0.95488	0.95488	11	42	0.00341241	9606	Homo sapiens	BTK	Q06187	ITGB2;BTK	18348;16618;16337;P00519	R-HSA-2029471;R-HSA-2130194;R-HSA-2029468;R-HSA-2197698;R-HSA-167686;R-HSA-2029272;R-HSA-2029465;R-HSA-2029271;R-HSA-2029268;R-HSA-2029458;R-HSA-442586
R-HSA-187037	Signaling by NTRK1 (TRKA)	0	93	1	390	0.00652723	0.955187	0.955187	2	65	0.00528112	9606	Homo sapiens			BTK	18348;16618	R-HSA-202692;R-HSA-198266
R-HSA-75153	Apoptotic execution phase	0	54	4	428	0.00379001	0.956695	0.956695	3	57	0.00463113	9606	Homo sapiens			BTK;PTPRC;CLEC7A;PECAM1	Q04759;Q16625;P35222	R-HSA-201603;R-HSA-351876;R-HSA-202969
R-HSA-1236394	Signaling by ERBB4	0	82	4	395	0.00575519	0.957575	0.957575	3	52	0.00422489	9606	Homo sapiens			CXCL11;CXCL10;PECAM1;BTK	18348;P48061;16618;P12931	R-HSA-1250370;R-HSA-9612219;R-HSA-8954199
R-HSA-373752	Netrin-1 signaling	0	59	4	425	0.00414093	0.958152	0.958152	7	37	0.00300617	9606	Homo sapiens			BTK;PECAM1;BTK;FYB	Q04759;18348;P12931;Q06124;P16333	R-HSA-373716;R-HSA-374662;R-HSA-622382;R-HSA-418863;R-HSA-418874;R-HSA-418859;R-HSA-374664
R-HSA-2262752	Cellular responses to stress	5	568	6	931	0.0398652	0.960662	0.960662	16	197	0.0160058	9606	Homo sapiens	IL1A;IL8;CYBB	P01583;ENSG00000115008;P04839;ENSG00000169429;P10145	MMP1;MMP1;MMP1;MMP1;IL8;PDE1B	P17676;P01100;P05412;Q92793;Q9NUX5	R-HSA-3790137;R-HSA-4568740;R-HSA-3857336;R-HSA-6807557;R-HSA-4568737;R-HSA-1234167;R-HSA-3857308;R-HSA-3858387;R-HSA-168136;R-HSA-3857328;R-HSA-3857329;R-HSA-3788745;R-HSA-450292;R-HSA-450325;R-HSA-3785711;R-HSA-1222376
R-HSA-381340	Transcriptional regulation of white adipocyte differentiation	0	108	4	400	0.00758001	0.961978	0.961978	6	18	0.00146246	9606	Homo sapiens			CD14;CD14;MMP1;IL8	P17676;O43474;Q92793	R-HSA-1183058;R-HSA-381377;R-HSA-381283;R-HSA-381309;R-HSA-977271;R-HSA-381337
R-HSA-3858494	Beta-catenin independent WNT signaling	0	166	1	332	0.0116508	0.962752	0.962752	1	51	0.00414365	9606	Homo sapiens			BTK	18348	R-HSA-398193
R-HSA-5654743	Signaling by FGFR4	0	51	3	452	0.00357945	0.963259	0.963259	6	41	0.00333117	9606	Homo sapiens			PECAM1;BTK;NOV	18348;16618;O43559;Q06124	R-HSA-5654658;R-HSA-5654163;R-HSA-1549564;R-HSA-5654717;R-HSA-5654714;R-HSA-5654651
R-HSA-5654741	Signaling by FGFR3	0	53	3	453	0.00371982	0.964007	0.964007	6	43	0.00349366	9606	Homo sapiens			PECAM1;BTK;NOV	18348;16618;O43559;Q06124	R-HSA-5654709;R-HSA-5654224;R-HSA-5654705;R-HSA-5654623;R-HSA-1549564;R-HSA-5654633
R-HSA-111885	Opioid Signalling	1	111	1	389	0.00779057	0.964007	0.964007	3	58	0.00471238	9606	Homo sapiens	PDE1B	Q01064	BTK	18348	R-HSA-111955;R-HSA-111956;R-HSA-111879
R-HSA-8866910	TFAP2 (AP-2) family regulates transcription of growth factors and their receptors	0	21	1	481	0.00147389	0.96498	0.96498	2	18	0.00146246	9606	Homo sapiens			ARG1	P03372	R-HSA-8937369;R-HSA-8864395
R-HSA-193704	p75 NTR receptor-mediated signalling	0	108	3	409	0.00758001	0.96498	0.96498	2	50	0.0040624	9606	Homo sapiens			BIRC3;BCL2A1;BCL2A1	O43353;O43521	R-HSA-205075;R-HSA-193656
R-HSA-5654736	Signaling by FGFR1	0	62	3	453	0.00435149	0.96616	0.96616	6	48	0.0038999	9606	Homo sapiens			PECAM1;BTK;NOV	18348;16618;O43559;Q06124	R-HSA-5654167;R-HSA-5654692;R-HSA-5654690;R-HSA-1549564;R-HSA-5654571;R-HSA-5654584
R-HSA-8953897	Cellular responses to external stimuli	5	586	6	950	0.0411286	0.9664	0.9664	16	228	0.0185245	9606	Homo sapiens	IL1A;IL8;CYBB	P01583;ENSG00000115008;P04839;ENSG00000169429;P10145	MMP1;MMP1;MMP1;MMP1;IL8;PDE1B	P17676;P01100;P05412;Q92793;Q9NUX5	R-HSA-3790137;R-HSA-4568740;R-HSA-3857336;R-HSA-6807557;R-HSA-4568737;R-HSA-1234167;R-HSA-3857308;R-HSA-3858387;R-HSA-168136;R-HSA-3857328;R-HSA-3857329;R-HSA-3788745;R-HSA-450292;R-HSA-450325;R-HSA-3785711;R-HSA-1222376
R-HSA-5693567	HDR through Homologous Recombination (HRR) or Single Strand Annealing (SSA)	0	124	1	420	0.00870298	0.967076	0.967076	1	42	0.00341241	9606	Homo sapiens			ITGB2	P00519	R-HSA-5686587
R-HSA-1989781	PPARA activates gene expression	0	174	1	342	0.0122122	0.967301	0.967301	1	41	0.00333117	9606	Homo sapiens			CD74	P37268	R-HSA-1655850
R-HSA-425366	Transport of bile salts and organic acids, metal ions and amine compounds	0	165	2	350	0.0115806	0.967747	0.967747	1	67	0.00544361	9606	Homo sapiens			ITGAM;GYPA	Q3KNW5	R-HSA-433089
R-HSA-195253	Degradation of beta-catenin by the destruction complex	0	90	2	433	0.00631668	0.968186	0.968186	1	22	0.00178746	9606	Homo sapiens			PTPRC;PECAM1	P35222	R-HSA-195304
R-HSA-5693538	Homology Directed Repair	0	130	1	423	0.00912409	0.968186	0.968186	1	50	0.0040624	9606	Homo sapiens			ITGB2	P00519	R-HSA-5686587
R-HSA-6806003	Regulation of TP53 Expression and Degradation	0	46	1	477	0.00322852	0.968834	0.968834	2	35	0.00284368	9606	Homo sapiens			CD44	P04637	R-HSA-6804188;R-HSA-6804762
R-HSA-3928664	Ephrin signaling	0	23	1	503	0.00161426	0.969885	0.969885	1	11	0.000893728	9606	Homo sapiens			FYB	O43639	R-HSA-3928639
R-HSA-5683057	MAPK family signaling cascades	2	348	3	504	0.0244245	0.971531	0.971531	6	86	0.00698733	9606	Homo sapiens	VWF;IL2RG	P04275;P31785	MMP1;MMP1;MMP1	P05412	R-HSA-5672980;R-HSA-5672965;R-HSA-5672978;R-HSA-5672972;R-HSA-5672973;R-HSA-5692761
R-HSA-9612973	Autophagy	0	131	1	444	0.00919427	0.972457	0.972457	2	80	0.00649984	9606	Homo sapiens			BTK	16749	R-HSA-5679206;R-HSA-5672012
R-HSA-400206	Regulation of lipid metabolism by Peroxisome proliferator-activated receptor alpha (PPARalpha)	0	176	1	372	0.0123526	0.972645	0.972645	1	44	0.00357491	9606	Homo sapiens			CD74	P37268	R-HSA-1655850
R-HSA-983231	Factors involved in megakaryocyte development and platelet production	1	194	1	363	0.0136159	0.973018	0.973018	2	43	0.00349366	9606	Homo sapiens	DOCK2	Q92608	ITGB2	P00519	R-HSA-1011598;R-HSA-1013833
R-HSA-2980736	Peptide hormone metabolism	0	147	4	403	0.0103172	0.973387	0.973387	5	63	0.00511862	9606	Homo sapiens			CD14;CD14;CXCL11;CXCL10	P27487;O43474	R-HSA-9023627;R-HSA-9023626;R-HSA-9023633;R-HSA-9023632;R-HSA-422088
R-HSA-450531	Regulation of mRNA stability by proteins that bind AU-rich elements	0	93	1	458	0.00652723	0.973387	0.973387	1	26	0.00211245	9606	Homo sapiens			CD74	P0DMV8	R-HSA-450551
R-HSA-177929	Signaling by EGFR	0	60	3	502	0.00421112	0.973929	0.973929	5	48	0.0038999	9606	Homo sapiens			PTPRC;PECAM1;BTK	18348;16618;Q06124;P41240	R-HSA-177923;R-HSA-177939;R-HSA-8867044;R-HSA-179467;R-HSA-177944
R-HSA-376176	Signaling by ROBO receptors	1	235	2	325	0.0164935	0.974108	0.974108	3	60	0.00487488	9606	Homo sapiens	CXCR4	P61073	PECAM1;FYB	P12931;O43639	R-HSA-9011241;R-HSA-8986258;R-HSA-8985812
R-HSA-1500931	Cell-Cell communication	1	133	2	448	0.00933464	0.97481	0.97481	4	60	0.00487488	9606	Homo sapiens	FYB	O15117	ITGA4;FYB	P05556;P49023;P06241	R-HSA-446322;R-HSA-432897;R-HSA-8981534;R-HSA-391151
R-HSA-5617833	Cilium Assembly	0	208	3	431	0.0145985	0.978934	0.978934	1	50	0.0040624	9606	Homo sapiens			CLEC7A;ITGAM;CD53	Q3SXY8	R-HSA-5624953
R-HSA-5654738	Signaling by FGFR2	0	88	3	502	0.00617631	0.979222	0.979222	6	46	0.00373741	9606	Homo sapiens			PECAM1;BTK;NOV	18348;16618;O43559;Q06124	R-HSA-5654608;R-HSA-5654159;R-HSA-1549564;R-HSA-5654701;R-HSA-5654603;R-HSA-5654697
R-HSA-4090294	SUMOylation of intracellular receptors	0	40	1	547	0.00280741	0.979647	0.979647	1	25	0.0020312	9606	Homo sapiens			ARG1	P03372	R-HSA-4090408
R-HSA-4420097	VEGFA-VEGFR2 Pathway	1	126	3	490	0.00884335	0.980737	0.980737	9	77	0.00625609	9606	Homo sapiens	CYBB	P04839	ITGA4;BTK;FYB	18348;P49023;16618;P06241	R-HSA-5218827;R-HSA-167686;R-HSA-5218841;R-HSA-5218824;R-HSA-2029465;R-HSA-5218838;R-HSA-434637;R-HSA-5218819;R-HSA-2316429
R-HSA-9614085	FOXO-mediated transcription	0	110	5	495	0.00772038	0.981001	0.981001	4	85	0.00690608	9606	Homo sapiens			CD14;CD14;BCL2A1;IL8;BCL2A1	O43474;O43521;Q92793	R-HSA-9626928;R-HSA-9626945;R-HSA-9625409;R-HSA-9622604
R-HSA-5357905	Regulation of TNFR1 signaling	1	39	1	567	0.00273723	0.981389	0.981389	7	14	0.00113747	9606	Homo sapiens	BIRC3	Q13489	BIRC3	Q13546;Q13077;Q12933	R-HSA-5634228;R-HSA-5693108;R-HSA-5357845;R-HSA-5357828;R-HSA-5634221;R-HSA-5357928;R-HSA-5693055
R-HSA-69275	G2/M Transition	0	212	1	413	0.0148793	0.981389	0.981389	3	78	0.00633734	9606	Homo sapiens			VWF	Q96CV9	R-HSA-2562594;R-HSA-3002811;R-HSA-2562526
R-HSA-453274	Mitotic G2-G2/M phases	0	214	1	413	0.0150197	0.981644	0.981644	3	80	0.00649984	9606	Homo sapiens			VWF	Q96CV9	R-HSA-2562594;R-HSA-3002811;R-HSA-2562526
R-HSA-190236	Signaling by FGFR	0	107	3	504	0.00750983	0.982019	0.982019	21	142	0.0115372	9606	Homo sapiens			PECAM1;BTK;NOV	18348;16618;O43559;Q06124	R-HSA-5654167;R-HSA-5654709;R-HSA-5654163;R-HSA-5654608;R-HSA-5654224;R-HSA-5654705;R-HSA-5654623;R-HSA-1549564;R-HSA-5654717;R-HSA-5654714;R-HSA-5654651;R-HSA-5654584;R-HSA-5654692;R-HSA-5654658;R-HSA-5654690;R-HSA-5654159;R-HSA-5654701;R-HSA-5654571;R-HSA-5654603;R-HSA-5654633;R-HSA-5654697
R-HSA-196854	Metabolism of vitamins and cofactors	0	382	1	235	0.0268108	0.982628	0.982628	1	205	0.0166558	9606	Homo sapiens			CD53	Q9Y5Z9	R-HSA-6806674
R-HSA-8878166	Transcriptional regulation by RUNX2	0	147	1	478	0.0103172	0.983101	0.983101	1	84	0.00682483	9606	Homo sapiens			ITGB2	P00519	R-HSA-8985227
R-HSA-194138	Signaling by VEGF	1	135	3	511	0.00947501	0.983446	0.983446	9	83	0.00674358	9606	Homo sapiens	CYBB	P04839	ITGA4;BTK;FYB	18348;P49023;16618;P06241	R-HSA-5218827;R-HSA-167686;R-HSA-5218841;R-HSA-5218824;R-HSA-2029465;R-HSA-5218838;R-HSA-434637;R-HSA-5218819;R-HSA-2316429
R-HSA-1474165	Reproduction	0	123	1	520	0.00863279	0.984442	0.984442	2	24	0.00194995	9606	Homo sapiens			CD44	P21926;16336	R-HSA-1297275;R-HSA-2534346
R-HSA-2454202	Fc epsilon receptor (FCERI) signaling	1	235	6	421	0.0164935	0.98497	0.98497	14	63	0.00511862	9606	Homo sapiens	BTK	Q06187	MMP1;BTK;MMP1;MMP1;CD53;BTK	Q04759;18348;P01100;P05412;O43561-2;16618	R-HSA-2730888;R-HSA-2730858;R-HSA-2730848;R-HSA-168136;R-HSA-2730885;R-HSA-2730841;R-HSA-450292;R-HSA-2730843;R-HSA-450325;R-HSA-2396599;R-HSA-2730847;R-HSA-2730833;R-HSA-202328;R-HSA-2730870
R-HSA-109581	Apoptosis	2	189	7	789	0.013265	0.985263	0.985263	21	141	0.011456	9606	Homo sapiens	LY96;CD14	Q9Y6Y9;P08571	BTK;PTPRC;BIRC3;BCL2A1;CLEC7A;PECAM1;BCL2A1	Q04759;Q16625;O43521;Q9NR28;Q16611;P55957;P55211;P35222	R-HSA-201603;R-HSA-351876;R-HSA-114307;R-HSA-2562564;R-HSA-139918;R-HSA-139919;R-HSA-139917;R-HSA-9627106;R-HSA-114256;R-HSA-114352;R-HSA-168848;R-HSA-139920;R-HSA-168849;R-HSA-6805426;R-HSA-139895;R-HSA-141367;R-HSA-114263;R-HSA-139893;R-HSA-139898;R-HSA-202969;R-HSA-139897
R-HSA-3247509	Chromatin modifying enzymes	0	256	1	445	0.0179674	0.985579	0.985579	1	84	0.00682483	9606	Homo sapiens			IL8	Q92793	R-HSA-3697008
R-HSA-4839726	Chromatin organization	0	256	1	445	0.0179674	0.985579	0.985579	1	84	0.00682483	9606	Homo sapiens			IL8	Q92793	R-HSA-3697008
R-HSA-201722	Formation of the beta-catenin:TCF transactivating complex	0	67	2	583	0.00470241	0.985875	0.985875	1	13	0.00105622	9606	Homo sapiens			PTPRC;PECAM1	P35222	R-HSA-3299569
R-HSA-72312	rRNA processing	0	245	1	425	0.0171954	0.986448	0.986448	1	21	0.00170621	9606	Homo sapiens			ITGAM	Q6IN84	R-HSA-6793122
R-HSA-71387	Metabolism of carbohydrates	1	456	0	193	0.0320045	0.986817	0.986817	3	243	0.0197433	9606	Homo sapiens	CD44				R-HSA-2160915;R-HSA-2160884;R-HSA-2160892
R-HSA-6807070	PTEN Regulation	0	171	3	503	0.0120017	0.988278	0.988278	1	56	0.00454989	9606	Homo sapiens			MMP1;MMP1;MMP1	P05412	R-HSA-8944047
R-HSA-8978868	Fatty acid metabolism	0	429	1	244	0.0301095	0.989211	0.989211	1	217	0.0176308	9606	Homo sapiens			BTK	16749	R-HSA-2046087
R-HSA-75893	TNF signaling	1	50	1	659	0.00350926	0.990798	0.990798	13	29	0.00235619	9606	Homo sapiens	BIRC3	Q13489	BIRC3	Q13546;Q13077;Q12933	R-HSA-5357776;R-HSA-5357904;R-HSA-5634228;R-HSA-5693108;R-HSA-5357845;R-HSA-5357780;R-HSA-5693055;R-HSA-83656;R-HSA-5357757;R-HSA-5357860;R-HSA-5357828;R-HSA-5634221;R-HSA-5357928
R-HSA-1483257	Phospholipid metabolism	0	325	2	375	0.0228102	0.990798	0.990798	56	218	0.0177121	9606	Homo sapiens			CD53;BTK	18348;16618;16749;Q8N661;16337	R-HSA-1676185;R-HSA-1676177;R-HSA-1676048;R-HSA-6809325;R-HSA-1675795;R-HSA-1483165;R-HSA-6809975;R-HSA-1482626;R-HSA-1602446;R-HSA-8954398;R-HSA-1675776;R-HSA-6792445;R-HSA-1675780;R-HSA-6809720;R-HSA-1675961;R-HSA-1482679;R-HSA-1482932;R-HSA-1482548;R-HSA-199456;R-HSA-1675824;R-HSA-1676082;R-HSA-1675949;R-HSA-1482656;R-HSA-1483182;R-HSA-1675939;R-HSA-1675810;R-HSA-1675813;R-HSA-6786650;R-HSA-16…
R-HSA-418555	G alpha (s) signalling events	1	605	1	106	0.0424621	0.991706	0.991706	3	18	0.00146246	9606	Homo sapiens	PDE1B	Q01064	PECAM1	P12931	R-HSA-8964287;R-HSA-8964278;R-HSA-418553
R-HSA-166520	Signaling by NTRKs	0	118	3	621	0.00828186	0.991763	0.991763	7	127	0.0103185	9606	Homo sapiens			PECAM1;BTK;NOV	18348;16618;P12931;O43559;Q06124	R-HSA-9031981;R-HSA-9603445;R-HSA-202692;R-HSA-9603419;R-HSA-198266;R-HSA-9032402;R-HSA-9028519
R-HSA-5693532	DNA Double-Strand Break Repair	0	167	1	608	0.0117209	0.991989	0.991989	2	107	0.00869353	9606	Homo sapiens			ITGB2	P00519	R-HSA-5686578;R-HSA-5686587
R-HSA-9006927	Signaling by Non-Receptor Tyrosine Kinases	0	71	2	663	0.00498316	0.992044	0.992044	5	53	0.00430614	9606	Homo sapiens			DOCK2;ITGA4	P49023;Q5VWX1;O75525	R-HSA-8848596;R-HSA-8848611;R-HSA-8849042;R-HSA-8848606;R-HSA-8849032
R-HSA-8848021	Signaling by PTK6	0	71	2	663	0.00498316	0.992044	0.992044	5	53	0.00430614	9606	Homo sapiens			DOCK2;ITGA4	P49023;Q5VWX1;O75525	R-HSA-8848596;R-HSA-8848611;R-HSA-8849042;R-HSA-8848606;R-HSA-8849032
R-HSA-446203	Asparagine N-linked glycosylation	1	421	2	320	0.029548	0.992208	0.992208	14	144	0.0116997	9606	Homo sapiens	CTSC	P53634	CD74;CD53	O15155;O95406	R-HSA-5694418;R-HSA-203973;R-HSA-5694417;R-HSA-5694527;R-HSA-5694428;R-HSA-204008;R-HSA-5694522;R-HSA-5694425;R-HSA-6809015;R-HSA-5694439;R-HSA-5694446;R-HSA-5694445;R-HSA-5694441;R-HSA-5694409
R-HSA-5617472	Activation of anterior HOX genes in hindbrain development during early embryogenesis	0	116	6	636	0.00814149	0.993448	0.993448	4	43	0.00349366	9606	Homo sapiens			MMP1;DOCK2;MMP1;MMP1;IL8;NOV	P05412;P49639;Q92793	R-HSA-5617458;R-HSA-5617661;R-HSA-5617452;R-HSA-5617896
R-HSA-5619507	Activation of HOX genes during differentiation	0	116	6	636	0.00814149	0.993448	0.993448	4	43	0.00349366	9606	Homo sapiens			MMP1;DOCK2;MMP1;MMP1;IL8;NOV	P05412;P49639;Q92793	R-HSA-5617458;R-HSA-5617661;R-HSA-5617452;R-HSA-5617896
R-HSA-2682334	EPH-Ephrin signaling	0	101	2	677	0.00708871	0.994178	0.994178	2	56	0.00454989	9606	Homo sapiens			BTK;FYB	18348;O43639	R-HSA-3928601;R-HSA-3928639
R-HSA-373760	L1CAM interactions	0	130	1	688	0.00912409	0.995591	0.995591	1	54	0.00438739	9606	Homo sapiens			ITGB2	Q96S59	R-HSA-374673
R-HSA-5688426	Deubiquitination	1	288	0	608	0.0202134	0.99583	0.99583	1	77	0.00625609	9606	Homo sapiens	BIRC3				R-HSA-6781797
R-HSA-72163	mRNA Splicing - Major Pathway	0	185	1	719	0.0129843	0.995888	0.995888	1	9	0.000731232	9606	Homo sapiens			DOCK2	P61978	R-HSA-72160
R-HSA-112314	Neurotransmitter receptors and postsynaptic signal transmission	0	232	1	596	0.016283	0.995973	0.995973	1	107	0.00869353	9606	Homo sapiens			PECAM1	P12931	R-HSA-9612085
R-HSA-72172	mRNA Splicing	0	196	1	722	0.0137563	0.996244	0.996244	1	14	0.00113747	9606	Homo sapiens			DOCK2	P61978	R-HSA-72160
R-HSA-8862803	Deregulated CDK5 triggers multiple neurodegenerative pathways in Alzheimer's disease models	0	30	5	840	0.00210556	0.997139	0.997139	2	22	0.00178746	9606	Homo sapiens			MMP1;MMP1;MMP1;BCL2A1;BCL2A1	O43521;P05412	R-HSA-8870686;R-HSA-8868666
R-HSA-8863678	Neurodegenerative Diseases	0	30	5	840	0.00210556	0.997139	0.997139	2	22	0.00178746	9606	Homo sapiens			MMP1;MMP1;MMP1;BCL2A1;BCL2A1	O43521;P05412	R-HSA-8870686;R-HSA-8868666
R-HSA-425407	SLC-mediated transmembrane transport	0	419	2	456	0.0294076	0.997159	0.997159	1	191	0.0155184	9606	Homo sapiens			ITGAM;GYPA	Q3KNW5	R-HSA-433089
R-HSA-157118	Signaling by NOTCH	0	257	4	659	0.0180376	0.997459	0.997459	3	152	0.0123497	9606	Homo sapiens			MMP1;MMP1;MMP1;IL8	P05412;Q92793	R-HSA-1912394;R-HSA-1912391;R-HSA-1912401
R-HSA-8939211	ESR-mediated signaling	2	256	6	1028	0.0179674	0.998038	0.998038	5	110	0.00893728	9606	Homo sapiens	MMP1;MMP3	P08254;P09237	MMP1;CXCL11;MMP1;CXCL10;IL8;PECAM1	P01100;P48061;P12931;Q92793	R-HSA-9624272;R-HSA-9021596;R-HSA-9625465;R-HSA-9038052;R-HSA-8954199
R-HSA-71291	Metabolism of amino acids and derivatives	1	660	0	273	0.0463223	0.998106	0.998106	1	284	0.0230744	9606	Homo sapiens	ARG1				R-HSA-70569
R-HSA-8864260	Transcriptional regulation by the AP-2 (TFAP2) family of transcription factors	0	52	2	897	0.00364964	0.998307	0.998307	3	44	0.00357491	9606	Homo sapiens			ARG1;IL8	Q92793;P03372	R-HSA-8937369;R-HSA-8864307;R-HSA-8864395
R-HSA-9018519	Estrogen-dependent gene expression	0	154	3	833	0.0108085	0.998549	0.998549	2	66	0.00536237	9606	Homo sapiens			CXCL11;CXCL10;IL8	P48061;Q92793	R-HSA-9038052;R-HSA-8954199
R-HSA-8957322	Metabolism of steroids	1	322	2	657	0.0225997	0.998569	0.998569	3	235	0.0190933	9606	Homo sapiens	LGMN	Q99538	CD74;CD74	Q14974;P37268	R-HSA-2065550;R-HSA-1655850;R-HSA-350158
R-HSA-1852241	Organelle biogenesis and maintenance	0	335	3	718	0.0235121	0.998569	0.998569	1	86	0.00698733	9606	Homo sapiens			CLEC7A;ITGAM;CD53	Q3SXY8	R-HSA-5624953
R-HSA-72203	Processing of Capped Intron-Containing Pre-mRNA	0	256	1	824	0.0179674	0.998609	0.998609	2	32	0.00259994	9606	Homo sapiens			DOCK2	P61978	R-HSA-72160;R-HSA-72103
R-HSA-5663205	Infectious disease	3	540	10	1148	0.0379001	0.998751	0.998751	36	329	0.0267306	9606	Homo sapiens	CD4;CXCR4;DOCK2	P61073;Q92608;P01730	CD74;DOCK2;PTPRC;BTK;ARHGAP15;ITGB2;CD44;PECAM1;FYB;CD4	P04578;P06239;P63000;P08238;P21926;P01730;P0DMV8;Q14974;P06241;P12931;P05919	R-HSA-3149432;R-HSA-3149433;R-HSA-167566;R-HSA-112333;R-HSA-200908;R-HSA-8876948;R-HSA-164500;R-HSA-164507;R-HSA-171291;R-HSA-164510;R-HSA-174494;R-HSA-164508;R-HSA-164509;R-HSA-180573;R-HSA-174493;R-HSA-164515;R-HSA-180709;R-HSA-192746;R-HSA-164521;R-HSA-200879;R-HSA-180591;R-HSA-164524;R-HSA-167597;R-HSA-3149440;R-HSA-5336417;R-HSA-167601;R-HSA-167537;R-HSA-168310;R-HSA-180599;R-HSA-5336420;R-H…
R-HSA-8878171	Transcriptional regulation by RUNX1	0	261	8	809	0.0183184	0.999132	0.999132	12	132	0.0107247	9606	Homo sapiens			VWF;BTK;GYPA;IL2RG;CLEC7A;IL8;ITGB2;PECAM1	Q04759;Q16625;P07359;O00501;P12931;Q06124;P60568;Q92793;P00519	R-HSA-8877345;R-HSA-8938158;R-HSA-8956639;R-HSA-8937744;R-HSA-8937728;R-HSA-8937682;R-HSA-8956659;R-HSA-8935988;R-HSA-8936628;R-HSA-8936007;R-HSA-8938231;R-HSA-8937767
R-HSA-8953854	Metabolism of RNA	5	782	3	1643	0.0548849	0.99926	0.99926	6	187	0.0151934	9606	Homo sapiens	CD44	ENST00000352818;ENST00000263398;ENST00000278386;ENST00000279452;ENST00000278385	ITGAM;CD74;DOCK2	Q6IN84;P61978;P0DMV8	R-HSA-450551;R-HSA-72160;R-HSA-6793122;R-HSA-72103;R-HSA-428287;R-HSA-428296
R-HSA-1257604	PIP3 activates AKT signaling	0	316	5	781	0.0221786	0.999272	0.999272	9	86	0.00698733	9606	Homo sapiens			MMP1;MMP1;MMP1;BIRC3;BTK	18348;P05412;16618;P55211	R-HSA-2316434;R-HSA-199456;R-HSA-2219524;R-HSA-8944047;R-HSA-2317332;R-HSA-1675776;R-HSA-1676082;R-HSA-198621;R-HSA-2316429
R-HSA-5633007	Regulation of TP53 Activity	0	178	3	984	0.012493	0.999562	0.999562	5	98	0.0079623	9606	Homo sapiens			BTK;CD44;NOV	18348;P04637;Q12837	R-HSA-6811522;R-HSA-6804188;R-HSA-6804762;R-HSA-6810410;R-HSA-6804425
R-HSA-73887	Death Receptor Signalling	1	157	3	1057	0.0110191	0.999649	0.999649	15	90	0.00731232	9606	Homo sapiens	BIRC3	Q13489	BIRC3;BCL2A1;BCL2A1	O43353;Q13546;O43521;Q13077;Q12933	R-HSA-5357776;R-HSA-5357904;R-HSA-5634228;R-HSA-5693108;R-HSA-5357845;R-HSA-5357780;R-HSA-5693055;R-HSA-83656;R-HSA-5357757;R-HSA-205075;R-HSA-5357860;R-HSA-5357828;R-HSA-5634221;R-HSA-5357928;R-HSA-193656
R-HSA-9006925	Intracellular signaling by second messengers	1	362	5	881	0.0254071	0.99972	0.99972	12	113	0.00918102	9606	Homo sapiens	PDE1B	Q01064	MMP1;MMP1;MMP1;BIRC3;BTK	18348;P05412;16618;P55211	R-HSA-2316434;R-HSA-111955;R-HSA-199456;R-HSA-167686;R-HSA-111956;R-HSA-2219524;R-HSA-8944047;R-HSA-2317332;R-HSA-1675776;R-HSA-1676082;R-HSA-198621;R-HSA-2316429
R-HSA-73894	DNA Repair	0	367	1	946	0.025758	0.999728	0.999728	2	326	0.0264868	9606	Homo sapiens			ITGB2	P00519	R-HSA-5686578;R-HSA-5686587
R-HSA-9006931	Signaling by Nuclear Receptors	2	385	7	1235	0.0270213	0.999756	0.999756	6	191	0.0155184	9606	Homo sapiens	MMP1;MMP3	P08254;P09237	MMP1;CXCL11;MMP1;CXCL10;CD53;IL8;PECAM1	P05090;P01100;P48061;P12931;Q92793	R-HSA-9624272;R-HSA-9657767;R-HSA-9021596;R-HSA-9625465;R-HSA-9038052;R-HSA-8954199
R-HSA-112315	Transmission across Chemical Synapses	0	353	1	884	0.0247754	0.999764	0.999764	1	160	0.0129997	9606	Homo sapiens			PECAM1	P12931	R-HSA-9612085
R-HSA-5653656	Vesicle-mediated transport	3	824	6	1183	0.0578327	0.999768	0.999768	39	251	0.0203932	9606	Homo sapiens	MSR1;CD4;CTSC	P21757;P01730;P53634	CLEC7A;ITGAM;CXCR4;CD74;CD53;BTK	18348;O15155;P08034;P35579;O95406	R-HSA-8868230;R-HSA-5694418;R-HSA-203973;R-HSA-5694417;R-HSA-5694428;R-HSA-8868236;R-HSA-5694425;R-HSA-6809015;R-HSA-190681;R-HSA-8871196;R-HSA-190687;R-HSA-8871194;R-HSA-8871193;R-HSA-5694409;R-HSA-8868071;R-HSA-8866277;R-HSA-3221843;R-HSA-2316352;R-HSA-8868066;R-HSA-190693;R-HSA-2507854;R-HSA-5694527;R-HSA-204008;R-HSA-8867756;R-HSA-5694522;R-HSA-8868651;R-HSA-8867754;R-HSA-8868072;R-HSA-886864…
R-HSA-201681	TCF dependent signaling in response to WNT	0	216	3	1099	0.01516	0.999822	0.999822	8	71	0.00576861	9606	Homo sapiens			PTPRC;PECAM1;BTK	18348;P35222	R-HSA-3299569;R-HSA-5368580;R-HSA-201685;R-HSA-201669;R-HSA-3772430;R-HSA-3772436;R-HSA-3769383;R-HSA-5626938
R-HSA-422475	Axon guidance	3	584	7	1474	0.0409882	0.999854	0.999854	33	297	0.0241306	9606	Homo sapiens	PTPRC;NOV;CXCR4	P61073;Q9UIW2;P08575	BTK;PTPRC;ITGB2;PECAM1;BTK;FYB;CCR1	Q04759;18348;P06241;P12931;O43639;Q06124;Q96S59;P04156;P16333;P08575	R-HSA-399942;R-HSA-8855237;R-HSA-399941;R-HSA-374662;R-HSA-3928639;R-HSA-399939;R-HSA-399951;R-HSA-399946;R-HSA-399947;R-HSA-374664;R-HSA-399944;R-HSA-373716;R-HSA-416725;R-HSA-8855508;R-HSA-374673;R-HSA-399952;R-HSA-8986258;R-HSA-8985812;R-HSA-9011241;R-HSA-3928601;R-HSA-622382;R-HSA-418863;R-HSA-418859;R-HSA-373746;R-HSA-375154;R-HSA-399934;R-HSA-399935;R-HSA-399933;R-HSA-399930;R-HSA-418874;R-…
R-HSA-5663202	Diseases of signal transduction	1	484	3	907	0.0339697	0.999863	0.999863	40	289	0.0234807	9606	Homo sapiens	VWF	P04275	BIRC3;IL8;BTK	18348;16618;P55211;16337;Q92793	R-HSA-6802919;R-HSA-6802918;R-HSA-2220964;R-HSA-6802914;R-HSA-6803234;R-HSA-6803233;R-HSA-6802912;R-HSA-5655313;R-HSA-6802926;R-HSA-2220971;R-HSA-6802925;R-HSA-1226014;R-HSA-8853323;R-HSA-6802922;R-HSA-5655323;R-HSA-6802921;R-HSA-6802935;R-HSA-6802934;R-HSA-6802933;R-HSA-6802932;R-HSA-2399985;R-HSA-5655235;R-HSA-6802943;R-HSA-6802942;R-HSA-5655244;R-HSA-1839107;R-HSA-2317387;R-HSA-1839094;R-HSA-2…
R-HSA-199991	Membrane Trafficking	2	665	6	1153	0.0466732	0.999892	0.999892	36	218	0.0177121	9606	Homo sapiens	CD4;CTSC	P01730;P53634	CLEC7A;ITGAM;CXCR4;CD74;CD53;BTK	18348;O15155;P08034;P35579;O95406	R-HSA-8868230;R-HSA-5694418;R-HSA-203973;R-HSA-5694417;R-HSA-5694428;R-HSA-8868236;R-HSA-5694425;R-HSA-6809015;R-HSA-190681;R-HSA-8871196;R-HSA-190687;R-HSA-8871194;R-HSA-8871193;R-HSA-5694409;R-HSA-8868071;R-HSA-8866277;R-HSA-2316352;R-HSA-8868066;R-HSA-190693;R-HSA-5694527;R-HSA-204008;R-HSA-8867756;R-HSA-5694522;R-HSA-8868651;R-HSA-8867754;R-HSA-8868072;R-HSA-8868648;R-HSA-5694439;R-HSA-886866…
R-HSA-69278	Cell Cycle, Mitotic	0	570	1	977	0.0400056	0.999933	0.999933	3	322	0.0261618	9606	Homo sapiens			VWF	Q96CV9	R-HSA-2562594;R-HSA-3002811;R-HSA-2562526
R-HSA-112316	Neuronal System	0	499	1	947	0.0350225	0.999945	0.999945	1	213	0.0173058	9606	Homo sapiens			PECAM1	P12931	R-HSA-9612085
R-HSA-162582	Signal Transduction	31	3303	28	5427	0.231822	0.999966	0.999966	200	2300	0.18687	9606	Homo sapiens	PDE1B;GPR65;CXCR4;PLAT;CXCR6;FPR2;ARHGAP15;IL2RG;CXCL13;RGS1;CCRL2;C3AR1;CCL2;CCR8;CCR1;VWF;MMP1;MMP3;CYBB;PPBP;CXCL10;CXCL11;IL8;BTK;NOX1;BIRC3	P51685;Q2M5E4;P25090;P04839;P80162;P32246;Q9Y5S8;O00421;P13500;P51686;Q06187;Q8IYL9;P21462;O14625;P09237;Q53QZ3;Q13489;P51811;O00574;Q08116;Q01064;P10145;P31785;P61073;O43927;P02778;P08254;P02775;P04275;P00750;Q16581	VSIG4;BIRC3;ITGB2;PILRA;BTK;NOV;CXCL11;MMP1;PTPRC;CXCL10;BCL2A1;ITGA4;IL8;CD53;VSIG4;IL8;DOCK2;CCL2;PECAM1;FYB;BCL2A1;MMP1;CXCR4;MMP1;GYPA;BTK;PPBP;CCR1	P05556;Q13546;O43521;P05412;P48061;16618;P06241;O15552;Q96S59;P25025;Q5VWX1;Q06124;P55211;16337;Q12933;Q06187;P35222;P49682;P49023;P01100;O43353;P01024;16749;P29350;Q13077;P41240;O75525;Q92793;18348;P05090;P12931;O43559;P13501;P00519	R-HSA-5654608;R-HSA-5654623;R-HSA-8849032;R-HSA-392212;R-HSA-9021596;R-HSA-8849042;R-HSA-8964241;R-HSA-1675776;R-HSA-373791;R-HSA-5654603;R-HSA-3769383;R-HSA-8964246;R-HSA-3296301;R-HSA-2219524;R-HSA-8964271;R-HSA-5693055;R-HSA-2466831;R-HSA-5654651;R-HSA-3772436;R-HSA-373813;R-HSA-8964280;R-HSA-9021627;R-HSA-8964284;R-HSA-3772430;R-HSA-8964287;R-HSA-2317332;R-HSA-8964274;R-HSA-8964278;R-HSA-5654…
R-HSA-195721	Signaling by WNT	0	331	3	1366	0.0232313	0.999987	0.999987	10	156	0.0126747	9606	Homo sapiens			PTPRC;PECAM1;BTK	18348;P35222	R-HSA-3299569;R-HSA-5368580;R-HSA-201685;R-HSA-201669;R-HSA-3772430;R-HSA-398193;R-HSA-195304;R-HSA-3772436;R-HSA-3769383;R-HSA-5626938
R-HSA-9006934	Signaling by Receptor Tyrosine Kinases	2	553	10	1610	0.0388125	0.999988	0.999988	63	654	0.0531362	9606	Homo sapiens	CYBB;PLAT	P04839;P00750	CXCL11;PTPRC;CXCL10;ITGA4;PILRA;ITGB2;PECAM1;BTK;FYB;NOV	18348;P49023;P48061;16618;P06241;P12931;P29350;O43559;Q06124;P41240;Q96S59	R-HSA-177923;R-HSA-109699;R-HSA-167686;R-HSA-109701;R-HSA-109700;R-HSA-5654608;R-HSA-5654224;R-HSA-2029465;R-HSA-5654623;R-HSA-179467;R-HSA-1250462;R-HSA-177939;R-HSA-8851859;R-HSA-186778;R-HSA-177944;R-HSA-5654603;R-HSA-9031981;R-HSA-9612219;R-HSA-5654651;R-HSA-2316429;R-HSA-9028519;R-HSA-186800;R-HSA-8852019;R-HSA-205238;R-HSA-5654633;R-HSA-1433514;R-HSA-186819;R-HSA-5654167;R-HSA-5218827;R-HSA…
R-HSA-3108232	SUMO E3 ligases SUMOylate target proteins	0	183	4	1639	0.0128439	0.999994	0.999994	4	130	0.0105622	9606	Homo sapiens			DOCK2;ARG1;IL8;CD44	P61978;P04637;Q92793;P03372	R-HSA-4090408;R-HSA-4570499;R-HSA-2997706;R-HSA-3927959
R-HSA-2990846	SUMOylation	0	192	4	1676	0.0134756	0.999996	0.999996	4	139	0.0112935	9606	Homo sapiens			DOCK2;ARG1;IL8;CD44	P61978;P04637;Q92793;P03372	R-HSA-4090408;R-HSA-4570499;R-HSA-2997706;R-HSA-3927959
R-HSA-382551	Transport of small molecules	0	965	2	930	0.0677288	0.999997	0.999997	2	438	0.0355866	9606	Homo sapiens			ITGAM;GYPA	Q3KNW5;Q8N4V1	R-HSA-433089;R-HSA-5336454
R-HSA-3700989	Transcriptional Regulation by TP53	0	486	9	1472	0.0341101	0.999997	0.999997	12	259	0.0210432	9606	Homo sapiens			CLEC7A;BTK;CLEC7A;IL1A;IL8;BTK;CD44;BCL2A1;NOV	O60238;Q99856;18348;P04637;P55957;16337;Q92793;P29466;Q12837	R-HSA-6798004;R-HSA-6791363;R-HSA-6801250;R-HSA-6811522;R-HSA-6798081;R-HSA-6804188;R-HSA-6801195;R-HSA-6791291;R-HSA-6804762;R-HSA-6810410;R-HSA-6804425;R-HSA-6797993
R-HSA-1643685	Disease	8	1552	18	2739	0.108928	0.999999	0.999999	84	961	0.0780793	9606	Homo sapiens	CD4;VWF;BTK;CXCR4;LY96;TLR10;CD14;DOCK2	Q9Y6Y9;P61073;P08571;Q92608;Q9BXR5;P04275;P01730;Q06187	DOCK2;BIRC3;ARHGAP15;ITGB2;CD44;PECAM1;BTK;FYB;CD4;BCL2A1;MMP1;CD74;PTPRC;BTK;MMP1;MMP1;BCL2A1;IL8	P04578;P06239;O43521;P08238;P05412;P01730;P0DMV8;16618;Q14974;P06241;Q92793;18348;P63000;P21926;P12931;P55211;16337;P05919	R-HSA-6802919;R-HSA-6802918;R-HSA-2220964;R-HSA-6802914;R-HSA-6802912;R-HSA-6802926;R-HSA-2220971;R-HSA-6802925;R-HSA-167566;R-HSA-1226014;R-HSA-6802922;R-HSA-6802921;R-HSA-6802935;R-HSA-6802934;R-HSA-6802933;R-HSA-6802932;R-HSA-8876948;R-HSA-5655235;R-HSA-164500;R-HSA-6802943;R-HSA-164507;R-HSA-171291;R-HSA-6802942;R-HSA-8870686;R-HSA-5602383;R-HSA-5655244;R-HSA-164510;R-HSA-174494;R-HSA-164508;…
R-HSA-1640170	Cell Cycle	0	682	2	1529	0.0478664	0.999999	0.999999	5	410	0.0333117	9606	Homo sapiens			VWF;PDE1B	Q96CV9;Q9NUX5	R-HSA-2562594;R-HSA-3002811;R-HSA-181450;R-HSA-2562526;R-HSA-176700
R-HSA-597592	Post-translational protein modification	4	1592	8	2624	0.111735	1	1	26	524	0.0425739	9606	Homo sapiens	TNC;MFGE8;CTSC;BIRC3	Q13489;P24821;Q08431;P53634	DOCK2;BIRC3;ARG1;CD74;CD53;IL8;BTK;CD44	Q8WZA1;P61088;O15155;P61978;P04637;16749;P22314;O95406;Q92793;P03372	R-HSA-6781797;R-HSA-5694418;R-HSA-203973;R-HSA-4570499;R-HSA-5694417;R-HSA-5694428;R-HSA-5694425;R-HSA-6809015;R-HSA-4090408;R-HSA-5617037;R-HSA-5694409;R-HSA-8852134;R-HSA-8852128;R-HSA-2997706;R-HSA-162730;R-HSA-5694527;R-HSA-8952289;R-HSA-204008;R-HSA-3927959;R-HSA-5694522;R-HSA-8940388;R-HSA-5694439;R-HSA-8938815;R-HSA-5694446;R-HSA-5694445;R-HSA-5694441
R-HSA-1266738	Developmental Biology	3	1207	16	2717	0.0847136	1	1	48	511	0.0415177	9606	Homo sapiens	PTPRC;NOV;CXCR4	P61073;Q9UIW2;P08575	CD14;CD14;DOCK2;MMP1;ITGB2;PECAM1;FYB;BTK;NOV;MMP1;MMP1;MMP1;PTPRC;BTK;IL8;CCR1	O43474;P05412;P06241;Q92793;Q96S59;P04156;P08575;Q04759;18348;P17676;P49639;P22735;P12931;O43639;Q06124;P16333;P00519	R-HSA-399942;R-HSA-1183058;R-HSA-8855237;R-HSA-399941;R-HSA-374662;R-HSA-381377;R-HSA-3928639;R-HSA-399939;R-HSA-399951;R-HSA-9618584;R-HSA-480204;R-HSA-399946;R-HSA-399947;R-HSA-374664;R-HSA-399944;R-HSA-373716;R-HSA-416725;R-HSA-8855508;R-HSA-374673;R-HSA-399952;R-HSA-8986258;R-HSA-381337;R-HSA-8985812;R-HSA-9011241;R-HSA-3928601;R-HSA-381283;R-HSA-5617458;R-HSA-622382;R-HSA-5617661;R-HSA-41886…
R-HSA-556833	Metabolism of lipids	1	1445	6	1531	0.101418	1	1	62	943	0.0766168	9606	Homo sapiens	LGMN	Q99538	CD74;MSR1;CD53;CD44;CD74;BTK	18348;Q7L5A8;16618;Q14974;16749;Q8N661;61048;16337;P37268	R-HSA-1676185;R-HSA-1676177;R-HSA-1676048;R-HSA-6809325;R-HSA-1675795;R-HSA-1483165;R-HSA-6809975;R-HSA-2065550;R-HSA-1482626;R-HSA-1602446;R-HSA-8954398;R-HSA-5693761;R-HSA-2046087;R-HSA-1675776;R-HSA-6792445;R-HSA-1675780;R-HSA-6809720;R-HSA-1675961;R-HSA-1482679;R-HSA-1482932;R-HSA-1482548;R-HSA-199456;R-HSA-1675824;R-HSA-1676082;R-HSA-1655850;R-HSA-1675949;R-HSA-1482656;R-HSA-1483182;R-HSA-16…
R-HSA-392499	Metabolism of proteins	9	2354	13	3722	0.165216	1	1	43	890	0.0723107	9606	Homo sapiens	IL8;MMP1;MMP3;TNC;CCL2;MFGE8;CTSC;BIRC3	Q13489;P03956;P24821;ENSG00000108691;P13500;ENSG00000169429;Q08431;P10145;P53634	CD14;CD14;ITGAM;DOCK2;BIRC3;CD74;BTK;CXCL11;CXCL10;ARG1;CD53;IL8;CD44	P24593;P27487;O43474;Q8WZA1;O15155;P61978;P04637;16749;Q9Y6X1;Q96BA8;P22314;O95406;Q92793;P03372;P61088	R-HSA-6781797;R-HSA-9023627;R-HSA-9023626;R-HSA-5694418;R-HSA-203973;R-HSA-4570499;R-HSA-5694417;R-HSA-5694428;R-HSA-1791056;R-HSA-422088;R-HSA-5694425;R-HSA-8874184;R-HSA-6809015;R-HSA-976734;R-HSA-8874194;R-HSA-4090408;R-HSA-8874193;R-HSA-9023633;R-HSA-5617037;R-HSA-9023632;R-HSA-5694409;R-HSA-8852134;R-HSA-8874212;R-HSA-517731;R-HSA-1791167;R-HSA-381537;R-HSA-8852128;R-HSA-2997706;R-HSA-162730…
R-HSA-212436	Generic Transcription Pathway	3	1525	19	3493	0.107033	1	1	40	811	0.0658921	9606	Homo sapiens	ITGAM;ITGA4	P20701;ENSG00000115232;P13612	CD14;CD14;CLEC7A;CLEC7A;IL1A;CD44;ITGB2;PECAM1;BTK;BCL2A1;NOV;VWF;GYPA;IL2RG;BTK;BCL2A1;ARG1;IL8;CD44	O43474;Q16625;O43521;P07359;O00501;P04637;P55957;P60568;Q92793;P03372;P29466;O60238;Q99856;Q04759;18348;P12931;Q06124;16337;P10451;P00519;Q12837	R-HSA-8985227;R-HSA-6801250;R-HSA-212356;R-HSA-8937807;R-HSA-8937728;R-HSA-8937792;R-HSA-6801195;R-HSA-8864395;R-HSA-6810410;R-HSA-6797993;R-HSA-8936007;R-HSA-8937369;R-HSA-6798004;R-HSA-9626945;R-HSA-9625409;R-HSA-8949343;R-HSA-8956639;R-HSA-8937744;R-HSA-8937682;R-HSA-6791291;R-HSA-9622604;R-HSA-8937814;R-HSA-8949335;R-HSA-8952232;R-HSA-9626928;R-HSA-6791363;R-HSA-6811522;R-HSA-8877345;R-HSA-67…
R-HSA-73857	RNA Polymerase II Transcription	3	1664	19	3634	0.116788	1	1	40	872	0.0708482	9606	Homo sapiens	ITGAM;ITGA4	P20701;ENSG00000115232;P13612	CD14;CD14;CLEC7A;CLEC7A;IL1A;CD44;ITGB2;PECAM1;BTK;BCL2A1;NOV;VWF;GYPA;IL2RG;BTK;BCL2A1;ARG1;IL8;CD44	O43474;Q16625;O43521;P07359;O00501;P04637;P55957;P60568;Q92793;P03372;P29466;O60238;Q99856;Q04759;18348;P12931;Q06124;16337;P10451;P00519;Q12837	R-HSA-8985227;R-HSA-6801250;R-HSA-212356;R-HSA-8937807;R-HSA-8937728;R-HSA-8937792;R-HSA-6801195;R-HSA-8864395;R-HSA-6810410;R-HSA-6797993;R-HSA-8936007;R-HSA-8937369;R-HSA-6798004;R-HSA-9626945;R-HSA-9625409;R-HSA-8949343;R-HSA-8956639;R-HSA-8937744;R-HSA-8937682;R-HSA-6791291;R-HSA-9622604;R-HSA-8937814;R-HSA-8949335;R-HSA-8952232;R-HSA-9626928;R-HSA-6791363;R-HSA-6811522;R-HSA-8877345;R-HSA-67…
R-HSA-74160	Gene expression (Transcription)	3	1822	19	3817	0.127878	1	1	40	983	0.0798668	9606	Homo sapiens	ITGAM;ITGA4	P20701;ENSG00000115232;P13612	CD14;CD14;CLEC7A;CLEC7A;IL1A;CD44;ITGB2;PECAM1;BTK;BCL2A1;NOV;VWF;GYPA;IL2RG;BTK;BCL2A1;ARG1;IL8;CD44	O43474;Q16625;O43521;P07359;O00501;P04637;P55957;P60568;Q92793;P03372;P29466;O60238;Q99856;Q04759;18348;P12931;Q06124;16337;P10451;P00519;Q12837	R-HSA-8985227;R-HSA-6801250;R-HSA-212356;R-HSA-8937807;R-HSA-8937728;R-HSA-8937792;R-HSA-6801195;R-HSA-8864395;R-HSA-6810410;R-HSA-6797993;R-HSA-8936007;R-HSA-8937369;R-HSA-6798004;R-HSA-9626945;R-HSA-9625409;R-HSA-8949343;R-HSA-8956639;R-HSA-8937744;R-HSA-8937682;R-HSA-6791291;R-HSA-9622604;R-HSA-8937814;R-HSA-8949335;R-HSA-8952232;R-HSA-9626928;R-HSA-6791363;R-HSA-6811522;R-HSA-8877345;R-HSA-67…
R-HSA-1430728	Metabolism	3	3636	6	2229	0.255194	1	1	71	2219	0.180289	9606	Homo sapiens	ARG1;CD44;LGMN	P16070;P05089;Q99538	CD74;MSR1;CD53;CD44;CD74;BTK	18348;Q9Y5Z9;Q7L5A8;16618;Q14974;16749;Q8N661;61048;16337;P37268	R-HSA-1676185;R-HSA-1676177;R-HSA-1676048;R-HSA-6809325;R-HSA-1675795;R-HSA-1483165;R-HSA-6809975;R-HSA-2065550;R-HSA-1482626;R-HSA-1602446;R-HSA-8954398;R-HSA-5693761;R-HSA-2046087;R-HSA-1675776;R-HSA-6792445;R-HSA-1675780;R-HSA-6809720;R-HSA-1675961;R-HSA-1482679;R-HSA-1482932;R-HSA-1482548;R-HSA-199456;R-HSA-70569;R-HSA-1675824;R-HSA-1676082;R-HSA-1655850;R-HSA-2160915;R-HSA-1675949;R-HSA-1482…

## Sheet: Cl2
String Cluster 2 analyzed in Reactome pathway database
Reactome Pathway identifier	Pathway name	#Entities found	#Entities total	#Interactors found	#Interactors total	Entities ratio	Entities pValue	Entities FDR	#Reactions found	#Reactions total	Reactions ratio	Species identifier	Species name	Submitted entities found	Mapped entities	Submitted entities hit interactor	Interacts with	Found reaction identifiers
R-HSA-68886	M Phase	24	390	6	198	0.0273723	1.11022e-16	1.80966e-14	47	66	0.00536237	9606	Homo sapiens	NCAPG2;NCAPG;CASC5;BUB1B;MASTL;NDC80;SKA1;CDC20;CENPE;CCNB2;CENPF;SGOL1;HIST3H3;NUF2;CDK1;HIST1H2BH;KIF2C;HIST1H3I;KIF20A;HIST2H3D;BUB1;MAD2L1;HIST1H3E	O43683;O95235;Q96GX5;Q13257;Q12834;P49454;Q8N4N8;P62807;Q9BPX3;Q9BZD4;Q8NG31;O95067;Q5FBB7;O60566;Q93079;Q71DI3;Q86XI2;Q02224;P68431;Q99661;Q16695;P06493;O14777;Q96BD8	RACGAP1;SGOL1;ECT2;CDK1;AURKA;SHCBP1	O60216;Q14674;Q02241;P53350;Q96FF9	R-HSA-2245218;R-HSA-2514854;R-HSA-163010;R-HSA-174144;R-HSA-2288097;R-HSA-375302;R-HSA-156673;R-HSA-2172194;R-HSA-2467809;R-HSA-5195402;R-HSA-2467811;R-HSA-156682;R-HSA-1638803;R-HSA-2294574;R-HSA-2990882;R-HSA-2984226;R-HSA-2529015;R-HSA-2545203;R-HSA-2520883;R-HSA-2294580;R-HSA-380316;R-HSA-380508;R-HSA-2468287;R-HSA-2467775;R-HSA-2529020;R-HSA-2172666;R-HSA-2294590;R-HSA-2468293;R-HSA-2430533;…
R-HSA-69278	Cell Cycle, Mitotic	35	570	28	977	0.0400056	1.11022e-16	1.80966e-14	190	322	0.0261618	9606	Homo sapiens	TOP2A;NCAPG2;NCAPG;CASC5;BUB1B;SKA1;AURKA;CDC20;CCNB2;SGOL1;NUF2;HIST1H3I;BUB1;HIST1H3E;RRM2;MASTL;NDC80;CCNA2;CENPE;TPX2;CENPF;HIST3H3;CDK1;HIST1H2BH;KIF2C;KIF20A;HIST2H3D;MAD2L1	Q96GX5;Q13257;O95235;ENSG00000131747;P31350;Q9BPX3;ENSG00000170312;ENSG00000157456;P11388;O60566;Q71DI3;Q86XI2;P68431;Q99661;Q16695;Q9ULW0;O14965;O43683;P49454;Q12834;Q8N4N8;P62807;ENSG00000117724;Q9BZD4;O95067;Q8NG31;Q5FBB7;P20248;Q93079;ENSG00000171848;Q02224;P06493;ENSG00000145386;O14777;Q96BD8	CCNA2;BUB1B;CDKN3;HIST1H3E;AURKA;TPX2;CCNA2;HIST1H3I;NDC80;HIST2H3D;CDKN3;CASC5;SHCBP1;CDC20;RACGAP1;CKS2;SGOL1;CDK1;CDK1;MAD2L1;BUB1;RRM2;ECT2;CCNA2;MAD2L1;CASC5;CENPE;CCNA2;CCNB2	O43684;Q14674;P38936;Q08999;Q96FF9;Q99640;P49736;Q9ULW0;Q99741;O14965;O60566;P46527;O75330;O75496;Q02241;P53350;O95067;Q12834;Q01094;P24385;Q13415;P30307;Q9UM11;Q13257;P63208;P24864;P24941;P06493;P61024;O60216;P20248;P14635;Q13616;Q9H211	R-HSA-375302;R-HSA-156673;R-HSA-2172194;R-HSA-156678;R-HSA-8961934;R-HSA-8961678;R-HSA-156682;R-HSA-8961920;R-HSA-174088;R-HSA-2294574;R-HSA-8852362;R-HSA-187916;R-HSA-2990882;R-HSA-2984226;R-HSA-2545203;R-HSA-2520883;R-HSA-2294580;R-HSA-156699;R-HSA-8853405;R-HSA-174104;R-HSA-174105;R-HSA-187934;R-HSA-174110;R-HSA-2294590;R-HSA-380455;R-HSA-187937;R-HSA-174119;R-HSA-2172678;R-HSA-8961952;R-HSA-1…
R-HSA-1640170	Cell Cycle	35	682	33	1529	0.0478664	1.11022e-16	1.80966e-14	218	410	0.0333117	9606	Homo sapiens	TOP2A;NCAPG2;NCAPG;CASC5;BUB1B;SKA1;AURKA;CDC20;CCNB2;SGOL1;NUF2;HIST1H3I;BUB1;HIST1H3E;RRM2;MASTL;NDC80;CCNA2;CENPE;TPX2;CENPF;HIST3H3;CDK1;HIST1H2BH;KIF2C;KIF20A;HIST2H3D;MAD2L1	Q96GX5;Q13257;O95235;ENSG00000131747;P31350;Q9BPX3;ENSG00000170312;ENSG00000157456;P11388;O60566;Q71DI3;Q86XI2;P68431;Q99661;Q16695;Q9ULW0;O14965;O43683;P49454;Q12834;Q8N4N8;P62807;ENSG00000117724;Q9BZD4;O95067;Q8NG31;Q5FBB7;P20248;Q93079;ENSG00000171848;Q02224;P06493;ENSG00000145386;O14777;Q96BD8	CCNA2;BUB1B;FANCD2;CDKN3;HIST1H3E;AURKA;TPX2;SKA1;CCNA2;HIST1H3I;NDC80;HIST2H3D;CDKN3;CASC5;SHCBP1;CDC20;RACGAP1;CKS2;SGOL1;TOP2A;CDK1;CDK1;ASPM;MAD2L1;BUB1;RRM2;ECT2;CCNA2;CENPE;MAD2L1;CASC5;CENPE;CCNA2;CCNB2	O43684;Q14674;P38936;Q9BVI0;Q08999;Q96FF9;Q99640;P49736;Q9ULW0;Q99741;O14965;P38398;O60566;P46527;O75330;O75496;Q02241;P53350;O95067;Q12834;Q01094;P24385;Q13415;P30307;Q9UM11;P11802;Q13257;P63208;Q8N0S2;P24864;P24941;P06493;Q9Y6D9;P61024;O60216;P20248;P14635;Q13616;Q9H211;P51587	R-HSA-375302;R-HSA-156673;R-HSA-156678;R-HSA-8961678;R-HSA-156682;R-HSA-174088;R-HSA-187916;R-HSA-912408;R-HSA-2545203;R-HSA-156699;R-HSA-174104;R-HSA-174105;R-HSA-187934;R-HSA-174110;R-HSA-912429;R-HSA-75809;R-HSA-380455;R-HSA-187937;R-HSA-174119;R-HSA-174122;R-HSA-174120;R-HSA-3000327;R-HSA-174121;R-HSA-174124;R-HSA-75823;R-HSA-187948;R-HSA-187949;R-HSA-75824;R-HSA-156723;R-HSA-187959;R-HSA-174…
R-HSA-2500257	Resolution of Sister Chromatid Cohesion	15	134	3	61	0.00940483	3.33067e-16	4.06342e-14	7	8	0.000649984	9606	Homo sapiens	CASC5;BUB1B;NDC80;SKA1;CDC20;CENPE;CCNB2;CENPF;SGOL1;NUF2;CDK1;KIF2C;BUB1;MAD2L1	O43683;Q13257;Q12834;P49454;Q8N4N8;Q9BZD4;Q8NG31;O95067;Q5FBB7;O60566;Q02224;Q99661;P06493;O14777;Q96BD8	RACGAP1;SGOL1;AURKA	P53350;Q96FF9	R-HSA-2468293;R-HSA-2466068;R-HSA-2484822;R-HSA-2467794;R-HSA-1638803;R-HSA-2468287;R-HSA-1638821
R-HSA-68877	Mitotic Prometaphase	16	207	3	74	0.0145284	3.55271e-15	3.48166e-13	15	16	0.00129997	9606	Homo sapiens	NCAPG;CASC5;BUB1B;NDC80;SKA1;CDC20;CENPE;CCNB2;CENPF;SGOL1;NUF2;CDK1;KIF2C;BUB1;MAD2L1	O43683;Q13257;Q12834;P49454;Q8N4N8;Q9BPX3;Q9BZD4;Q8NG31;O95067;Q5FBB7;O60566;Q02224;Q99661;P06493;O14777;Q96BD8	RACGAP1;SGOL1;AURKA	P53350;Q96FF9	R-HSA-2514854;R-HSA-2468293;R-HSA-375302;R-HSA-156682;R-HSA-1638803;R-HSA-2529015;R-HSA-2466068;R-HSA-2484822;R-HSA-2520883;R-HSA-2467794;R-HSA-380316;R-HSA-380508;R-HSA-2468287;R-HSA-2529020;R-HSA-1638821
R-HSA-5663220	RHO GTPases Activate Formins	14	149	0	48	0.0104576	1.04361e-14	8.45324e-13	4	27	0.0021937	9606	Homo sapiens	CASC5;BUB1B;NDC80;SKA1;CDC20;CENPE;CENPF;DIAPH3;SGOL1;NUF2;KIF2C;BUB1;MAD2L1				R-HSA-5666070;R-HSA-5666160;R-HSA-5666129;R-HSA-5666169
R-HSA-69620	Cell Cycle Checkpoints	19	279	14	301	0.0195817	2.80886e-14	1.9662e-12	18	56	0.00454989	9606	Homo sapiens	CASC5;BUB1B;NDC80;SKA1;CDC20;CCNA2;CENPE;CCNB2;CENPF;SGOL1;HIST3H3;NUF2;CDK1;HIST1H2BH;KIF2C;BUB1;MAD2L1	O43683;Q13257;Q12834;P49454;Q8N4N8;P62807;Q9BZD4;Q8NG31;O95067;Q5FBB7;O60566;P20248;Q93079;Q02224;Q99661;Q16695;P06493;O14777;Q96BD8	CDK1;BUB1B;CDK1;HIST1H3E;MAD2L1;CCNA2;HIST1H3I;BUB1;CDKN3;CENPE;MAD2L1;CASC5;CENPE;CASC5;CDC20	O43684;O60566;P30307;Q13257;P38936;Q9BVI0;Q99640;Q12834;Q9Y6D9	R-HSA-75809;R-HSA-5683735;R-HSA-5633460;R-HSA-69891;R-HSA-141409;R-HSA-75010;R-HSA-170055;R-HSA-75016;R-HSA-9029987;R-HSA-141422;R-HSA-141423;R-HSA-170070;R-HSA-6803411;R-HSA-141431;R-HSA-141429;R-HSA-187934;R-HSA-141439;R-HSA-141437
R-HSA-141444	Amplification of signal from unattached kinetochores via a MAD2 inhibitory signal	13	94	4	78	0.00659742	5.08482e-14	2.7458e-12	4	4	0.000324992	9606	Homo sapiens	CDC20;CENPE;CENPF;SGOL1;NUF2;CASC5;BUB1B;KIF2C;BUB1;NDC80;SKA1;MAD2L1	O43683;Q13257;Q12834;P49454;Q8N4N8;Q9BZD4;Q8NG31;Q5FBB7;O60566;Q02224;Q99661;O14777;Q96BD8	BUB1B;CENPE;MAD2L1;CDC20	Q13257;Q9Y6D9	R-HSA-141409;R-HSA-141431;R-HSA-141422;R-HSA-141439
R-HSA-141424	Amplification of signal from the kinetochores	13	94	4	78	0.00659742	5.08482e-14	2.7458e-12	4	4	0.000324992	9606	Homo sapiens	CDC20;CENPE;CENPF;SGOL1;NUF2;CASC5;BUB1B;KIF2C;BUB1;NDC80;SKA1;MAD2L1	O43683;Q13257;Q12834;P49454;Q8N4N8;Q9BZD4;Q8NG31;Q5FBB7;O60566;Q02224;Q99661;O14777;Q96BD8	BUB1B;CENPE;MAD2L1;CDC20	Q13257;Q9Y6D9	R-HSA-141409;R-HSA-141431;R-HSA-141422;R-HSA-141439
R-HSA-69618	Mitotic Spindle Checkpoint	13	110	10	111	0.00772038	5.137e-13	2.51713e-11	7	7	0.000568736	9606	Homo sapiens	CDC20;CENPE;CENPF;SGOL1;NUF2;CASC5;BUB1B;KIF2C;BUB1;NDC80;SKA1;MAD2L1	O43683;Q13257;Q12834;P49454;Q8N4N8;Q9BZD4;Q8NG31;Q5FBB7;O60566;Q02224;Q99661;O14777;Q96BD8	BUB1B;CENPE;MAD2L1;CASC5;CENPE;CASC5;CDC20;MAD2L1;CCNA2;BUB1	O43684;O60566;Q13257;Q12834;Q9Y6D9	R-HSA-141409;R-HSA-141431;R-HSA-141429;R-HSA-141422;R-HSA-141439;R-HSA-141423;R-HSA-141437
R-HSA-2467813	Separation of Sister Chromatids	13	194	2	27	0.0136159	7.86149e-13	3.45906e-11	8	8	0.000649984	9606	Homo sapiens	CDC20;CENPE;CENPF;SGOL1;NUF2;CASC5;BUB1B;KIF2C;BUB1;NDC80;SKA1;MAD2L1	O43683;Q13257;Q12834;P49454;Q8N4N8;Q9BZD4;Q8NG31;Q5FBB7;O60566;Q02224;Q99661;O14777;Q96BD8	SGOL1;CDK1	O60216;Q14674;Q96FF9	R-HSA-174144;R-HSA-2467798;R-HSA-2467809;R-HSA-2545203;R-HSA-2467811;R-HSA-174202;R-HSA-2467775;R-HSA-174121
R-HSA-68882	Mitotic Anaphase	13	208	2	30	0.0145985	1.86373e-12	7.45493e-11	8	11	0.000893728	9606	Homo sapiens	CDC20;CENPE;CENPF;SGOL1;NUF2;CASC5;BUB1B;KIF2C;BUB1;NDC80;SKA1;MAD2L1	O43683;Q13257;Q12834;P49454;Q8N4N8;Q9BZD4;Q8NG31;Q5FBB7;O60566;Q02224;Q99661;O14777;Q96BD8	SGOL1;CDK1	O60216;Q14674;Q96FF9	R-HSA-174144;R-HSA-2467798;R-HSA-2467809;R-HSA-2545203;R-HSA-2467811;R-HSA-174202;R-HSA-2467775;R-HSA-174121
R-HSA-2555396	Mitotic Metaphase and Anaphase	13	211	4	87	0.0148091	3.06172e-11	1.13284e-09	9	12	0.000974976	9606	Homo sapiens	CDC20;CENPE;CENPF;SGOL1;NUF2;CASC5;BUB1B;KIF2C;BUB1;NDC80;SKA1;MAD2L1	O43683;Q13257;Q12834;P49454;Q8N4N8;Q9BZD4;Q8NG31;Q5FBB7;O60566;Q02224;Q99661;O14777;Q96BD8	RACGAP1;SGOL1;CDK1;AURKA	O60216;Q14674;P53350;Q96FF9	R-HSA-163010;R-HSA-174144;R-HSA-2467798;R-HSA-2467809;R-HSA-2545203;R-HSA-2467811;R-HSA-174202;R-HSA-2467775;R-HSA-174121
R-HSA-194315	Signaling by Rho GTPases	21	457	5	671	0.0320747	1.61731e-10	5.66059e-09	19	117	0.00950601	9606	Homo sapiens	ARHGAP11A;CASC5;BUB1B;NDC80;SKA1;CDC20;CENPE;CENPF;DIAPH3;SGOL1;RACGAP1;NUF2;HIST1H2BH;KIF2C;HIST1H3I;HIST2H3D;ECT2;BUB1;MAD2L1;HIST1H3E	O43683;Q9H0H5;Q13257;Q12834;P49454;Q8N4N8;P62807;Q9H8V3;Q9BZD4;Q9NSV4;Q8NG31;Q6P4F7;Q5FBB7;O60566;Q93079;Q71DI3;Q02224;P68431;Q99661;O14777;Q96BD8	CDK1;CDKN3;CDK1;FANCD2;CCNA2	P46527;P30307;O00255	R-HSA-5666070;R-HSA-194913;R-HSA-5666160;R-HSA-5672304;R-HSA-5666129;R-HSA-194922;R-HSA-75016;R-HSA-5625849;R-HSA-5625848;R-HSA-5625784;R-HSA-5625883;R-HSA-5666169;R-HSA-5671737;R-HSA-5625797;R-HSA-5625796;R-HSA-5671972;R-HSA-5671749;R-HSA-5625870;R-HSA-5625774
R-HSA-195258	RHO GTPase Effectors	18	326	5	647	0.0228804	4.87094e-09	1.5587e-07	17	112	0.00909977	9606	Homo sapiens	CASC5;BUB1B;NDC80;SKA1;CDC20;CENPE;CENPF;DIAPH3;SGOL1;NUF2;HIST1H2BH;KIF2C;HIST1H3I;HIST2H3D;BUB1;MAD2L1;HIST1H3E	O43683;Q13257;Q12834;P49454;Q8N4N8;P62807;Q9BZD4;Q9NSV4;Q8NG31;Q5FBB7;O60566;Q93079;Q71DI3;Q02224;P68431;Q99661;O14777;Q96BD8	CDK1;CDKN3;CDK1;FANCD2;CCNA2	P46527;P30307;O00255	R-HSA-5666070;R-HSA-5666160;R-HSA-5672304;R-HSA-5666129;R-HSA-75016;R-HSA-5625849;R-HSA-5625848;R-HSA-5625784;R-HSA-5625883;R-HSA-5666169;R-HSA-5671737;R-HSA-5625797;R-HSA-5625796;R-HSA-5671972;R-HSA-5671749;R-HSA-5625870;R-HSA-5625774
R-HSA-68875	Mitotic Prophase	9	135	2	135	0.00947501	5.41491e-07	1.62447e-05	21	34	0.00276243	9606	Homo sapiens	CCNB2;NCAPG2;HIST3H3;CDK1;HIST1H2BH;HIST1H3I;MASTL;HIST2H3D;HIST1H3E	Q96GX5;Q93079;Q86XI2;Q71DI3;P68431;P62807;Q16695;P06493;O95067	RACGAP1;AURKA	P53350	R-HSA-2245218;R-HSA-2430533;R-HSA-2430535;R-HSA-2288097;R-HSA-2172194;R-HSA-5195402;R-HSA-2172678;R-HSA-2294600;R-HSA-2294574;R-HSA-5244669;R-HSA-2168079;R-HSA-2990882;R-HSA-2984226;R-HSA-2984220;R-HSA-2429719;R-HSA-380278;R-HSA-2301205;R-HSA-2172183;R-HSA-2294580;R-HSA-2172666;R-HSA-2294590
R-HSA-2299718	Condensation of Prophase Chromosomes	7	55	2	129	0.00386019	4.5641e-06	0.000127795	10	10	0.00081248	9606	Homo sapiens	NCAPG2;HIST3H3;CDK1;HIST1H2BH;HIST1H3I;HIST2H3D;HIST1H3E	Q93079;Q86XI2;Q71DI3;P68431;P62807;Q16695;P06493	RACGAP1;AURKA	P53350	R-HSA-2245218;R-HSA-2429719;R-HSA-2288097;R-HSA-2301205;R-HSA-2294580;R-HSA-2172678;R-HSA-2294600;R-HSA-2172666;R-HSA-2294574;R-HSA-2294590
R-HSA-73728	RNA Polymerase I Promoter Opening	4	34	0	4	0.0023863	1.26437e-05	0.000341381	1	2	0.000162496	9606	Homo sapiens	HIST1H2BH;HIST1H3I;HIST2H3D;HIST1H3E				R-HSA-73718
R-HSA-110330	Recognition and association of DNA glycosylase with site containing an affected purine	4	38	0	2	0.00266704	1.54382e-05	0.000385954	4	9	0.000731232	9606	Homo sapiens	NEIL3;HIST3H3;HIST1H2BH				R-HSA-9629365;R-HSA-9629195;R-HSA-9629358;R-HSA-9629373
R-HSA-110331	Cleavage of the damaged purine	4	45	0	0	0.00315834	2.43918e-05	0.000575559	4	9	0.000731232	9606	Homo sapiens	NEIL3;HIST3H3;HIST1H2BH				R-HSA-9629216;R-HSA-9629492;R-HSA-9629483;R-HSA-9629470
R-HSA-2514853	Condensation of Prometaphase Chromosomes	3	15	0	0	0.00105278	2.50243e-05	0.000575559	4	4	0.000324992	9606	Homo sapiens	CCNB2;CDK1;NCAPG				R-HSA-2514854;R-HSA-2529015;R-HSA-2520883;R-HSA-2529020
R-HSA-212300	PRC2 methylates histones and DNA	4	44	0	2	0.00308815	2.65603e-05	0.000584328	4	4	0.000324992	9606	Homo sapiens	HIST1H2BH;HIST1H3I;HIST2H3D;HIST1H3E				R-HSA-212263;R-HSA-212222;R-HSA-212269;R-HSA-212252
R-HSA-73927	Depurination	4	45	0	2	0.00315834	2.8867e-05	0.000585897	8	18	0.00146246	9606	Homo sapiens	NEIL3;HIST3H3;HIST1H2BH				R-HSA-9629216;R-HSA-9629492;R-HSA-9629365;R-HSA-9629483;R-HSA-9629195;R-HSA-9629470;R-HSA-9629358;R-HSA-9629373
R-HSA-174184	Cdc20:Phospho-APC/C mediated degradation of Cyclin A	5	72	4	26	0.00505334	3.02704e-05	0.000585897	3	3	0.000243744	9606	Homo sapiens	CDC20;CCNA2;CDK1;BUB1B;MAD2L1	O60566;P20248;Q13257;Q12834;P06493	CKS2;CDKN3;CCNB2;CCNA2	P06493	R-HSA-174171;R-HSA-174104;R-HSA-174255
R-HSA-983189	Kinesins	6	68	7	100	0.0047726	3.08367e-05	0.000585897	7	14	0.00113747	9606	Homo sapiens	CENPE;RACGAP1;KIF2C;KIF20A;KIF11	Q9H0H5;O95235;Q02224;Q99661;Q8N4N8;P52732	CDKN3;ECT2;NUF2;MKI67;BUB1B;SHCBP1;SHCBP1	Q9H0H5;Q02224;Q9NS87	R-HSA-984606;R-HSA-983259;R-HSA-990489;R-HSA-984648;R-HSA-984821;R-HSA-983266;R-HSA-984689
R-HSA-110329	Cleavage of the damaged pyrimidine	4	51	0	0	0.00357945	3.95844e-05	0.00071252	2	20	0.00162496	9606	Homo sapiens	NEIL3;HIST3H3;HIST1H2BH				R-HSA-9629499;R-HSA-9629497
R-HSA-179419	APC:Cdc20 mediated degradation of cell cycle proteins prior to satisfation of the cell cycle checkpoint	5	73	4	37	0.00512353	4.5992e-05	0.000827856	6	6	0.000487488	9606	Homo sapiens	CDC20;CCNA2;CDK1;BUB1B;MAD2L1	O60566;P20248;Q13257;Q12834;P06493	CKS2;CDKN3;CCNB2;CCNA2	P06493	R-HSA-179410;R-HSA-174171;R-HSA-174104;R-HSA-179417;R-HSA-174255;R-HSA-179421
R-HSA-5334118	DNA methylation	4	36	0	24	0.00252667	5.67597e-05	0.000913639	7	7	0.000568736	9606	Homo sapiens	HIST1H2BH;HIST1H3I;HIST2H3D;HIST1H3E				R-HSA-5334097;R-HSA-5334160;R-HSA-5334099;R-HSA-5334179;R-HSA-5334164;R-HSA-5334151;R-HSA-5334152
R-HSA-176409	APC/C:Cdc20 mediated degradation of mitotic proteins	5	75	4	41	0.0052639	5.71025e-05	0.000913639	13	13	0.00105622	9606	Homo sapiens	CDC20;CCNA2;CDK1;BUB1B;MAD2L1	O60566;P20248;Q13257;Q12834;P06493	CKS2;CDKN3;CCNB2;CCNA2	P06493	R-HSA-174144;R-HSA-174120;R-HSA-174121;R-HSA-174255;R-HSA-174157;R-HSA-179410;R-HSA-174227;R-HSA-174202;R-HSA-174171;R-HSA-174104;R-HSA-179417;R-HSA-174238;R-HSA-179421
R-HSA-110328	Recognition and association of DNA glycosylase with site containing an affected pyrimidine	4	42	0	20	0.00294778	8.389e-05	0.00133785	2	21	0.00170621	9606	Homo sapiens	NEIL3;HIST3H3;HIST1H2BH				R-HSA-9629369;R-HSA-9629372
R-HSA-3214815	HDACs deacetylate histones	4	63	0	0	0.00442167	8.91898e-05	0.00133785	4	4	0.000324992	9606	Homo sapiens	HIST1H2BH;HIST1H3I;HIST2H3D;HIST1H3E				R-HSA-3777129;R-HSA-3782637;R-HSA-3782655;R-HSA-3769447
R-HSA-73772	RNA Polymerase I Promoter Escape	4	64	0	0	0.00449186	9.47289e-05	0.00139897	1	2	0.000162496	9606	Homo sapiens	HIST1H2BH;HIST1H3I;HIST2H3D;HIST1H3E				R-HSA-74986
R-HSA-6811434	COPI-dependent Golgi-to-ER retrograde traffic	6	107	0	105	0.00750983	9.99267e-05	0.00139897	2	11	0.000893728	9606	Homo sapiens	CENPE;RACGAP1;KIF2C;KIF20A;KIF11				R-HSA-6811426;R-HSA-6811423
R-HSA-2559582	Senescence-Associated Secretory Phenotype (SASP)	5	89	0	46	0.00624649	0.000132562	0.00185587	4	22	0.00178746	9606	Homo sapiens	CCNA2;HIST1H2BH;HIST1H3I;HIST2H3D;HIST1H3E				R-HSA-3788745;R-HSA-3788748;R-HSA-3788705;R-HSA-3788708
R-HSA-73928	Depyrimidination	4	51	0	20	0.00357945	0.000140756	0.0018659	4	41	0.00333117	9606	Homo sapiens	NEIL3;HIST3H3;HIST1H2BH				R-HSA-9629499;R-HSA-9629497;R-HSA-9629369;R-HSA-9629372
R-HSA-453276	Regulation of mitotic cell cycle	6	90	15	147	0.00631668	0.000143531	0.0018659	34	38	0.00308742	9606	Homo sapiens	CDC20;CCNA2;CDK1;BUB1B;AURKA;MAD2L1	O60566;P20248;Q13257;Q12834;P06493;O14965	RACGAP1;CKS2;BUB1B;CDKN3;AURKA;MAD2L1;CCNA2;BUB1;RRM2;MAD2L1;CASC5;CENPE;CASC5;CDC20;CCNB2	O43684;O60566;Q9UM11;Q13257;P53350;P06493;Q12834	R-HSA-174144;R-HSA-174209;R-HSA-174088;R-HSA-174159;R-HSA-174157;R-HSA-179410;R-HSA-174227;R-HSA-188371;R-HSA-174224;R-HSA-174171;R-HSA-174235;R-HSA-174104;R-HSA-179417;R-HSA-174105;R-HSA-174238;R-HSA-174174;R-HSA-179421;R-HSA-174119;R-HSA-174122;R-HSA-174251;R-HSA-174120;R-HSA-174121;R-HSA-174255;R-HSA-141423;R-HSA-174124;R-HSA-174195;R-HSA-174070;R-HSA-174132;R-HSA-141429;R-HSA-174202;R-HSA-174…
R-HSA-174143	APC/C-mediated degradation of cell cycle proteins	6	90	15	147	0.00631668	0.000143531	0.0018659	34	38	0.00308742	9606	Homo sapiens	CDC20;CCNA2;CDK1;BUB1B;AURKA;MAD2L1	O60566;P20248;Q13257;Q12834;P06493;O14965	RACGAP1;CKS2;BUB1B;CDKN3;AURKA;MAD2L1;CCNA2;BUB1;RRM2;MAD2L1;CASC5;CENPE;CASC5;CDC20;CCNB2	O43684;O60566;Q9UM11;Q13257;P53350;P06493;Q12834	R-HSA-174144;R-HSA-174209;R-HSA-174088;R-HSA-174159;R-HSA-174157;R-HSA-179410;R-HSA-174227;R-HSA-188371;R-HSA-174224;R-HSA-174171;R-HSA-174235;R-HSA-174104;R-HSA-179417;R-HSA-174105;R-HSA-174238;R-HSA-174174;R-HSA-179421;R-HSA-174119;R-HSA-174122;R-HSA-174251;R-HSA-174120;R-HSA-174121;R-HSA-174255;R-HSA-141423;R-HSA-174124;R-HSA-174195;R-HSA-174070;R-HSA-174132;R-HSA-141429;R-HSA-174202;R-HSA-174…
R-HSA-170145	Phosphorylation of proteins involved in the G2/M transition by Cyclin A:Cdc2 complexes	2	5	0	0	0.000350926	0.000161413	0.00193696	2	2	0.000162496	9606	Homo sapiens	CCNA2;CDK1				R-HSA-69754;R-HSA-69756
R-HSA-1362300	Transcription of E2F targets under negative control by p107 (RBL1) and p130 (RBL2) in complex with HDAC1	4	20	9	70	0.00140371	0.000243002	0.00279815	5	8	0.000649984	9606	Homo sapiens	CCNA2;CDK1	P20248;P06493;ENSG00000145386;ENSG00000170312	CKS2;CDK1;CDKN3;CDK1;CDKN3;CCNA2;CDC20;CCNB2;CCNA2	P20248;P06493;Q01094	R-HSA-8964588;R-HSA-8961934;R-HSA-8964513;R-HSA-8964580;R-HSA-8964567
R-HSA-179409	APC-Cdc20 mediated degradation of Nek2A	3	25	0	11	0.00175463	0.000254229	0.00279815	3	3	0.000243744	9606	Homo sapiens	CDC20;BUB1B;MAD2L1				R-HSA-179410;R-HSA-179417;R-HSA-179421
R-HSA-73929	Base-Excision Repair, AP Site Formation	4	61	0	22	0.0042813	0.000254377	0.00279815	14	61	0.00495613	9606	Homo sapiens	NEIL3;HIST3H3;HIST1H2BH				R-HSA-9629492;R-HSA-9629365;R-HSA-9629499;R-HSA-9629497;R-HSA-9629369;R-HSA-9629470;R-HSA-9629372;R-HSA-9629373;R-HSA-9635996;R-HSA-9629216;R-HSA-9629483;R-HSA-9629195;R-HSA-9636008;R-HSA-9629358
R-HSA-176814	Activation of APC/C and APC/C:Cdc20 mediated degradation of mitotic proteins	5	76	6	92	0.00533408	0.000327602	0.00360362	15	15	0.00121872	9606	Homo sapiens	CDC20;CCNA2;CDK1;BUB1B;MAD2L1	O60566;P20248;Q13257;Q12834;P06493	RACGAP1;CKS2;CDKN3;AURKA;CCNB2;CCNA2	P53350;P06493	R-HSA-174144;R-HSA-174119;R-HSA-174120;R-HSA-174121;R-HSA-174255;R-HSA-174157;R-HSA-179410;R-HSA-174227;R-HSA-174132;R-HSA-174202;R-HSA-174171;R-HSA-174104;R-HSA-179417;R-HSA-174238;R-HSA-179421
R-HSA-2132295	MHC class II antigen presentation	6	148	0	117	0.0103874	0.00037737	0.00415107	1	26	0.00211245	9606	Homo sapiens	CENPE;RACGAP1;KIF2C;KIF20A;KIF11				R-HSA-2213248
R-HSA-8856688	Golgi-to-ER retrograde transport	6	148	0	131	0.0103874	0.000417258	0.00458984	2	18	0.00146246	9606	Homo sapiens	CENPE;RACGAP1;KIF2C;KIF20A;KIF11				R-HSA-6811426;R-HSA-6811423
R-HSA-5578749	Transcriptional regulation by small RNAs	4	81	0	20	0.00568501	0.000492838	0.00492838	1	5	0.00040624	9606	Homo sapiens	HIST1H2BH;HIST1H3I;HIST2H3D;HIST1H3E				R-HSA-5578742
R-HSA-176408	Regulation of APC/C activators between G1/S and early anaphase	5	82	12	115	0.00575519	0.000527465	0.00527465	13	14	0.00113747	9606	Homo sapiens	CDC20;CCNA2;CDK1;BUB1B;MAD2L1	O60566;P20248;Q13257;Q12834;P06493	RACGAP1;BUB1B;MAD2L1;CASC5;AURKA;CENPE;CASC5;CDC20;MAD2L1;CCNA2;BUB1;RRM2	O43684;O60566;Q9UM11;Q13257;P53350;Q12834	R-HSA-174209;R-HSA-174122;R-HSA-174251;R-HSA-141423;R-HSA-174159;R-HSA-188371;R-HSA-141429;R-HSA-174139;R-HSA-174235;R-HSA-174203;R-HSA-174174;R-HSA-174079;R-HSA-141437
R-HSA-1538133	G0 and Early G1	6	38	9	272	0.00266704	0.000668716	0.00668716	12	27	0.0021937	9606	Homo sapiens	CCNA2;TOP2A;CDK1	P20248;ENSG00000131747;P06493;ENSG00000145386;ENSG00000170312;P11388	CKS2;CDK1;CDKN3;CDK1;CDKN3;CCNA2;CDC20;CCNB2;CCNA2	P20248;Q08999;P06493;Q99741;Q01094	R-HSA-1363303;R-HSA-8964475;R-HSA-8964588;R-HSA-8961934;R-HSA-1363314;R-HSA-8964513;R-HSA-8961619;R-HSA-8964531;R-HSA-1363311;R-HSA-8964580;R-HSA-1363306;R-HSA-8964567
R-HSA-983231	Factors involved in megakaryocyte development and platelet production	8	194	17	363	0.0136159	0.000720727	0.00678364	11	43	0.00349366	9606	Homo sapiens	CENPE;RACGAP1;KIF2C;HIST1H3I;KIF20A;KIF11;HIST2H3D;HIST1H3E	Q9H0H5;O95235;Q02224;Q71DI3;P68431;Q99661;Q8N4N8;P52732	CCNA2;CKS2;SGOL1;BUB1B;CDKN3;HIST1H3E;SHCBP1;CCNA2;HIST1H3I;CDKN3;ECT2;NUF2;MKI67;CCNA2;SHCBP1;HIST3H3;CDC20;CCNB2	Q9H0H5;Q00535;Q02224;P24941;Q9NS87;P45973	R-HSA-997263;R-HSA-984606;R-HSA-983259;R-HSA-994106;R-HSA-1013881;R-HSA-1013833;R-HSA-990489;R-HSA-984648;R-HSA-984821;R-HSA-983266;R-HSA-984689
R-HSA-69481	G2/M Checkpoints	5	154	3	56	0.0108085	0.000737545	0.00678364	8	24	0.00194995	9606	Homo sapiens	CCNB2;HIST3H3;CDK1;HIST1H2BH	Q93079;P62807;Q16695;P06493;O95067	CDK1;CDK1;CCNA2	P30307;Q99640	R-HSA-75809;R-HSA-5683735;R-HSA-69891;R-HSA-75010;R-HSA-170070;R-HSA-170055;R-HSA-75016;R-HSA-9029987
R-HSA-69473	G2/M DNA damage checkpoint	4	81	1	40	0.00568501	0.000753738	0.00678364	6	12	0.000974976	9606	Homo sapiens	HIST3H3;CDK1;HIST1H2BH	Q93079;P62807;Q16695;P06493	CDK1	P30307	R-HSA-75809;R-HSA-5683735;R-HSA-69891;R-HSA-170070;R-HSA-75016;R-HSA-9029987
R-HSA-427389	ERCC6 (CSB) and EHMT2 (G9a) positively regulate rRNA expression	4	48	1	76	0.00336889	0.000831747	0.00748572	2	4	0.000324992	9606	Homo sapiens	HIST1H2BH;HIST1H3I;HIST2H3D;HIST1H3E	Q93079;Q71DI3;P68431;P62807	HIST1H3E;HIST1H3I	Q13185	R-HSA-427383;R-HSA-427336
R-HSA-606279	Deposition of new CENPA-containing nucleosomes at the centromere	3	54	0	0	0.00379001	0.00105469	0.00949217	4	4	0.000324992	9606	Homo sapiens	CASC5;HIST1H2BH				R-HSA-606349;R-HSA-606287;R-HSA-606289;R-HSA-606326
R-HSA-774815	Nucleosome assembly	3	54	0	0	0.00379001	0.00105469	0.00949217	4	4	0.000324992	9606	Homo sapiens	CASC5;HIST1H2BH				R-HSA-606349;R-HSA-606287;R-HSA-606289;R-HSA-606326
R-HSA-69478	G2/M DNA replication checkpoint	2	7	3	9	0.000491297	0.00123894	0.00991152	2	2	0.000162496	9606	Homo sapiens	CCNB2;CDK1	P06493;O95067	CDK1;CDK1;CCNA2	Q99640	R-HSA-170070;R-HSA-170055
R-HSA-2465910	MASTL Facilitates Mitotic Progression	2	12	0	3	0.000842223	0.00123894	0.00991152	3	4	0.000324992	9606	Homo sapiens	CDK1;MASTL				R-HSA-2430533;R-HSA-2430535;R-HSA-2168079
R-HSA-69275	G2/M Transition	8	212	10	413	0.0148793	0.00133458	0.0106767	58	78	0.00633734	9606	Homo sapiens	CCNA2;CCNB2;TPX2;CENPF;CDK1;AURKA	P20248;P49454;P06493;ENSG00000117724;Q9ULW0;O95067;ENSG00000157456;O14965	CKS2;RACGAP1;CDK1;CDKN3;CDK1;CDKN3;AURKA;TPX2;CCNB2;CCNA2	P30307;O75330;P38936;P14635;P63208;P53350;Q99640;O95067;P06493;Q9ULW0;O14965;Q13616	R-HSA-380294;R-HSA-3002798;R-HSA-156678;R-HSA-170116;R-HSA-380303;R-HSA-170126;R-HSA-8852362;R-HSA-170131;R-HSA-380311;R-HSA-3002811;R-HSA-156699;R-HSA-8853405;R-HSA-8854044;R-HSA-8854041;R-HSA-380455;R-HSA-8854052;R-HSA-170149;R-HSA-3000327;R-HSA-170153;R-HSA-8853419;R-HSA-170158;R-HSA-170156;R-HSA-8853429;R-HSA-170161;R-HSA-4086410;R-HSA-170044;R-HSA-8853444;R-HSA-170055;R-HSA-4088441;R-HSA-408…
R-HSA-453274	Mitotic G2-G2/M phases	8	214	10	413	0.0150197	0.0013635	0.010908	60	80	0.00649984	9606	Homo sapiens	CCNA2;CCNB2;TPX2;CENPF;CDK1;AURKA	P20248;P49454;P06493;ENSG00000117724;Q9ULW0;O95067;ENSG00000157456;O14965	CKS2;RACGAP1;CDK1;CDKN3;CDK1;CDKN3;AURKA;TPX2;CCNB2;CCNA2	P30307;O75330;P38936;P14635;P63208;P53350;Q99640;O95067;P06493;Q9ULW0;O14965;Q13616	R-HSA-380294;R-HSA-3002798;R-HSA-156678;R-HSA-170116;R-HSA-380303;R-HSA-170126;R-HSA-8852362;R-HSA-170131;R-HSA-380311;R-HSA-3002811;R-HSA-156699;R-HSA-8853405;R-HSA-8854044;R-HSA-8854041;R-HSA-380455;R-HSA-8854052;R-HSA-187937;R-HSA-170149;R-HSA-3000327;R-HSA-170153;R-HSA-8853419;R-HSA-170158;R-HSA-170156;R-HSA-8853429;R-HSA-170161;R-HSA-4086410;R-HSA-187959;R-HSA-170044;R-HSA-8853444;R-HSA-1700…
R-HSA-141405	Inhibition of the proteolytic activity of APC/C required for the onset of anaphase by mitotic spindle checkpoint components	3	20	9	56	0.00140371	0.0016361	0.0122583	3	3	0.000243744	9606	Homo sapiens	CDC20;BUB1B;MAD2L1	O60566;Q13257;Q12834	BUB1B;MAD2L1;CASC5;CENPE;CASC5;CDC20;MAD2L1;CCNA2;BUB1	O43684;O60566;Q13257;Q12834	R-HSA-141429;R-HSA-141423;R-HSA-141437
R-HSA-141430	Inactivation of APC/C via direct inhibition of the APC/C complex	3	20	9	56	0.00140371	0.0016361	0.0122583	2	2	0.000162496	9606	Homo sapiens	CDC20;BUB1B;MAD2L1	O60566;Q13257;Q12834	BUB1B;MAD2L1;CASC5;CENPE;CASC5;CDC20;MAD2L1;CCNA2;BUB1	O43684;O60566;Q13257;Q12834	R-HSA-141423;R-HSA-141437
R-HSA-453279	Mitotic G1-G1/S phases	8	173	12	503	0.0121421	0.00175119	0.0122583	32	98	0.0079623	9606	Homo sapiens	CCNA2;TOP2A;RRM2;CDK1	P20248;ENSG00000171848;ENSG00000131747;P06493;P31350;ENSG00000145386;ENSG00000170312;P11388	CCNA2;NDC80;CKS2;CDK1;CDKN3;CCNA2;CDK1;CDKN3;CCNA2;CDC20;CCNB2;CCNA2	Q13415;P38936;Q08999;P24864;P24941;P06493;Q99741;P61024;P46527;O75496;P20248;Q9H211;Q01094	R-HSA-187520;R-HSA-8961934;R-HSA-69191;R-HSA-8961678;R-HSA-8961920;R-HSA-68940;R-HSA-1363328;R-HSA-1363276;R-HSA-187545;R-HSA-8961619;R-HSA-8964567;R-HSA-187552;R-HSA-8964588;R-HSA-1363314;R-HSA-113638;R-HSA-8961952;R-HSA-8964513;R-HSA-8964580;R-HSA-187506;R-HSA-69299;R-HSA-1363303;R-HSA-8964475;R-HSA-187574;R-HSA-187575;R-HSA-8961982;R-HSA-187828;R-HSA-8964531;R-HSA-1363311;R-HSA-1226094;R-HSA-8…
R-HSA-211000	Gene Silencing by RNA	4	117	0	32	0.00821168	0.00200054	0.0140038	1	36	0.00292493	9606	Homo sapiens	HIST1H2BH;HIST1H3I;HIST2H3D;HIST1H3E				R-HSA-5578742
R-HSA-171306	Packaging Of Telomere Ends	3	34	0	41	0.0023863	0.00229377	0.0160564	2	2	0.000162496	9606	Homo sapiens	HIST3H3;HIST1H2BH				R-HSA-181450;R-HSA-176700
R-HSA-427359	SIRT1 negatively regulates rRNA expression	4	45	0	111	0.00315834	0.00242654	0.0169858	3	5	0.00040624	9606	Homo sapiens	HIST1H2BH;HIST1H3I;HIST2H3D;HIST1H3E				R-HSA-427527;R-HSA-427514;R-HSA-427528
R-HSA-69205	G1/S-Specific Transcription	4	43	7	122	0.00301797	0.00284731	0.0199311	8	28	0.00227494	9606	Homo sapiens	RRM2;CDK1	ENSG00000171848;P06493;P31350;ENSG00000170312	NDC80;CKS2;CDKN3;CDK1;CDKN3;CCNB2;CCNA2	Q13415;P24864;P06493;Q99741;Q9H211	R-HSA-8961934;R-HSA-8961982;R-HSA-8961678;R-HSA-8961952;R-HSA-8961920;R-HSA-8961619;R-HSA-8961972;R-HSA-8961846
R-HSA-8854518	AURKA Activation by TPX2	3	74	2	6	0.00519371	0.00288067	0.0201647	2	2	0.000162496	9606	Homo sapiens	TPX2;CDK1;AURKA	P06493;Q9ULW0;O14965	AURKA;TPX2	O75330;Q9ULW0	R-HSA-8853405;R-HSA-8853419
R-HSA-156711	Polo-like kinase mediated events	4	23	6	149	0.00161426	0.00317679	0.0217973	11	15	0.00121872	9606	Homo sapiens	CCNB2;CENPF	P49454;ENSG00000117724;O95067;ENSG00000157456	CKS2;RACGAP1;CDK1;CDK1;AURKA;CCNA2	P30307;P14635;P53350;Q99640;O95067	R-HSA-162657;R-HSA-156678;R-HSA-4088298;R-HSA-4088299;R-HSA-4088441;R-HSA-4088134;R-HSA-156699;R-HSA-4088439;R-HSA-4088309;R-HSA-4088130;R-HSA-4088305
R-HSA-2559586	DNA Damage/Telomere Stress Induced Senescence	5	71	5	228	0.00498316	0.00363168	0.0217973	5	18	0.00146246	9606	Homo sapiens	CCNA2;HIST3H3;HIST1H2BH;HIST1H1A	P20248;Q93079;P62807;Q16695;Q02539	HIST2H3D;CDK1;CDKN3;HIST1H3E;CCNA2;HIST1H3I	P38936;Q9Y294	R-HSA-3878123;R-HSA-3785711;R-HSA-4647613;R-HSA-4647594;R-HSA-187934
R-HSA-9636003	NEIL3-mediated resolution of ICLs	1	1	0	0	7.01853e-05	0.00363288	0.0217973	2	2	0.000162496	9606	Homo sapiens	NEIL3				R-HSA-9636008;R-HSA-9635996
R-HSA-9629232	Defective Base Excision Repair Associated with NEIL3	1	1	0	0	7.01853e-05	0.00363288	0.0217973	1	1	8.1248e-05	9606	Homo sapiens	NEIL3				R-HSA-9629245
R-HSA-73884	Base Excision Repair	4	98	0	76	0.00687816	0.00368052	0.0220831	14	104	0.00844979	9606	Homo sapiens	NEIL3;HIST3H3;HIST1H2BH				R-HSA-9629492;R-HSA-9629365;R-HSA-9629499;R-HSA-9629497;R-HSA-9629369;R-HSA-9629470;R-HSA-9629372;R-HSA-9629373;R-HSA-9635996;R-HSA-9629216;R-HSA-9629483;R-HSA-9629195;R-HSA-9636008;R-HSA-9629358
R-HSA-912446	Meiotic recombination	5	58	12	248	0.00407075	0.00414861	0.0248917	5	9	0.000731232	9606	Homo sapiens	HIST3H3;HIST1H2BH;HIST1H3I;HIST2H3D;HIST1H3E	Q93079;Q71DI3;P68431;P62807;Q16695	CCNA2;CKS2;TOP2A;CDKN3;CCNA2;FANCD2;ASPM;CDKN3;TPX2;CDC20;CCNB2;CCNA2	P38398;P11802;P24941;P51587	R-HSA-912429;R-HSA-912458;R-HSA-912503;R-HSA-912496;R-HSA-1214188
R-HSA-977225	Amyloid fiber formation	5	88	0	232	0.00617631	0.0050545	0.030327	2	33	0.00268118	9606	Homo sapiens	CALB1;HIST1H2BH;HIST1H3I;HIST2H3D;HIST1H3E				R-HSA-977224;R-HSA-8932599
R-HSA-69273	Cyclin A/B1/B2 associated events during G2/M transition	3	32	6	75	0.00224593	0.0054685	0.032811	20	25	0.0020312	9606	Homo sapiens	CCNA2;CCNB2;CDK1	P20248;P06493;O95067	CKS2;CDK1;CDK1;CDKN3;CCNB2;CCNA2	P30307;Q99640;P06493	R-HSA-170055;R-HSA-170087;R-HSA-170084;R-HSA-170116;R-HSA-4088024;R-HSA-170149;R-HSA-170088;R-HSA-170057;R-HSA-170153;R-HSA-170158;R-HSA-170126;R-HSA-170156;R-HSA-170131;R-HSA-170161;R-HSA-170070;R-HSA-170072;R-HSA-69754;R-HSA-69756;R-HSA-170076;R-HSA-170044
R-HSA-5625886	Activated PKN1 stimulates transcription of AR (androgen receptor) regulated genes KLK2 and KLK3	4	49	0	155	0.00343908	0.00656557	0.0393934	8	11	0.000893728	9606	Homo sapiens	HIST1H2BH;HIST1H3I;HIST2H3D;HIST1H3E				R-HSA-5625797;R-HSA-5625796;R-HSA-5625870;R-HSA-5625774;R-HSA-5625849;R-HSA-5625848;R-HSA-5625784;R-HSA-5625883
R-HSA-73886	Chromosome Maintenance	4	105	0	127	0.00736946	0.00892026	0.0502875	6	27	0.0021937	9606	Homo sapiens	HIST3H3;CASC5;HIST1H2BH				R-HSA-606349;R-HSA-606287;R-HSA-606289;R-HSA-181450;R-HSA-176700;R-HSA-606326
R-HSA-6811442	Intra-Golgi and retrograde Golgi-to-ER traffic	6	218	0	296	0.0153004	0.00906583	0.0502875	2	48	0.0038999	9606	Homo sapiens	CENPE;RACGAP1;KIF2C;KIF20A;KIF11				R-HSA-6811426;R-HSA-6811423
R-HSA-1912408	Pre-NOTCH Transcription and Translation	4	89	0	140	0.00624649	0.00919624	0.0502875	3	28	0.00227494	9606	Homo sapiens	HIST1H2BH;HIST1H3I;HIST2H3D;HIST1H3E				R-HSA-9604834;R-HSA-9604831;R-HSA-9604829
R-HSA-427413	NoRC negatively regulates rRNA expression	4	80	0	162	0.00561482	0.00991046	0.0502875	3	7	0.000568736	9606	Homo sapiens	HIST1H2BH;HIST1H3I;HIST2H3D;HIST1H3E				R-HSA-5227490;R-HSA-433672;R-HSA-427337
R-HSA-8939236	RUNX1 regulates transcription of genes involved in differentiation of HSCs	4	106	1	128	0.00743964	0.0100575	0.0502875	4	15	0.00121872	9606	Homo sapiens	HIST1H2BH;HIST1H3I;HIST2H3D;HIST1H3E	Q93079;Q71DI3;P68431;P62807	HIST1H3E;HIST1H3I	Q03164	R-HSA-8865491;R-HSA-8865505;R-HSA-8865498;R-HSA-8865482
R-HSA-3301854	Nuclear Pore Complex (NPC) Disassembly	2	42	0	0	0.00294778	0.0104423	0.0522115	1	2	0.000162496	9606	Homo sapiens	CCNB2;CDK1				R-HSA-2990882
R-HSA-5250924	B-WICH complex positively regulates rRNA expression	4	62	2	188	0.00435149	0.0120995	0.0604973	3	3	0.000243744	9606	Homo sapiens	HIST1H2BH;HIST1H3I;HIST2H3D;HIST1H3E	Q93079;Q71DI3;P68431;P62807	BUB1B;HIST1H3E;HIST1H3I	P35659;Q92831	R-HSA-5250930;R-HSA-5250947;R-HSA-5250938
R-HSA-2559583	Cellular Senescence	7	198	5	543	0.0138967	0.0125636	0.0628181	15	90	0.00731232	9606	Homo sapiens	CCNA2;HIST3H3;HIST1H2BH;HIST1H3I;HIST2H3D;HIST1H1A;HIST1H3E	P20248;Q93079;Q71DI3;P68431;P62807;Q16695;Q02539	HIST2H3D;CDK1;CDKN3;HIST1H3E;HIST1H3I;CCNA2	Q09028;P38936;Q16576;Q9Y294	R-HSA-4647594;R-HSA-3240957;R-HSA-3788745;R-HSA-3229089;R-HSA-3222593;R-HSA-3878123;R-HSA-3223200;R-HSA-3788748;R-HSA-3785711;R-HSA-3240295;R-HSA-3788705;R-HSA-4647613;R-HSA-187934;R-HSA-3788708;R-HSA-3229102
R-HSA-174048	APC/C:Cdc20 mediated degradation of Cyclin B	2	23	4	26	0.00161426	0.0134493	0.0672467	3	3	0.000243744	9606	Homo sapiens	CDC20;CDK1	Q12834;P06493	CKS2;CDKN3;CCNB2;CCNA2	P06493	R-HSA-174227;R-HSA-174120;R-HSA-174157
R-HSA-5625740	RHO GTPases activate PKNs	4	80	1	182	0.00561482	0.0145776	0.0728879	11	20	0.00162496	9606	Homo sapiens	HIST1H2BH;HIST1H3I;HIST2H3D;HIST1H3E	Q93079;Q71DI3;P68431;P62807	CDK1	P30307	R-HSA-5625797;R-HSA-5625796;R-HSA-5671749;R-HSA-75016;R-HSA-5625870;R-HSA-5625774;R-HSA-5625849;R-HSA-5625848;R-HSA-5625784;R-HSA-5625883;R-HSA-5671737
R-HSA-5693607	Processing of DNA double-strand break ends	4	90	1	187	0.00631668	0.0145776	0.0728879	4	17	0.00138122	9606	Homo sapiens	CCNA2;HIST3H3;HIST1H2BH	P20248;Q93079;P62807;Q16695	HIST1H3E;HIST1H3I	Q12888	R-HSA-5684071;R-HSA-5684052;R-HSA-5684096;R-HSA-5684081
R-HSA-73854	RNA Polymerase I Promoter Clearance	4	87	0	191	0.00610612	0.0161281	0.0806403	2	10	0.00081248	9606	Homo sapiens	HIST1H2BH;HIST1H3I;HIST2H3D;HIST1H3E				R-HSA-73718;R-HSA-74986
R-HSA-9605308	Diseases of Base Excision Repair	1	5	0	0	0.000350926	0.0180347	0.0901733	1	14	0.00113747	9606	Homo sapiens	NEIL3				R-HSA-9629245
R-HSA-1912422	Pre-NOTCH Expression and Processing	4	113	0	169	0.00793094	0.0186423	0.0932117	3	38	0.00308742	9606	Homo sapiens	HIST1H2BH;HIST1H3I;HIST2H3D;HIST1H3E				R-HSA-9604834;R-HSA-9604831;R-HSA-9604829
R-HSA-176417	Phosphorylation of Emi1	2	8	2	53	0.000561482	0.0204359	0.102179	2	2	0.000162496	9606	Homo sapiens	CDC20;CDK1	Q12834;P06493	RACGAP1;AURKA	P53350	R-HSA-174122;R-HSA-174174
R-HSA-2980767	Activation of NIMA Kinases NEK9, NEK6, NEK7	2	9	2	53	0.000631668	0.0204359	0.102179	2	4	0.000324992	9606	Homo sapiens	CCNB2;CDK1	P06493;O95067	RACGAP1;AURKA	P53350	R-HSA-2984220;R-HSA-2984226
R-HSA-3214847	HATs acetylate histones	4	110	3	187	0.00772038	0.0204468	0.102234	12	15	0.00121872	9606	Homo sapiens	HIST1H2BH;HIST1H3I;HIST2H3D;HIST1H3E	Q93079;Q71DI3;P68431;P62807	HIST2H3D;HIST1H3E;HIST3H3;HIST1H3I	P62805	R-HSA-5144542;R-HSA-3301345;R-HSA-3318486;R-HSA-3301237;R-HSA-3662335;R-HSA-3697008;R-HSA-3697920;R-HSA-3662318;R-HSA-3321883;R-HSA-3318415;R-HSA-3321805;R-HSA-3318413
R-HSA-73864	RNA Polymerase I Transcription	4	89	0	211	0.00624649	0.0206797	0.103398	2	14	0.00113747	9606	Homo sapiens	HIST1H2BH;HIST1H3I;HIST2H3D;HIST1H3E				R-HSA-73718;R-HSA-74986
R-HSA-69206	G1/S Transition	5	150	11	339	0.0105278	0.0232915	0.105872	19	61	0.00495613	9606	Homo sapiens	CCNA2;RRM2;CDK1	P20248;ENSG00000171848;P06493;P31350;ENSG00000170312	CCNA2;NDC80;CKS2;CDK1;CDKN3;CCNA2;CDK1;CDKN3;CDC20;CCNB2;CCNA2	Q13415;P46527;O75496;P38936;P24864;P06493;P24941;Q99741;P61024;Q9H211	R-HSA-187552;R-HSA-187520;R-HSA-69191;R-HSA-8961934;R-HSA-8961678;R-HSA-113638;R-HSA-8961952;R-HSA-8961920;R-HSA-68940;R-HSA-187506;R-HSA-69299;R-HSA-187574;R-HSA-187575;R-HSA-8961982;R-HSA-187828;R-HSA-187545;R-HSA-8961619;R-HSA-8961972;R-HSA-8961846
R-HSA-194840	Rho GTPase cycle	3	144	0	28	0.0101067	0.0244047	0.105872	2	5	0.00040624	9606	Homo sapiens	ARHGAP11A;RACGAP1;ECT2				R-HSA-194913;R-HSA-194922
R-HSA-68911	G2 Phase	1	7	0	0	0.000491297	0.0251583	0.105872	2	2	0.000162496	9606	Homo sapiens	CCNA2				R-HSA-187937;R-HSA-187959
R-HSA-162658	Golgi Cisternae Pericentriolar Stack Reorganization	2	17	2	53	0.00119315	0.0264679	0.105872	2	6	0.000487488	9606	Homo sapiens	CCNB2;CDK1	P06493;O95067	RACGAP1;AURKA	P53350	R-HSA-2172194;R-HSA-2172183
R-HSA-174178	APC/C:Cdh1 mediated degradation of Cdc20 and other APC/C:Cdh1 targeted proteins in late mitosis/early G1	2	72	0	0	0.00505334	0.0286199	0.114479	3	4	0.000324992	9606	Homo sapiens	CDC20;AURKA				R-HSA-174195;R-HSA-174088;R-HSA-174105
R-HSA-5250913	Positive epigenetic regulation of rRNA expression	4	80	2	261	0.00561482	0.030763	0.123052	5	7	0.000568736	9606	Homo sapiens	HIST1H2BH;HIST1H3I;HIST2H3D;HIST1H3E	Q93079;Q71DI3;P68431;P62807	BUB1B;HIST1H3E;HIST1H3I	P35659;Q13185;Q92831	R-HSA-427383;R-HSA-5250930;R-HSA-5250947;R-HSA-5250938;R-HSA-427336
R-HSA-5250941	Negative epigenetic regulation of rRNA expression	4	89	0	251	0.00624649	0.030763	0.123052	6	12	0.000974976	9606	Homo sapiens	HIST1H2BH;HIST1H3I;HIST2H3D;HIST1H3E				R-HSA-427527;R-HSA-427514;R-HSA-5227490;R-HSA-433672;R-HSA-427528;R-HSA-427337
R-HSA-113507	E2F-enabled inhibition of pre-replication complex formation	1	9	0	0	0.000631668	0.032231	0.128924	1	1	8.1248e-05	9606	Homo sapiens	CDK1				R-HSA-113638
R-HSA-6796648	TP53 Regulates Transcription of DNA Repair Genes	3	89	1	113	0.00624649	0.0341167	0.136467	6	17	0.00138122	9606	Homo sapiens	FANCD2	ENST00000419585;Q9BXW9;ENSG00000144554	NDC80	O75909	R-HSA-6796647;R-HSA-6797606;R-HSA-6797090;R-HSA-6797712;R-HSA-6797616;R-HSA-6797100
R-HSA-157579	Telomere Maintenance	3	78	0	127	0.00547445	0.034559	0.138236	2	23	0.0018687	9606	Homo sapiens	HIST3H3;HIST1H2BH				R-HSA-181450;R-HSA-176700
R-HSA-2565942	Regulation of PLK1 Activity at G2/M Transition	3	92	2	113	0.00645705	0.0363581	0.145432	9	12	0.000974976	9606	Homo sapiens	CCNB2;CDK1;AURKA	P06493;O95067;O14965	RACGAP1;AURKA	P53350	R-HSA-3000319;R-HSA-3002798;R-HSA-4086410;R-HSA-3002811;R-HSA-2562526;R-HSA-2574845;R-HSA-3000327;R-HSA-3000310;R-HSA-2574840
R-HSA-6804756	Regulation of TP53 Activity through Phosphorylation	3	95	2	115	0.0066676	0.0382047	0.152819	3	26	0.00211245	9606	Homo sapiens	CCNA2;TPX2;AURKA	P20248;Q9ULW0;O14965	CDK1;HIST3H3	Q96GD4	R-HSA-6805109;R-HSA-6805122;R-HSA-6805103
R-HSA-2559580	Oxidative Stress Induced Senescence	4	114	1	255	0.00800112	0.0383993	0.153597	6	40	0.00324992	9606	Homo sapiens	HIST1H2BH;HIST1H3I;HIST2H3D;HIST1H3E	Q93079;Q71DI3;P68431;P62807	HIST1H3E;HIST1H3I	Q09028;Q16576	R-HSA-3229089;R-HSA-3222593;R-HSA-3223200;R-HSA-3240295;R-HSA-3240957;R-HSA-3229102
R-HSA-5689880	Ub-specific processing proteases	4	206	0	172	0.0144582	0.0436786	0.174714	4	40	0.00324992	9606	Homo sapiens	CDC20;CCNA2;HIST1H2BH				R-HSA-5696960;R-HSA-5690080;R-HSA-5697009;R-HSA-5696958
R-HSA-5362798	Release of Hh-Np from the secreting cell	0	8	1	5	0.000561482	0.0462249	0.1849	1	5	0.00040624	9606	Homo sapiens			MAD2L1	P78536	R-HSA-5362793
R-HSA-1500620	Meiosis	5	92	13	476	0.00645705	0.0465789	0.186316	10	15	0.00121872	9606	Homo sapiens	HIST3H3;HIST1H2BH;HIST1H3I;HIST2H3D;HIST1H3E	Q93079;Q71DI3;P68431;P62807;Q16695	CCNA2;CKS2;TOP2A;FANCD2;ASPM;CDKN3;TPX2;SKA1;CCNA2;CDKN3;CCNA2;CDC20;CCNB2	P38398;P11802;Q8N0S2;P24941;P51587	R-HSA-912429;R-HSA-912505;R-HSA-912408;R-HSA-912458;R-HSA-912503;R-HSA-912470;R-HSA-912496;R-HSA-912467;R-HSA-1214188;R-HSA-912450
R-HSA-8936459	RUNX1 regulates genes involved in megakaryocyte differentiation and platelet function	4	78	1	304	0.00547445	0.0474152	0.189661	20	33	0.00268118	9606	Homo sapiens	HIST1H2BH;HIST1H3I;HIST2H3D;HIST1H3E	Q93079;Q71DI3;P68431;P62807	BUB1B	Q92831	R-HSA-8936584;R-HSA-8936616;R-HSA-8937097;R-HSA-8937037;R-HSA-8936621;R-HSA-8936608;R-HSA-8936481;R-HSA-8936995;R-HSA-8937016;R-HSA-8937113;R-HSA-8937050;R-HSA-8935740;R-HSA-8936989;R-HSA-8937118;R-HSA-8937022;R-HSA-8935730;R-HSA-8936979;R-HSA-8935731;R-HSA-8936628;R-HSA-8936599
R-HSA-3214842	HDMs demethylate histones	2	31	3	70	0.00217574	0.0499346	0.199738	17	17	0.00138122	9606	Homo sapiens	HIST1H3I;HIST2H3D;HIST1H3E	Q71DI3;P68431	HIST2H3D;HIST1H3E;HIST3H3;HIST1H3I	P62805	R-HSA-4754187;R-HSA-4754176;R-HSA-5661116;R-HSA-5661114;R-HSA-5661115;R-HSA-4754181;R-HSA-3214912;R-HSA-5661124;R-HSA-5661125;R-HSA-5661122;R-HSA-4724284;R-HSA-5661123;R-HSA-5661120;R-HSA-5661121;R-HSA-4722133;R-HSA-4724279;R-HSA-5423117
R-HSA-211163	AKT-mediated inactivation of FOXO1A	0	6	1	10	0.000421112	0.0531468	0.212587	2	2	0.000162496	9606	Homo sapiens			CDK1	Q12778	R-HSA-211178;R-HSA-211164
R-HSA-9616222	Transcriptional regulation of granulopoiesis	4	71	11	330	0.00498316	0.0537543	0.215017	5	27	0.0021937	9606	Homo sapiens	HIST1H2BH;HIST1H3I;HIST2H3D;HIST1H3E	Q93079;Q71DI3;P68431;P62807	CCNA2;CKS2;CDK1;CDKN3;CCNA2;ASPM;CDKN3;HIST1H3E;CDC20;CCNB2;HIST1H3I;CCNA2	P35659;P11802;P38936;P24941	R-HSA-9624112;R-HSA-9617207;R-HSA-8865505;R-HSA-9624120;R-HSA-9624668
R-HSA-68689	CDC6 association with the ORC:origin complex	0	11	1	5	0.000772038	0.0565891	0.218617	2	2	0.000162496	9606	Homo sapiens			CDK1	Q99741	R-HSA-68688;R-HSA-68637
R-HSA-140342	Apoptosis induced DNA fragmentation	1	13	0	6	0.000912409	0.0600191	0.218617	2	12	0.000974976	9606	Homo sapiens	HIST1H1A				R-HSA-211239;R-HSA-211247
R-HSA-2468052	Establishment of Sister Chromatid Cohesion	0	13	1	9	0.000912409	0.0634368	0.218617	2	4	0.000324992	9606	Homo sapiens			SGOL1	Q96FF9	R-HSA-2473151;R-HSA-2468041
R-HSA-68616	Assembly of the ORC complex at the origin of replication	0	6	1	18	0.000421112	0.0634368	0.218617	1	5	0.00040624	9606	Homo sapiens			CCNA2	Q13415	R-HSA-68611
R-HSA-1362277	Transcription of E2F targets under negative control by DREAM complex	2	25	2	95	0.00175463	0.0681402	0.218617	4	12	0.000974976	9606	Homo sapiens	TOP2A	ENSG00000131747;P11388	CDK1;CCNA2	Q99741;Q01094	R-HSA-8964475;R-HSA-8964513;R-HSA-8961619;R-HSA-8964531
R-HSA-2980766	Nuclear Envelope Breakdown	2	65	2	56	0.00456204	0.0701682	0.218617	5	13	0.00105622	9606	Homo sapiens	CCNB2;CDK1	P06493;O95067	RACGAP1;AURKA	P53350	R-HSA-2984220;R-HSA-5195402;R-HSA-5244669;R-HSA-2990882;R-HSA-2984226
R-HSA-1474165	Reproduction	5	123	13	520	0.00863279	0.0728722	0.218617	10	24	0.00194995	9606	Homo sapiens	HIST3H3;HIST1H2BH;HIST1H3I;HIST2H3D;HIST1H3E	Q93079;Q71DI3;P68431;P62807;Q16695	CCNA2;CKS2;TOP2A;FANCD2;ASPM;CDKN3;TPX2;SKA1;CCNA2;CDKN3;CCNA2;CDC20;CCNB2	P38398;P11802;Q8N0S2;P24941;P51587	R-HSA-912429;R-HSA-912505;R-HSA-912408;R-HSA-912458;R-HSA-912503;R-HSA-912470;R-HSA-912496;R-HSA-912467;R-HSA-1214188;R-HSA-912450
R-HSA-5693571	Nonhomologous End-Joining (NHEJ)	3	57	2	231	0.00400056	0.0739533	0.22186	6	13	0.00105622	9606	Homo sapiens	HIST3H3;HIST1H2BH	Q93079;P62807;Q16695	TOP2A;HIST1H3E;HIST1H3I	Q12888;P78527	R-HSA-5686900;R-HSA-5693604;R-HSA-5686704;R-HSA-5693599;R-HSA-5693615;R-HSA-5686685
R-HSA-3214841	PKMTs methylate histone lysines	2	49	3	80	0.00343908	0.074283	0.222849	20	22	0.00178746	9606	Homo sapiens	HIST1H3I;HIST2H3D;HIST1H3E	Q71DI3;P68431	HIST2H3D;HIST1H3E;HIST3H3;HIST1H3I	P62805	R-HSA-5637686;R-HSA-5159245;R-HSA-5244692;R-HSA-5634802;R-HSA-5638332;R-HSA-5634750;R-HSA-5638333;R-HSA-5638141;R-HSA-5423038;R-HSA-5651654;R-HSA-5649799;R-HSA-5649764;R-HSA-5638157;R-HSA-5634729;R-HSA-5649802;R-HSA-5649800;R-HSA-4827383;R-HSA-5649801;R-HSA-4827382;R-HSA-5651657
R-HSA-201722	Formation of the beta-catenin:TCF transactivating complex	5	67	2	583	0.00470241	0.0785313	0.235594	4	13	0.00105622	9606	Homo sapiens	HIST3H3;HIST1H2BH;HIST1H3I;HIST2H3D;HIST1H3E	Q93079;Q71DI3;P68431;P62807;Q16695	TOP2A;FANCD2	P35222;O00255	R-HSA-3299569;R-HSA-3364026;R-HSA-3364014;R-HSA-3451147
R-HSA-388844	Receptor-type tyrosine-protein phosphatases	0	20	1	4	0.00140371	0.083687	0.251061	3	6	0.000487488	9606	Homo sapiens			AURKA	P23468	R-HSA-6797810;R-HSA-6800380;R-HSA-6797803
R-HSA-9630791	Evasion of Oncogene Induced Senescence Due to Defective p16INK4A binding to CDK4	0	2	1	25	0.000140371	0.0903406	0.271022	1	1	8.1248e-05	9606	Homo sapiens			ASPM	P11802	R-HSA-9630792
R-HSA-9632697	Evasion of Oxidative Stress Induced Senescence Due to Defective p16INK4A binding to CDK4	0	2	1	25	0.000140371	0.0903406	0.271022	1	1	8.1248e-05	9606	Homo sapiens			ASPM	P11802	R-HSA-9630792
R-HSA-4419969	Depolymerisation of the Nuclear Lamina	1	23	0	3	0.00161426	0.0903406	0.271022	2	6	0.000487488	9606	Homo sapiens	CDK1				R-HSA-5195402;R-HSA-5244669
R-HSA-9630750	Evasion of Oncogene Induced Senescence Due to p16INK4A Defects	0	3	1	25	0.000210556	0.0936495	0.280949	1	2	0.000162496	9606	Homo sapiens			ASPM	P11802	R-HSA-9630792
R-HSA-9632693	Evasion of Oxidative Stress Induced Senescence Due to p16INK4A Defects	0	3	1	25	0.000210556	0.0936495	0.280949	1	2	0.000162496	9606	Homo sapiens			ASPM	P11802	R-HSA-9630792
R-HSA-8854521	Interaction between PHLDA1 and AURKA	1	4	1	24	0.000280741	0.0969466	0.29084	2	2	0.000162496	9606	Homo sapiens	AURKA	O14965	TPX2	O14965	R-HSA-8853429;R-HSA-8853444
R-HSA-5693567	HDR through Homologous Recombination (HRR) or Single Strand Annealing (SSA)	4	124	2	420	0.00870298	0.11185	0.335551	6	42	0.00341241	9606	Homo sapiens	CCNA2;HIST3H3;HIST1H2BH	P20248;Q93079;P62807;Q16695	FANCD2;HIST1H3E;HIST1H3I	Q12888;P51587	R-HSA-5684071;R-HSA-5684052;R-HSA-5684096;R-HSA-5684081;R-HSA-5685242;R-HSA-5693561
R-HSA-5693538	Homology Directed Repair	4	130	2	423	0.00912409	0.114843	0.344529	6	50	0.0040624	9606	Homo sapiens	CCNA2;HIST3H3;HIST1H2BH	P20248;Q93079;P62807;Q16695	FANCD2;HIST1H3E;HIST1H3I	Q12888;P51587	R-HSA-5684071;R-HSA-5684052;R-HSA-5684096;R-HSA-5684081;R-HSA-5685242;R-HSA-5693561
R-HSA-1266695	Interleukin-7 signaling	2	31	0	142	0.00217574	0.125137	0.375411	2	25	0.0020312	9606	Homo sapiens	HIST1H3I;HIST2H3D;HIST1H3E				R-HSA-8865711;R-HSA-8865613
R-HSA-5603027	IKBKG deficiency causes anhidrotic ectodermal dysplasia with immunodeficiency (EDA-ID) (via TLR)	0	3	1	37	0.000210556	0.126092	0.378277	1	1	8.1248e-05	9606	Homo sapiens			AURKA	O14920	R-HSA-5262921
R-HSA-8866654	E3 ubiquitin ligases ubiquitinate target proteins	2	61	2	120	0.0042813	0.129991	0.389973	4	16	0.00129997	9606	Homo sapiens	HIST1H2BH	Q93079;P62807	TOP2A;HIST1H3E;HIST1H3I	P78527	R-HSA-8938770;R-HSA-8942099;R-HSA-8942101;R-HSA-8938773
R-HSA-1221632	Meiotic synapsis	3	62	4	295	0.00435149	0.131343	0.394028	5	6	0.000487488	9606	Homo sapiens	HIST3H3;HIST1H2BH	Q93079;P62807;Q16695	TOP2A;FANCD2;TPX2;SKA1	P38398;Q8N0S2	R-HSA-912505;R-HSA-912408;R-HSA-912470;R-HSA-912467;R-HSA-912450
R-HSA-9630747	Diseases of Cellular Senescence	0	4	1	39	0.000280741	0.141881	0.39807	1	3	0.000243744	9606	Homo sapiens			ASPM	P11802	R-HSA-9630792
R-HSA-3000471	Scavenging by Class B Receptors	0	21	1	21	0.00147389	0.141881	0.39807	1	5	0.00040624	9606	Homo sapiens			SKA1	A1L4H1	R-HSA-8878603
R-HSA-9614399	Regulation of localization of FOXO transcription factors	0	14	1	34	0.000982594	0.145005	0.39807	1	5	0.00040624	9606	Homo sapiens			CDK1	Q12778	R-HSA-9614423
R-HSA-8852276	The role of GTSE1 in G2/M progression after G2 checkpoint	2	83	5	110	0.00582538	0.148566	0.39807	4	10	0.00081248	9606	Homo sapiens	CCNB2;CDK1	P06493;O95067	RACGAP1;CDK1;CDKN3;AURKA;CCNA2	P38936;P53350	R-HSA-8852324;R-HSA-8852306;R-HSA-8852317;R-HSA-8852362
R-HSA-176407	Conversion from APC/C:Cdc20 to APC/C:Cdh1 in late anaphase	1	21	6	31	0.00147389	0.15122	0.39807	3	3	0.000243744	9606	Homo sapiens	CDC20	Q12834	BUB1B;MAD2L1;MAD2L1;CCNA2;RRM2;BUB1	Q9UM11;Q12834	R-HSA-174224;R-HSA-174070;R-HSA-174124
R-HSA-5626467	RHO GTPases activate IQGAPs	0	36	1	10	0.00252667	0.15122	0.39807	1	5	0.00040624	9606	Homo sapiens			FANCD2	O00255	R-HSA-5672304
R-HSA-6791312	TP53 Regulates Transcription of Cell Cycle Genes	3	65	6	326	0.00456204	0.151456	0.39807	10	42	0.00341241	9606	Homo sapiens	CCNA2;CDK1;AURKA	P20248;P06493;O14965	CDK1;CDKN3;AURKA;TPX2;CCNA2;CCNA2	P31947;P30307;P06748;P38936;O14965;Q01094	R-HSA-6791235;R-HSA-6803875;R-HSA-6803411;R-HSA-6803890;R-HSA-6798353;R-HSA-6803871;R-HSA-6802973;R-HSA-6798268;R-HSA-187934;R-HSA-6801675
R-HSA-212165	Epigenetic regulation of gene expression	4	139	2	475	0.00975576	0.156115	0.39807	22	34	0.00276243	9606	Homo sapiens	HIST1H2BH;HIST1H3I;HIST2H3D;HIST1H3E	Q93079;Q71DI3;P68431;P62807	BUB1B;HIST1H3E;HIST1H3I	P35659;Q13185;Q92831	R-HSA-5334097;R-HSA-427527;R-HSA-5334160;R-HSA-5334099;R-HSA-5250930;R-HSA-212263;R-HSA-5334164;R-HSA-5250938;R-HSA-5227490;R-HSA-212269;R-HSA-433672;R-HSA-427528;R-HSA-427336;R-HSA-427337;R-HSA-427383;R-HSA-5334179;R-HSA-5250947;R-HSA-5334151;R-HSA-5334152;R-HSA-427514;R-HSA-212222;R-HSA-212252
R-HSA-75035	Chk1/Chk2(Cds1) mediated inactivation of Cyclin B:Cdk1 complex	1	15	1	40	0.00105278	0.157389	0.39807	4	5	0.00040624	9606	Homo sapiens	CDK1	P06493	CDK1	P30307	R-HSA-75809;R-HSA-170070;R-HSA-75016;R-HSA-9029987
R-HSA-5693565	Recruitment and ATM-mediated phosphorylation of repair and signaling proteins at DNA double strand breaks	3	66	4	331	0.00463223	0.157502	0.39807	30	35	0.00284368	9606	Homo sapiens	HIST3H3;HIST1H2BH	Q93079;P62807;Q16695	TOP2A;FANCD2;HIST1H3E;TPX2;HIST1H3I	P38398;Q12888	R-HSA-5682967;R-HSA-5683735;R-HSA-69891;R-HSA-5682965;R-HSA-5683986;R-HSA-5682588;R-HSA-5683930;R-HSA-5682586;R-HSA-5683801;R-HSA-5682629;R-HSA-5683077;R-HSA-5659781;R-HSA-5693583;R-HSA-5683405;R-HSA-5682992;R-HSA-5693566;R-HSA-5683967;R-HSA-5683964;R-HSA-5683384;R-HSA-5683385;R-HSA-5682598;R-HSA-5682983;R-HSA-5693602;R-HSA-5693536;R-HSA-5683425;R-HSA-5682607;R-HSA-5682863;R-HSA-5693551;R-HSA-569…
R-HSA-6804114	TP53 Regulates Transcription of Genes Involved in G2 Cell Cycle Arrest	2	21	2	186	0.00147389	0.167643	0.39807	5	11	0.000893728	9606	Homo sapiens	CDK1;AURKA	P06493;O14965	CDK1;TPX2	P30307;P31947;O14965	R-HSA-6791235;R-HSA-6803875;R-HSA-6803890;R-HSA-6803871;R-HSA-6798268
R-HSA-5688426	Deubiquitination	5	288	4	608	0.0202134	0.168271	0.39807	5	77	0.00625609	9606	Homo sapiens	CDC20;CCNA2;CDK1;HIST1H2BH	P20248;Q93079;Q12834;P62807;P06493	CKS2;CDKN3;CCNB2;CCNA2	P06493	R-HSA-5696960;R-HSA-5690080;R-HSA-5697009;R-HSA-5696958;R-HSA-8940100
R-HSA-174113	SCF-beta-TrCP mediated degradation of Emi1	1	55	0	0	0.00386019	0.181628	0.39807	3	3	0.000243744	9606	Homo sapiens	CDC20				R-HSA-174209;R-HSA-174203;R-HSA-174159
R-HSA-69895	Transcriptional activation of cell cycle inhibitor p21	0	6	3	52	0.000421112	0.18758	0.39807	1	5	0.00040624	9606	Homo sapiens			CDK1;CDKN3;CCNA2	P38936	R-HSA-6803411
R-HSA-69560	Transcriptional activation of p53 responsive genes	0	6	3	52	0.000421112	0.18758	0.39807	1	5	0.00040624	9606	Homo sapiens			CDK1;CDKN3;CCNA2	P38936	R-HSA-6803411
R-HSA-4839726	Chromatin organization	4	256	3	445	0.0179674	0.192455	0.39807	66	84	0.00682483	9606	Homo sapiens	HIST1H2BH;HIST1H3I;HIST2H3D;HIST1H3E	Q93079;Q71DI3;P68431;P62807	HIST2H3D;HIST1H3E;HIST3H3;HIST1H3I	P62805;P61964;Q16576	R-HSA-5159245;R-HSA-5205824;R-HSA-5144542;R-HSA-5651654;R-HSA-5661126;R-HSA-5661124;R-HSA-5661125;R-HSA-5661122;R-HSA-5661123;R-HSA-5661120;R-HSA-5661121;R-HSA-5229010;R-HSA-4722133;R-HSA-5651657;R-HSA-5634802;R-HSA-3321883;R-HSA-5638141;R-HSA-5649764;R-HSA-3697920;R-HSA-3318415;R-HSA-4827383;R-HSA-4827382;R-HSA-3318413;R-HSA-4754187;R-HSA-5244692;R-HSA-3782655;R-HSA-5218952;R-HSA-3301237;R-HSA-3…
R-HSA-3247509	Chromatin modifying enzymes	4	256	3	445	0.0179674	0.192455	0.39807	66	84	0.00682483	9606	Homo sapiens	HIST1H2BH;HIST1H3I;HIST2H3D;HIST1H3E	Q93079;Q71DI3;P68431;P62807	HIST2H3D;HIST1H3E;HIST3H3;HIST1H3I	P62805;P61964;Q16576	R-HSA-5159245;R-HSA-5205824;R-HSA-5144542;R-HSA-5651654;R-HSA-5661126;R-HSA-5661124;R-HSA-5661125;R-HSA-5661122;R-HSA-5661123;R-HSA-5661120;R-HSA-5661121;R-HSA-5229010;R-HSA-4722133;R-HSA-5651657;R-HSA-5634802;R-HSA-3321883;R-HSA-5638141;R-HSA-5649764;R-HSA-3697920;R-HSA-3318415;R-HSA-4827383;R-HSA-4827382;R-HSA-3318413;R-HSA-4754187;R-HSA-5244692;R-HSA-3782655;R-HSA-5218952;R-HSA-3301237;R-HSA-3…
R-HSA-450520	HuR (ELAVL1) binds and stabilizes mRNA	0	12	1	49	0.000842223	0.196427	0.39807	1	7	0.000568736	9606	Homo sapiens			TOP2A	Q05655	R-HSA-450533
R-HSA-68881	Mitotic Metaphase/Anaphase Transition	0	4	2	58	0.000280741	0.199355	0.39807	1	1	8.1248e-05	9606	Homo sapiens			RACGAP1;AURKA	P53350	R-HSA-163010
R-HSA-110312	Translesion synthesis by REV1	0	19	1	46	0.00133352	0.202272	0.39807	1	5	0.00040624	9606	Homo sapiens			CDC20	Q9UI95	R-HSA-110322
R-HSA-176187	Activation of ATR in response to replication stress	0	39	1	27	0.00273723	0.202272	0.39807	1	9	0.000731232	9606	Homo sapiens			CDK1	P30307	R-HSA-75010
R-HSA-68962	Activation of the pre-replicative complex	0	36	3	36	0.00252667	0.205179	0.39807	2	9	0.000731232	9606	Homo sapiens			NDC80;CDK1;CCNA2	O75496;Q9H211	R-HSA-69299;R-HSA-68940
R-HSA-4615885	SUMOylation of DNA replication proteins	2	50	2	193	0.00350926	0.205572	0.39807	5	8	0.000649984	9606	Homo sapiens	TOP2A;AURKA	P11388;O14965	TOP2A;TPX2	O14965;P11387	R-HSA-4641350;R-HSA-5228525;R-HSA-4641362;R-HSA-4641342;R-HSA-4655404
R-HSA-5693606	DNA Double Strand Break Response	3	74	4	386	0.00519371	0.211115	0.39807	34	44	0.00357491	9606	Homo sapiens	HIST3H3;HIST1H2BH	Q93079;P62807;Q16695	TOP2A;FANCD2;HIST1H3E;TPX2;HIST1H3I	P38398;O60934;Q12888;Q92878;P49959	R-HSA-5682967;R-HSA-5683735;R-HSA-69891;R-HSA-5682965;R-HSA-5683986;R-HSA-5682588;R-HSA-5683930;R-HSA-5682586;R-HSA-5683801;R-HSA-5682629;R-HSA-5683077;R-HSA-5659781;R-HSA-5693583;R-HSA-5683405;R-HSA-75172;R-HSA-5682992;R-HSA-75174;R-HSA-5693566;R-HSA-5683967;R-HSA-5683964;R-HSA-5683384;R-HSA-5683385;R-HSA-5682598;R-HSA-5684006;R-HSA-5682983;R-HSA-5693602;R-HSA-5693536;R-HSA-5683425;R-HSA-5682607…
R-HSA-68827	CDT1 association with the CDC6:ORC:origin complex	0	59	3	9	0.00414093	0.213837	0.39807	2	3	0.000243744	9606	Homo sapiens			NDC80;CDK1;CCNA2	Q9H211	R-HSA-68712;R-HSA-68826
R-HSA-8941855	RUNX3 regulates CDKN1A transcription	0	8	3	59	0.000561482	0.213837	0.39807	2	6	0.000487488	9606	Homo sapiens			CDK1;CDKN3;CCNA2	P38936	R-HSA-8878130;R-HSA-8878186
R-HSA-176412	Phosphorylation of the APC/C	1	19	2	53	0.00133352	0.228061	0.39807	2	2	0.000162496	9606	Homo sapiens	CDK1	P06493	RACGAP1;AURKA	P53350	R-HSA-174119;R-HSA-174132
R-HSA-174154	APC/C:Cdc20 mediated degradation of Securin	1	67	0	4	0.00470241	0.228061	0.39807	3	3	0.000243744	9606	Homo sapiens	CDC20				R-HSA-174144;R-HSA-174202;R-HSA-174121
R-HSA-110056	MAPK3 (ERK1) activation	1	13	4	60	0.000912409	0.228061	0.39807	1	4	0.000324992	9606	Homo sapiens	CDK1	P06493	CKS2;CDKN3;CCNB2;CCNA2	P06493	R-HSA-112342
R-HSA-8983711	OAS antiviral response	0	15	1	58	0.00105278	0.230875	0.39807	1	15	0.00121872	9606	Homo sapiens			CCNB2	P21333	R-HSA-8985123
R-HSA-113510	E2F mediated regulation of DNA replication	1	22	0	56	0.00154408	0.236473	0.39807	1	4	0.000324992	9606	Homo sapiens	CDK1				R-HSA-113638
R-HSA-3371511	HSF1 activation	0	43	1	37	0.00301797	0.242031	0.39807	5	7	0.000568736	9606	Homo sapiens			BUB1	Q00613	R-HSA-3371586;R-HSA-5082409;R-HSA-3371591;R-HSA-5324632;R-HSA-5082391
R-HSA-8939245	RUNX1 regulates transcription of genes involved in BCR signaling	0	7	1	70	0.000491297	0.242031	0.39807	1	4	0.000324992	9606	Homo sapiens			CDKN3	Q02548	R-HSA-8938951
R-HSA-68949	Orc1 removal from chromatin	1	73	1	10	0.00512353	0.244795	0.39807	4	4	0.000324992	9606	Homo sapiens	CCNA2	P20248	CCNA2	Q13415	R-HSA-68944;R-HSA-68947;R-HSA-68946;R-HSA-68948
R-HSA-2262752	Cellular responses to stress	7	568	6	931	0.0398652	0.245242	0.39807	24	197	0.0160058	9606	Homo sapiens	CCNA2;HIST3H3;HIST1H2BH;HIST1H3I;HIST2H3D;HIST1H1A;HIST1H3E	P20248;Q93079;Q71DI3;P68431;P62807;Q16695;Q02539	HIST2H3D;CDK1;CDKN3;HIST1H3E;HIST1H3I;CCNA2;BUB1	Q09028;P38936;Q16576;Q9Y294;Q00613	R-HSA-5082409;R-HSA-5324632;R-HSA-4647594;R-HSA-3240957;R-HSA-4793925;R-HSA-3788745;R-HSA-3229089;R-HSA-3222593;R-HSA-3878123;R-HSA-3223200;R-HSA-3371586;R-HSA-3371591;R-HSA-3788748;R-HSA-3785711;R-HSA-3240295;R-HSA-3371435;R-HSA-3371531;R-HSA-3788705;R-HSA-5082391;R-HSA-4647613;R-HSA-187934;R-HSA-3788708;R-HSA-4793911;R-HSA-3229102
R-HSA-69017	CDK-mediated phosphorylation and removal of Cdc6	1	74	1	5	0.00519371	0.250293	0.39807	3	4	0.000324992	9606	Homo sapiens	CCNA2	P20248	CDK1	Q99741	R-HSA-69015;R-HSA-69005;R-HSA-69006
R-HSA-5693532	DNA Double-Strand Break Repair	4	167	4	608	0.0117209	0.258071	0.39807	46	107	0.00869353	9606	Homo sapiens	CCNA2;HIST3H3;HIST1H2BH	P20248;Q93079;P62807;Q16695	TOP2A;FANCD2;HIST1H3E;TPX2;HIST1H3I	P38398;O60934;Q12888;Q92878;P49959;P78527;P51587	R-HSA-5682967;R-HSA-5683735;R-HSA-69891;R-HSA-5684052;R-HSA-5682965;R-HSA-5683986;R-HSA-5693599;R-HSA-5682588;R-HSA-5686685;R-HSA-5683930;R-HSA-5682586;R-HSA-5683801;R-HSA-5682629;R-HSA-5683077;R-HSA-5659781;R-HSA-5684096;R-HSA-5693583;R-HSA-5683405;R-HSA-5686900;R-HSA-75172;R-HSA-5686704;R-HSA-5682992;R-HSA-75174;R-HSA-5684081;R-HSA-5693566;R-HSA-5683967;R-HSA-5683964;R-HSA-5685242;R-HSA-5683384…
R-HSA-68884	Mitotic Telophase/Cytokinesis	1	15	4	76	0.00105278	0.261171	0.39807	2	4	0.000324992	9606	Homo sapiens	KIF20A	O95235	RACGAP1;ECT2;AURKA;SHCBP1	Q02241;P53350	R-HSA-156723;R-HSA-156673
R-HSA-5625900	RHO GTPases activate CIT	0	23	4	61	0.00161426	0.261171	0.39807	1	6	0.000487488	9606	Homo sapiens			CDK1;CDKN3;CDK1;CCNA2	P46527	R-HSA-5671972
R-HSA-8852135	Protein ubiquitination	2	84	2	202	0.00589556	0.264545	0.39807	4	32	0.00259994	9606	Homo sapiens	HIST1H2BH	Q93079;P62807	TOP2A;HIST1H3E;HIST1H3I	P78527	R-HSA-8938770;R-HSA-8942099;R-HSA-8942101;R-HSA-8938773
R-HSA-8953897	Cellular responses to external stimuli	7	586	6	950	0.0411286	0.264848	0.39807	24	228	0.0185245	9606	Homo sapiens	CCNA2;HIST3H3;HIST1H2BH;HIST1H3I;HIST2H3D;HIST1H1A;HIST1H3E	P20248;Q93079;Q71DI3;P68431;P62807;Q16695;Q02539	HIST2H3D;CDK1;CDKN3;HIST1H3E;HIST1H3I;CCNA2;BUB1	Q09028;P38936;Q16576;Q9Y294;Q00613	R-HSA-5082409;R-HSA-5324632;R-HSA-4647594;R-HSA-3240957;R-HSA-4793925;R-HSA-3788745;R-HSA-3229089;R-HSA-3222593;R-HSA-3878123;R-HSA-3223200;R-HSA-3371586;R-HSA-3371591;R-HSA-3788748;R-HSA-3785711;R-HSA-3240295;R-HSA-3371435;R-HSA-3371531;R-HSA-3788705;R-HSA-5082391;R-HSA-4647613;R-HSA-187934;R-HSA-3788708;R-HSA-4793911;R-HSA-3229102
R-HSA-73894	DNA Repair	6	367	5	946	0.025758	0.265629	0.39807	72	326	0.0264868	9606	Homo sapiens	CCNA2;NEIL3;FANCD2;HIST3H3;HIST1H2BH	Q8TAT5;P20248;Q93079;P62807;Q16695;Q9BXW9	TOP2A;FANCD2;HIST1H3E;TPX2;CDC20;HIST1H3I	P38398;O60934;Q12888;Q92878;P49959;Q9NVI1;Q9UI95;P78527;P51587;Q9HB96	R-HSA-6785126;R-HSA-69891;R-HSA-5684052;R-HSA-5683930;R-HSA-9629470;R-HSA-6786155;R-HSA-5683801;R-HSA-9635996;R-HSA-6786166;R-HSA-5682629;R-HSA-9629195;R-HSA-5683405;R-HSA-6786171;R-HSA-5686900;R-HSA-6785732;R-HSA-6785986;R-HSA-75172;R-HSA-9629492;R-HSA-9629365;R-HSA-75174;R-HSA-5684081;R-HSA-5693566;R-HSA-5683967;R-HSA-9629499;R-HSA-5683964;R-HSA-9629497;R-HSA-9629369;R-HSA-5685242;R-HSA-9629372…
R-HSA-68867	Assembly of the pre-replicative complex	0	68	3	30	0.0047726	0.27455	0.39807	5	12	0.000974976	9606	Homo sapiens			NDC80;CDK1;CCNA2	Q13415;Q99741;Q9H211	R-HSA-68688;R-HSA-68611;R-HSA-68712;R-HSA-68826;R-HSA-68637
R-HSA-70268	Pyruvate metabolism	0	57	1	33	0.00400056	0.27455	0.39807	1	15	0.00121872	9606	Homo sapiens			CDK1	P21796	R-HSA-9012374
R-HSA-5617472	Activation of anterior HOX genes in hindbrain development during early embryogenesis	4	116	1	636	0.00814149	0.281479	0.39807	31	43	0.00349366	9606	Homo sapiens	HIST1H2BH;HIST1H3I;HIST2H3D;HIST1H3E	Q93079;Q71DI3;P68431;P62807	CDKN3	P26367	R-HSA-5617877;R-HSA-5617492;R-HSA-5617431;R-HSA-5621010;R-HSA-5617874;R-HSA-6810159;R-HSA-6810158;R-HSA-5617887;R-HSA-5617862;R-HSA-6810161;R-HSA-5617859;R-HSA-5617484;R-HSA-5617676;R-HSA-5693644;R-HSA-5617486;R-HSA-5617672;R-HSA-5617483;R-HSA-5617867;R-HSA-5621002;R-HSA-5617866;R-HSA-5617462;R-HSA-5617650;R-HSA-5617661;R-HSA-5617471;R-HSA-5617445;R-HSA-5617452;R-HSA-5617454;R-HSA-6810139;R-HSA-5…
R-HSA-5619507	Activation of HOX genes during differentiation	4	116	1	636	0.00814149	0.281479	0.39807	31	43	0.00349366	9606	Homo sapiens	HIST1H2BH;HIST1H3I;HIST2H3D;HIST1H3E	Q93079;Q71DI3;P68431;P62807	CDKN3	P26367	R-HSA-5617877;R-HSA-5617492;R-HSA-5617431;R-HSA-5621010;R-HSA-5617874;R-HSA-6810159;R-HSA-6810158;R-HSA-5617887;R-HSA-5617862;R-HSA-6810161;R-HSA-5617859;R-HSA-5617484;R-HSA-5617676;R-HSA-5693644;R-HSA-5617486;R-HSA-5617672;R-HSA-5617483;R-HSA-5617867;R-HSA-5621002;R-HSA-5617866;R-HSA-5617462;R-HSA-5617650;R-HSA-5617661;R-HSA-5617471;R-HSA-5617445;R-HSA-5617452;R-HSA-5617454;R-HSA-6810139;R-HSA-5…
R-HSA-5602636	IKBKB deficiency causes SCID	0	3	2	91	0.000210556	0.282462	0.39807	1	1	8.1248e-05	9606	Homo sapiens			CALB1;AURKA	Q9Y6K9;O14920	R-HSA-5228840
R-HSA-6804115	TP53 regulates transcription of additional cell cycle genes whose exact role in the p53 pathway remain uncertain	0	28	2	67	0.00196519	0.282462	0.39807	2	14	0.00113747	9606	Homo sapiens			CDK1;AURKA	P30307;P06748	R-HSA-6802973;R-HSA-6801675
R-HSA-8869496	TFAP2A acts as a transcriptional repressor during retinoic acid induced cell differentiation	0	9	1	83	0.000631668	0.282462	0.39807	1	7	0.000568736	9606	Homo sapiens			AURKA	P06748	R-HSA-8869568
R-HSA-3134973	LRR FLII-interacting protein 1 (LRRFIP1) activates type I IFN production	0	7	1	87	0.000491297	0.287689	0.39807	4	5	0.00040624	9606	Homo sapiens			TOP2A	P35222	R-HSA-3134904;R-HSA-3134901;R-HSA-3134883;R-HSA-3134914
R-HSA-380320	Recruitment of NuMA to mitotic centrosomes	1	97	0	0	0.00680797	0.298032	0.39807	2	2	0.000162496	9606	Homo sapiens	CDK1				R-HSA-380316;R-HSA-380508
R-HSA-5693548	Sensing of DNA Double Strand Breaks	0	15	1	91	0.00105278	0.310752	0.39807	4	9	0.000731232	9606	Homo sapiens			FANCD2	O60934;Q92878;P49959	R-HSA-5684006;R-HSA-75172;R-HSA-75174;R-HSA-5684008
R-HSA-3214858	RMTs methylate histone arginines	2	53	3	274	0.00371982	0.314321	0.39807	11	22	0.00178746	9606	Homo sapiens	HIST1H3I;HIST2H3D;HIST1H3E	Q71DI3;P68431	HIST2H3D;HIST1H3E;HIST3H3;HIST1H3I	P62805;P61964;Q16576	R-HSA-5661126;R-HSA-5205822;R-HSA-5218952;R-HSA-5205799;R-HSA-5212679;R-HSA-5205798;R-HSA-5661117;R-HSA-5229010;R-HSA-5225602;R-HSA-5225649;R-HSA-5205824
R-HSA-6804116	TP53 Regulates Transcription of Genes Involved in G1 Cell Cycle Arrest	1	20	4	94	0.00140371	0.320763	0.39807	3	17	0.00138122	9606	Homo sapiens	CCNA2	P20248	CDK1;CDKN3;CCNA2;CCNA2	P38936;Q01094	R-HSA-6803411;R-HSA-6798353;R-HSA-187934
R-HSA-381183	ATF6 (ATF6-alpha) activates chaperone genes	0	15	1	98	0.00105278	0.325716	0.39807	2	5	0.00040624	9606	Homo sapiens			NDC80	P18848	R-HSA-1791150;R-HSA-1791107
R-HSA-380994	ATF4 activates genes in response to endoplasmic reticulum stress	0	34	1	80	0.0023863	0.328178	0.39807	5	7	0.000568736	9606	Homo sapiens			NDC80	P18848	R-HSA-517731;R-HSA-1791180;R-HSA-1791107;R-HSA-1791056;R-HSA-1791095
R-HSA-69236	G1 Phase	0	48	1	70	0.00336889	0.328178	0.39807	3	14	0.00113747	9606	Homo sapiens			CCNA2	Q08999	R-HSA-1363328;R-HSA-1363276;R-HSA-1226094
R-HSA-69231	Cyclin D associated events in G1	0	48	1	70	0.00336889	0.328178	0.39807	3	14	0.00113747	9606	Homo sapiens			CCNA2	Q08999	R-HSA-1363328;R-HSA-1363276;R-HSA-1226094
R-HSA-381033	ATF6 (ATF6-alpha) activates chaperones	0	17	1	98	0.00119315	0.330632	0.39807	2	10	0.00081248	9606	Homo sapiens			NDC80	P18848	R-HSA-1791150;R-HSA-1791107
R-HSA-499943	Interconversion of nucleotide di- and triphosphates	1	81	0	30	0.00568501	0.333077	0.39807	2	33	0.00268118	9606	Homo sapiens	RRM2				R-HSA-111751;R-HSA-111742
R-HSA-8951936	RUNX3 regulates p14-ARF	0	16	1	98	0.00112296	0.335513	0.39807	1	8	0.000649984	9606	Homo sapiens			CDK1	P24385	R-HSA-8952058
R-HSA-75815	Ubiquitin-dependent degradation of Cyclin D	0	54	1	61	0.00379001	0.340359	0.39807	2	5	0.00040624	9606	Homo sapiens			CDK1	P24385	R-HSA-75824;R-HSA-75823
R-HSA-418990	Adherens junctions interactions	0	35	2	88	0.00245649	0.342769	0.39807	1	16	0.00129997	9606	Homo sapiens			RACGAP1;ECT2	P35221	R-HSA-419002
R-HSA-5358346	Hedgehog ligand biogenesis	0	72	1	44	0.00505334	0.34517	0.39807	1	15	0.00121872	9606	Homo sapiens			MAD2L1	P78536	R-HSA-5362793
R-HSA-381042	PERK regulates gene expression	0	42	1	82	0.00294778	0.347563	0.39807	6	11	0.000893728	9606	Homo sapiens			NDC80	P18848	R-HSA-517731;R-HSA-1791180;R-HSA-1791107;R-HSA-1791056;R-HSA-1791095;R-HSA-381128
R-HSA-2559584	Formation of Senescence-Associated Heterochromatin Foci (SAHF)	1	17	2	106	0.00119315	0.349947	0.39807	2	2	0.000162496	9606	Homo sapiens	HIST1H1A	Q02539	HIST2H3D;HIST1H3E;HIST1H3I	Q9Y294	R-HSA-3878123;R-HSA-4647594
R-HSA-69052	Switching of origins to a post-replicative state	1	92	4	39	0.00645705	0.349947	0.39807	8	9	0.000731232	9606	Homo sapiens	CCNA2	P20248	HIST2H3D;CDK1;HIST1H3E;CCNA2;HIST1H3I	Q13415;P49736;Q99741	R-HSA-68944;R-HSA-68947;R-HSA-68946;R-HSA-68948;R-HSA-69015;R-HSA-69019;R-HSA-69005;R-HSA-69006
R-HSA-5205685	Pink/Parkin Mediated Mitophagy	0	22	1	106	0.00154408	0.352322	0.39807	2	8	0.000649984	9606	Homo sapiens			CDK1	P21796	R-HSA-5205673;R-HSA-5205682
R-HSA-982772	Growth hormone receptor signaling	0	29	1	97	0.00203537	0.354689	0.39807	1	28	0.00227494	9606	Homo sapiens			MAD2L1	P78536	R-HSA-1168777
R-HSA-445989	TAK1 activates NFkB by phosphorylation and activation of IKKs complex	0	39	2	91	0.00273723	0.357047	0.39807	1	5	0.00040624	9606	Homo sapiens			CALB1;AURKA	Q9Y6K9;O14920	R-HSA-5609665
R-HSA-6783310	Fanconi Anemia Pathway	1	42	1	94	0.00294778	0.361738	0.39807	11	13	0.00105622	9606	Homo sapiens	FANCD2	Q9BXW9	FANCD2	Q9NVI1;Q9HB96	R-HSA-6786166;R-HSA-6785126;R-HSA-6785732;R-HSA-6785986;R-HSA-6785361;R-HSA-6788385;R-HSA-6785342;R-HSA-6786171;R-HSA-6786155;R-HSA-6785594;R-HSA-6788392
R-HSA-6803205	TP53 regulates transcription of several additional cell death genes whose specific roles in p53-dependent apoptosis remain uncertain	0	28	3	100	0.00196519	0.361738	0.39807	2	19	0.00154371	9606	Homo sapiens			CDK1;MELK;AURKA	O15392;Q9BZR8	R-HSA-6797763;R-HSA-6791323
R-HSA-8953750	Transcriptional Regulation by E2F6	2	46	7	323	0.00322852	0.363397	0.39807	8	33	0.00268118	9606	Homo sapiens	RRM2	ENSG00000171848;P31350	TOP2A;SGOL1;FANCD2;HIST1H3E;TPX2;CCNA2;HIST3H3;HIST1H3I	P38398;Q09028;Q13185;Q01094;P45973	R-HSA-9007640;R-HSA-8961982;R-HSA-9007646;R-HSA-9007283;R-HSA-9007605;R-HSA-8953556;R-HSA-9007447;R-HSA-9007591
R-HSA-112409	RAF-independent MAPK1/3 activation	1	28	4	103	0.00196519	0.364071	0.39807	1	12	0.000974976	9606	Homo sapiens	CDK1	P06493	CKS2;CDKN3;CCNB2;CCNA2	P06493	R-HSA-112342
R-HSA-69002	DNA Replication Pre-Initiation	0	88	3	54	0.00617631	0.373318	0.39807	7	21	0.00170621	9606	Homo sapiens			NDC80;CDK1;CCNA2	Q13415;O75496;Q99741;Q9H211	R-HSA-68688;R-HSA-69299;R-HSA-68611;R-HSA-68712;R-HSA-68826;R-HSA-68637;R-HSA-68940
R-HSA-110313	Translesion synthesis by Y family DNA polymerases bypasses lesions on DNA template	0	48	1	88	0.00336889	0.373318	0.39807	1	28	0.00227494	9606	Homo sapiens			CDC20	Q9UI95	R-HSA-110322
R-HSA-351906	Apoptotic cleavage of cell adhesion proteins	0	11	2	120	0.000772038	0.375609	0.39807	2	10	0.00081248	9606	Homo sapiens			TOP2A;ECT2	P12830;P35222	R-HSA-202939;R-HSA-202969
R-HSA-6804757	Regulation of TP53 Degradation	2	43	1	327	0.00301797	0.376457	0.39807	2	30	0.00243744	9606	Homo sapiens	CCNA2;CDK1	P20248;P06493	HIST1H3E;HIST1H3I	Q9BVI0	R-HSA-5633460;R-HSA-6793661
R-HSA-9604323	Negative regulation of NOTCH4 signaling	0	57	1	76	0.00400056	0.380166	0.39807	1	6	0.000487488	9606	Homo sapiens			CCNA2	P31749	R-HSA-9604328
R-HSA-380270	Recruitment of mitotic centrosome proteins and complexes	1	81	2	53	0.00568501	0.382433	0.39807	3	3	0.000243744	9606	Homo sapiens	CDK1	P06493	RACGAP1;AURKA	P53350	R-HSA-380311;R-HSA-380455;R-HSA-380283
R-HSA-9022692	Regulation of MECP2 expression and activity	0	39	3	94	0.00273723	0.382433	0.39807	3	14	0.00113747	9606	Homo sapiens			CDK1;HIST1H3E;HIST3H3;HIST1H3I	P42858;Q96GD4;Q14739	R-HSA-9023592;R-HSA-9023132;R-HSA-9018594
R-HSA-380259	Loss of Nlp from mitotic centrosomes	1	71	2	65	0.00498316	0.384691	0.39807	2	2	0.000162496	9606	Homo sapiens	CDK1	P06493	RACGAP1;AURKA	P53350	R-HSA-380272;R-HSA-380303
R-HSA-180746	Nuclear import of Rev protein	0	41	1	96	0.0028776	0.384691	0.39807	2	7	0.000568736	9606	Homo sapiens			AURKA	P06748	R-HSA-180736;R-HSA-180725
R-HSA-9615017	FOXO-mediated transcription of oxidative stress, metabolic and neuronal genes	0	49	1	89	0.00343908	0.384691	0.39807	9	34	0.00276243	9606	Homo sapiens			CDK1	Q12778	R-HSA-9623059;R-HSA-9625699;R-HSA-9622980;R-HSA-9625828;R-HSA-9623018;R-HSA-9623240;R-HSA-9617833;R-HSA-9625324;R-HSA-9625101
R-HSA-187577	SCF(Skp2)-mediated degradation of p27/p21	1	62	4	79	0.00435149	0.386941	0.39807	5	7	0.000568736	9606	Homo sapiens	CCNA2	P20248	CDK1;CDKN3;CDK1;CCNA2	P61024	R-HSA-187552;R-HSA-187520;R-HSA-187574;R-HSA-187575;R-HSA-187545
R-HSA-380284	Loss of proteins required for interphase microtubule organization from the centrosome	1	71	2	67	0.00498316	0.389183	0.39807	3	3	0.000243744	9606	Homo sapiens	CDK1	P06493	RACGAP1;AURKA	P53350	R-HSA-380294;R-HSA-380272;R-HSA-380303
R-HSA-192823	Viral mRNA Translation	0	114	1	22	0.00800112	0.389183	0.39807	1	2	0.000162496	9606	Homo sapiens			HIST1H1A	P03496	R-HSA-192841
R-HSA-416482	G alpha (12/13) signalling events	1	85	0	55	0.00596575	0.389183	0.39807	1	14	0.00113747	9606	Homo sapiens	ECT2				R-HSA-419166
R-HSA-400511	Synthesis, secretion, and inactivation of Glucose-dependent Insulinotropic Polypeptide (GIP)	0	22	1	115	0.00154408	0.391417	0.39807	1	7	0.000568736	9606	Homo sapiens			CDKN3	P26367	R-HSA-400500
R-HSA-157118	Signaling by NOTCH	4	257	1	659	0.0180376	0.394073	0.39807	4	152	0.0123497	9606	Homo sapiens	HIST1H2BH;HIST1H3I;HIST2H3D;HIST1H3E	Q93079;Q71DI3;P68431;P62807	CCNA2	P31749	R-HSA-9604834;R-HSA-9604328;R-HSA-9604831;R-HSA-9604829
R-HSA-8849469	PTK6 Regulates RTKs and Their Effectors AKT1 and DOK1	0	11	1	129	0.000772038	0.39586	0.39807	1	8	0.000649984	9606	Homo sapiens			CCNA2	P31749	R-HSA-8848751
R-HSA-5693616	Presynaptic phase of homologous DNA pairing and strand exchange	0	41	1	110	0.0028776	0.39807	0.39807	2	5	0.00040624	9606	Homo sapiens			FANCD2	P51587	R-HSA-5685242;R-HSA-5693561
R-HSA-430116	GP1b-IX-V activation signalling	0	12	1	129	0.000842223	0.39807	0.39807	1	7	0.000568736	9606	Homo sapiens			CCNB2	P21333	R-HSA-430096
R-HSA-5620924	Intraflagellar transport	0	56	1	109	0.00393038	0.404652	0.404652	2	12	0.000974976	9606	Homo sapiens			NDC80	Q8IY31	R-HSA-5617828;R-HSA-5617825
R-HSA-73893	DNA Damage Bypass	0	57	1	95	0.00400056	0.404652	0.404652	1	34	0.00276243	9606	Homo sapiens			CDC20	Q9UI95	R-HSA-110322
R-HSA-8951430	RUNX3 regulates WNT signaling	0	10	1	140	0.000701853	0.413317	0.413317	1	5	0.00040624	9606	Homo sapiens			CDK1	P24385	R-HSA-8951443
R-HSA-380287	Centrosome maturation	1	83	2	67	0.00582538	0.415463	0.415463	6	6	0.000487488	9606	Homo sapiens	CDK1	P06493	RACGAP1;AURKA	P53350	R-HSA-380311;R-HSA-380455;R-HSA-380294;R-HSA-380272;R-HSA-380303;R-HSA-380283
R-HSA-5693579	Homologous DNA Pairing and Strand Exchange	0	44	1	117	0.00308815	0.415463	0.415463	2	8	0.000649984	9606	Homo sapiens			FANCD2	P51587	R-HSA-5685242;R-HSA-5693561
R-HSA-2032785	YAP1- and WWTR1 (TAZ)-stimulated gene expression	0	18	1	138	0.00126334	0.419734	0.419734	1	9	0.000731232	9606	Homo sapiens			BUB1B	Q92831	R-HSA-2032794
R-HSA-5205647	Mitophagy	0	31	1	131	0.00217574	0.421857	0.421857	2	15	0.00121872	9606	Homo sapiens			CDK1	P21796	R-HSA-5205673;R-HSA-5205682
R-HSA-381771	Synthesis, secretion, and inactivation of Glucagon-like Peptide-1 (GLP-1)	0	43	1	110	0.00301797	0.423973	0.423973	1	7	0.000568736	9606	Homo sapiens			CDKN3	P26367	R-HSA-381799
R-HSA-159227	Transport of the SLBP independent Mature mRNA	0	39	1	121	0.00273723	0.428182	0.428182	2	3	0.000243744	9606	Homo sapiens			CDK1	Q86V81	R-HSA-158484;R-HSA-111439
R-HSA-373753	Nephrin family interactions	0	25	1	136	0.00175463	0.428182	0.428182	1	13	0.00105622	9606	Homo sapiens			RACGAP1	Q9Y5K6	R-HSA-373727
R-HSA-450513	Tristetraprolin (TTP, ZFP36) binds and destabilizes mRNA	0	19	1	139	0.00133352	0.430275	0.430275	1	4	0.000324992	9606	Homo sapiens			RACGAP1	P31946	R-HSA-450394
R-HSA-210745	Regulation of gene expression in beta cells	0	35	2	126	0.00245649	0.438572	0.438572	4	12	0.000974976	9606	Homo sapiens			CDK1;CDKN3	Q12778;P26367	R-HSA-211178;R-HSA-211289;R-HSA-211272;R-HSA-211164
R-HSA-159231	Transport of Mature mRNA Derived from an Intronless Transcript	0	46	1	121	0.00322852	0.442676	0.442676	2	3	0.000243744	9606	Homo sapiens			CDK1	Q86V81	R-HSA-77594;R-HSA-158447
R-HSA-71406	Pyruvate metabolism and Citric Acid (TCA) cycle	0	98	1	66	0.00687816	0.442676	0.442676	1	36	0.00292493	9606	Homo sapiens			CDK1	P21796	R-HSA-9012374
R-HSA-177243	Interactions of Rev with host cellular proteins	0	46	1	124	0.00322852	0.450794	0.450794	2	16	0.00129997	9606	Homo sapiens			AURKA	P06748	R-HSA-180736;R-HSA-180725
R-HSA-400508	Incretin synthesis, secretion, and inactivation	0	47	1	121	0.00329871	0.45481	0.45481	2	14	0.00113747	9606	Homo sapiens			CDKN3	P26367	R-HSA-381799;R-HSA-400500
R-HSA-9018519	Estrogen-dependent gene expression	4	154	1	833	0.0108085	0.459759	0.459759	14	66	0.00536237	9606	Homo sapiens	HIST1H2BH;HIST1H3I;HIST2H3D;HIST1H3E	Q93079;Q71DI3;P68431;P62807	CDK1	P24385	R-HSA-9009065;R-HSA-9011981;R-HSA-9011949;R-HSA-9011983;R-HSA-9011950;R-HSA-9012000;R-HSA-9009378;R-HSA-9011941;R-HSA-9011975;R-HSA-9009371;R-HSA-9011966;R-HSA-9011985;R-HSA-9011952;R-HSA-9011984
R-HSA-5638303	Inhibition of Signaling by Overexpressed EGFR	0	14	2	158	0.000982594	0.460779	0.460779	1	2	0.000162496	9606	Homo sapiens			CDK1;AURKA	P00533	R-HSA-1248677
R-HSA-5638302	Signaling by Overexpressed Wild-Type EGFR in Cancer	0	14	2	158	0.000982594	0.460779	0.460779	1	2	0.000162496	9606	Homo sapiens			CDK1;AURKA	P00533	R-HSA-1248677
R-HSA-69541	Stabilization of p53	0	59	1	117	0.00414093	0.460779	0.460779	1	15	0.00121872	9606	Homo sapiens			HIST1H3E;HIST1H3I	Q9BVI0	R-HSA-5633460
R-HSA-159230	Transport of the SLBP Dependant Mature mRNA	0	40	1	141	0.00280741	0.466683	0.466683	2	3	0.000243744	9606	Homo sapiens			CDK1	Q86V81	R-HSA-77587;R-HSA-159050
R-HSA-8866911	TFAP2 (AP-2) family regulates transcription of cell cycle factors	0	6	3	166	0.000421112	0.466683	0.466683	1	4	0.000324992	9606	Homo sapiens			CDK1;CDKN3;CCNA2	P38936	R-HSA-8865256
R-HSA-6804760	Regulation of TP53 Activity through Methylation	0	23	1	157	0.00161426	0.474457	0.474457	1	12	0.000974976	9606	Homo sapiens			HIST1H3E;HIST1H3I	Q9Y468	R-HSA-3222116
R-HSA-9617629	Regulation of FOXO transcriptional activity by acetylation	0	16	1	170	0.00112296	0.476383	0.476383	3	9	0.000731232	9606	Homo sapiens			CDK1	Q12778	R-HSA-9626962;R-HSA-9626928;R-HSA-9626945
R-HSA-446353	Cell-extracellular matrix interactions	0	19	1	166	0.00133352	0.476383	0.476383	3	10	0.00081248	9606	Homo sapiens			HIST1H3E;HIST1H3I	Q8WUP2	R-HSA-430341;R-HSA-446364;R-HSA-430347
R-HSA-5336415	Uptake and function of diphtheria toxin	0	10	1	170	0.000701853	0.476383	0.476383	1	5	0.00040624	9606	Homo sapiens			CDKN3	P08238	R-HSA-5336420
R-HSA-4641262	Disassembly of the destruction complex and recruitment of AXIN to the membrane	0	33	1	154	0.00231611	0.478302	0.478302	1	7	0.000568736	9606	Homo sapiens			TOP2A	P35222	R-HSA-201685
R-HSA-5260271	Diseases of Immune System	0	34	2	157	0.0023863	0.478302	0.478302	2	15	0.00121872	9606	Homo sapiens			CALB1;AURKA	Q9Y6K9;O14920	R-HSA-5228840;R-HSA-5262921
R-HSA-5602358	Diseases associated with the TLR signaling cascade	0	34	2	157	0.0023863	0.478302	0.478302	2	15	0.00121872	9606	Homo sapiens			CALB1;AURKA	Q9Y6K9;O14920	R-HSA-5228840;R-HSA-5262921
R-HSA-8854050	FBXL7 down-regulates AURKA during mitotic entry and in early mitosis	1	55	3	127	0.00386019	0.480214	0.480214	4	6	0.000487488	9606	Homo sapiens	AURKA	O14965	CDK1;TPX2;CCNA2	P63208;O14965;Q13616	R-HSA-8854052;R-HSA-8854044;R-HSA-8854041;R-HSA-8853496
R-HSA-159234	Transport of Mature mRNAs Derived from Intronless Transcripts	0	47	1	141	0.00329871	0.480214	0.480214	6	9	0.000731232	9606	Homo sapiens			CDK1	Q86V81	R-HSA-77587;R-HSA-158484;R-HSA-159050;R-HSA-77594;R-HSA-158447;R-HSA-111439
R-HSA-201681	TCF dependent signaling in response to WNT	5	216	3	1099	0.01516	0.481209	0.481209	12	71	0.00576861	9606	Homo sapiens	HIST3H3;HIST1H2BH;HIST1H3I;HIST2H3D;HIST1H3E	Q93079;Q71DI3;P68431;P62807;Q16695	TOP2A;FANCD2;HIST1H3E;HIST1H3I	P35222;O00255;P63104	R-HSA-3299569;R-HSA-5368580;R-HSA-201685;R-HSA-201669;R-HSA-3772430;R-HSA-3769393;R-HSA-3364026;R-HSA-3364042;R-HSA-3364014;R-HSA-3769383;R-HSA-3451147;R-HSA-5626938
R-HSA-203615	eNOS activation	0	37	1	146	0.00259686	0.482119	0.482119	1	20	0.00162496	9606	Homo sapiens			CCNA2	P31749	R-HSA-202137
R-HSA-421270	Cell-cell junction organization	0	67	2	123	0.00470241	0.482119	0.482119	1	21	0.00170621	9606	Homo sapiens			RACGAP1;ECT2	P35221	R-HSA-419002
R-HSA-69239	Synthesis of DNA	1	132	4	70	0.00926446	0.485908	0.485908	8	26	0.00211245	9606	Homo sapiens	CCNA2	P20248	HIST2H3D;CDK1;HIST1H3E;CCNA2;HIST1H3I	Q13415;P49736;Q99741	R-HSA-68944;R-HSA-68947;R-HSA-68946;R-HSA-68948;R-HSA-69015;R-HSA-69019;R-HSA-69005;R-HSA-69006
R-HSA-6804759	Regulation of TP53 Activity through Association with Co-factors	0	17	1	167	0.00119315	0.485908	0.485908	3	11	0.000893728	9606	Homo sapiens			HIST1H3E;HIST1H3I	Q9BVI0	R-HSA-3222259;R-HSA-6805792;R-HSA-6805785
R-HSA-5620912	Anchoring of the basal body to the plasma membrane	1	99	0	104	0.00694834	0.487793	0.487793	8	9	0.000731232	9606	Homo sapiens	CDK1				R-HSA-5626228;R-HSA-5626227;R-HSA-5626220;R-HSA-5626223;R-HSA-5626681;R-HSA-5617816;R-HSA-5626699;R-HSA-5638009
R-HSA-844456	The NLRP3 inflammasome	0	23	1	169	0.00161426	0.48967	0.48967	1	18	0.00146246	9606	Homo sapiens			CDKN3	P08238	R-HSA-874087
R-HSA-168638	NOD1/2 Signaling Pathway	0	39	1	160	0.00273723	0.491541	0.491541	1	17	0.00138122	9606	Homo sapiens			CALB1	Q9Y6K9	R-HSA-622415
R-HSA-6794362	Protein-protein interactions at synapses	0	93	1	101	0.00652723	0.498957	0.498957	3	33	0.00268118	9606	Homo sapiens			AURKA	P23468	R-HSA-6797810;R-HSA-6800380;R-HSA-6797803
R-HSA-450385	Butyrate Response Factor 1 (BRF1) binds and destabilizes mRNA	0	19	2	176	0.00133352	0.502625	0.502625	3	6	0.000487488	9606	Homo sapiens			RACGAP1;CCNA2	P31749;P31946	R-HSA-450406;R-HSA-482788;R-HSA-450490
R-HSA-622312	Inflammasomes	0	33	1	171	0.00231611	0.502625	0.502625	1	28	0.00227494	9606	Homo sapiens			CDKN3	P08238	R-HSA-874087
R-HSA-9634638	Estrogen-dependent nuclear events downstream of ESR-membrane signaling	0	29	4	171	0.00203537	0.506267	0.506267	3	12	0.000974976	9606	Homo sapiens			CDK1;CDKN3;CDK1;CCNA2	P24385;P46527	R-HSA-9632868;R-HSA-9623355;R-HSA-9632873
R-HSA-3700989	Transcriptional Regulation by TP53	7	486	11	1472	0.0341101	0.50632	0.50632	30	259	0.0210432	9606	Homo sapiens	CCNA2;TPX2;FANCD2;CDK1;AURKA	P20248;ENST00000419585;P06493;Q9BXW9;Q9ULW0;ENSG00000144554;O14965	NDC80;PBK;CDK1;CDKN3;MELK;HIST1H3E;AURKA;HIST3H3;TPX2;CCNA2;HIST1H3I;CCNA2	Q9Y468;O15392;P31947;P30307;P06748;P04637;P38936;O75909;Q9BVI0;Q9BZR8;Q96GD4;O14965;Q9NPI1;Q01094	R-HSA-6796647;R-HSA-6797606;R-HSA-3222259;R-HSA-6803875;R-HSA-6797090;R-HSA-6805792;R-HSA-6805103;R-HSA-6797100;R-HSA-6805109;R-HSA-6803890;R-HSA-3222116;R-HSA-6797616;R-HSA-6793661;R-HSA-6798268;R-HSA-187934;R-HSA-5633460;R-HSA-6791235;R-HSA-6797763;R-HSA-6805122;R-HSA-6801675;R-HSA-6803411;R-HSA-6798353;R-HSA-6797712;R-HSA-6803871;R-HSA-6802973;R-HSA-6804188;R-HSA-3222093;R-HSA-6791323;R-HSA-68…
R-HSA-6804754	Regulation of TP53 Expression	0	4	1	191	0.000280741	0.508078	0.508078	2	5	0.00040624	9606	Homo sapiens			PBK	P04637	R-HSA-6804188;R-HSA-6804762
R-HSA-5218920	VEGFR2 mediated vascular permeability	0	44	1	158	0.00308815	0.508078	0.508078	1	15	0.00121872	9606	Homo sapiens			CCNA2	P31749	R-HSA-202137
R-HSA-9617828	FOXO-mediated transcription of cell cycle genes	0	27	4	172	0.001895	0.513471	0.513471	4	22	0.00178746	9606	Homo sapiens			CDK1;CDKN3;CDK1;CCNA2	P46527;Q12778;P38936;Q08999	R-HSA-9625510;R-HSA-6803411;R-HSA-9617848;R-HSA-9620813
R-HSA-180024	DARPP-32 events	0	35	3	168	0.00245649	0.515256	0.515256	2	12	0.000974976	9606	Homo sapiens			CDKN3;CASC5;CCNA2	Q00535;P62136	R-HSA-180038;R-HSA-180047
R-HSA-2179392	EGFR Transactivation by Gastrin	0	13	2	189	0.000912409	0.515256	0.515256	1	6	0.000487488	9606	Homo sapiens			CDK1;AURKA	P00533	R-HSA-2179387
R-HSA-8878171	Transcriptional regulation by RUNX1	4	261	3	809	0.0183184	0.517645	0.517645	25	132	0.0107247	9606	Homo sapiens	HIST1H2BH;HIST1H3I;HIST2H3D;HIST1H3E	Q93079;Q71DI3;P68431;P62807	CDKN3;BUB1B;HIST1H3E;HIST1H3I	Q02548;Q92831;Q03164	R-HSA-8936584;R-HSA-8937097;R-HSA-8937037;R-HSA-8865482;R-HSA-8938951;R-HSA-8937113;R-HSA-8937050;R-HSA-8865491;R-HSA-8936989;R-HSA-8937118;R-HSA-8936979;R-HSA-8865498;R-HSA-8936599;R-HSA-8936616;R-HSA-8936621;R-HSA-8865505;R-HSA-8936608;R-HSA-8936481;R-HSA-8936995;R-HSA-8937016;R-HSA-8935740;R-HSA-8937022;R-HSA-8935730;R-HSA-8935731;R-HSA-8936628
R-HSA-180534	Vpu mediated degradation of CD4	0	53	2	158	0.00371982	0.529303	0.529303	1	5	0.00040624	9606	Homo sapiens			CDK1;CCNA2	P63208	R-HSA-180599
R-HSA-69306	DNA Replication	1	141	5	98	0.00989613	0.541265	0.541265	15	47	0.00381865	9606	Homo sapiens	CCNA2	P20248	NDC80;HIST2H3D;CDK1;HIST1H3E;CCNA2;HIST1H3I	Q13415;O75496;P49736;Q99741;Q9H211	R-HSA-68611;R-HSA-68712;R-HSA-69005;R-HSA-68940;R-HSA-69006;R-HSA-68688;R-HSA-68944;R-HSA-69299;R-HSA-68947;R-HSA-68946;R-HSA-68948;R-HSA-69015;R-HSA-69019;R-HSA-68826;R-HSA-68637
R-HSA-4755510	SUMOylation of immune response proteins	0	11	1	214	0.000772038	0.547965	0.547965	1	5	0.00040624	9606	Homo sapiens			CALB1	Q9Y6K9	R-HSA-4755411
R-HSA-186712	Regulation of beta-cell development	0	67	2	155	0.00470241	0.549625	0.549625	4	26	0.00211245	9606	Homo sapiens			CDK1;CDKN3	Q12778;P26367	R-HSA-211178;R-HSA-211289;R-HSA-211272;R-HSA-211164
R-HSA-4570464	SUMOylation of RNA binding proteins	0	51	1	175	0.00357945	0.552926	0.552926	1	4	0.000324992	9606	Homo sapiens			AURKA	P61978	R-HSA-4570499
R-HSA-2173782	Binding and Uptake of Ligands by Scavenger Receptors	0	167	1	55	0.0117209	0.552926	0.552926	1	33	0.00268118	9606	Homo sapiens			SKA1	A1L4H1	R-HSA-8878603
R-HSA-109582	Hemostasis	8	821	17	1503	0.0576221	0.55822	0.55822	12	327	0.0265681	9606	Homo sapiens	CENPE;RACGAP1;KIF2C;HIST1H3I;KIF20A;KIF11;HIST2H3D;HIST1H3E	Q9H0H5;O95235;Q02224;Q71DI3;P68431;Q99661;Q8N4N8;P52732	CCNA2;CKS2;SGOL1;BUB1B;CDKN3;HIST1H3E;SHCBP1;CCNA2;HIST1H3I;CDKN3;ECT2;NUF2;MKI67;CCNA2;SHCBP1;HIST3H3;CDC20;CCNB2	Q9H0H5;Q00535;Q02224;P21333;P24941;Q9NS87;P45973	R-HSA-997263;R-HSA-984606;R-HSA-983259;R-HSA-994106;R-HSA-430096;R-HSA-1013881;R-HSA-1013833;R-HSA-990489;R-HSA-984648;R-HSA-984821;R-HSA-983266;R-HSA-984689
R-HSA-6806003	Regulation of TP53 Expression and Degradation	2	46	2	477	0.00322852	0.558936	0.558936	4	35	0.00284368	9606	Homo sapiens	CCNA2;CDK1	P20248;P06493	PBK;HIST1H3E;HIST1H3I	P04637;Q9BVI0	R-HSA-5633460;R-HSA-6793661;R-HSA-6804188;R-HSA-6804762
R-HSA-69580	p53-Dependent G1/S DNA damage checkpoint	1	70	4	167	0.00491297	0.559458	0.559458	3	22	0.00178746	9606	Homo sapiens	CCNA2	P20248	CDK1;CDKN3;HIST1H3E;CCNA2;HIST1H3I	P38936;Q9BVI0	R-HSA-5633460;R-HSA-6803411;R-HSA-187934
R-HSA-69563	p53-Dependent G1 DNA Damage Response	1	70	4	167	0.00491297	0.559458	0.559458	3	22	0.00178746	9606	Homo sapiens	CCNA2	P20248	CDK1;CDKN3;HIST1H3E;CCNA2;HIST1H3I	P38936;Q9BVI0	R-HSA-5633460;R-HSA-6803411;R-HSA-187934
R-HSA-450604	KSRP (KHSRP) binds and destabilizes mRNA	0	20	2	207	0.00140371	0.561077	0.561077	2	5	0.00040624	9606	Homo sapiens			HIST1H3E;CCNA2;HIST1H3I	P31749;P63104	R-HSA-450499;R-HSA-450620
R-HSA-445144	Signal transduction by L1	0	25	2	213	0.00175463	0.573813	0.573813	1	11	0.000893728	9606	Homo sapiens			CDK1;AURKA	P00533	R-HSA-445069
R-HSA-199991	Membrane Trafficking	6	665	3	1153	0.0466732	0.578894	0.578894	4	218	0.0177121	9606	Homo sapiens	CENPE;RACGAP1;KIF2C;KIF20A;KIF11	Q9H0H5;O95235;Q02224;Q99661;Q8N4N8;P52732	NDC80;NDC80;SKA1	Q9UL45;O14964	R-HSA-5671702;R-HSA-429815;R-HSA-6811426;R-HSA-6811423
R-HSA-69615	G1/S DNA Damage Checkpoints	1	72	4	181	0.00505334	0.583125	0.583125	3	26	0.00211245	9606	Homo sapiens	CCNA2	P20248	CDK1;CDKN3;HIST1H3E;CCNA2;HIST1H3I	P38936;Q9BVI0	R-HSA-5633460;R-HSA-6803411;R-HSA-187934
R-HSA-2173795	Downregulation of SMAD2/3:SMAD4 transcriptional activity	0	27	2	223	0.001895	0.583125	0.583125	2	21	0.00170621	9606	Homo sapiens			TOP2A;HIST1H3E;HIST1H3I	P09874	R-HSA-2187330;R-HSA-2187325
R-HSA-193648	NRAGE signals death through JNK	1	63	0	184	0.00442167	0.586185	0.586185	1	7	0.000568736	9606	Homo sapiens	ECT2				R-HSA-205039
R-HSA-3371453	Regulation of HSF1-mediated heat shock response	0	113	1	138	0.00793094	0.589222	0.589222	4	14	0.00113747	9606	Homo sapiens			BUB1	Q00613	R-HSA-3371435;R-HSA-3371531;R-HSA-4793925;R-HSA-4793911
R-HSA-5633007	Regulation of TP53 Activity	4	178	4	984	0.012493	0.589977	0.589977	12	98	0.0079623	9606	Homo sapiens	CCNA2;TPX2;CDK1;AURKA	P20248;P06493;Q9ULW0;O14965	PBK;CDK1;HIST1H3E;HIST3H3;HIST1H3I	Q9Y468;Q9NPI1;P04637;Q9BVI0;Q96GD4	R-HSA-5633460;R-HSA-3222259;R-HSA-6805109;R-HSA-6805122;R-HSA-3222116;R-HSA-6805792;R-HSA-6805103;R-HSA-6793661;R-HSA-6804188;R-HSA-3222093;R-HSA-6804762;R-HSA-6805785
R-HSA-881907	Gastrin-CREB signalling pathway via PKC and MAPK	0	24	2	225	0.00168445	0.590732	0.590732	1	9	0.000731232	9606	Homo sapiens			CDK1;AURKA	P00533	R-HSA-2179387
R-HSA-202131	Metabolism of nitric oxide: eNOS activation and regulation	0	41	1	209	0.0028776	0.592237	0.592237	1	26	0.00211245	9606	Homo sapiens			CCNA2	P31749	R-HSA-202137
R-HSA-69656	Cyclin A:Cdk2-associated events at S phase entry	1	90	10	177	0.00631668	0.59523	0.59523	15	19	0.00154371	9606	Homo sapiens	CCNA2	P20248	CCNA2;CKS2;CDK1;CDKN3;CCNA2;CDK1;CDKN3;CDC20;CCNB2;CCNA2	P46527;P38936;P24941;P61024	R-HSA-187552;R-HSA-187520;R-HSA-174273;R-HSA-174054;R-HSA-187948;R-HSA-187916;R-HSA-187949;R-HSA-187506;R-HSA-187574;R-HSA-187575;R-HSA-187828;R-HSA-174164;R-HSA-187545;R-HSA-187934;R-HSA-174110
R-HSA-674695	RNA Polymerase II Pre-transcription Events	0	88	2	186	0.00617631	0.596719	0.596719	2	17	0.00138122	9606	Homo sapiens			CDKN3;HIST1H3E;HIST1H3I	Q9H3P2;Q9Y5B9;Q08945	R-HSA-112437;R-HSA-112429
R-HSA-168273	Influenza Viral RNA Transcription and Replication	0	175	1	88	0.0122824	0.604081	0.604081	1	14	0.00113747	9606	Homo sapiens			HIST1H1A	P03496	R-HSA-192841
R-HSA-1280218	Adaptive Immune System	7	999	1	1187	0.0701151	0.608591	0.608591	6	261	0.0212057	9606	Homo sapiens	CDC20;CENPE;RACGAP1;KIF2C;KIF20A;KIF11	Q9H0H5;O95235;Q12834;Q02224;Q99661;Q8N4N8;P52732	ECT2	P12830	R-HSA-2213248;R-HSA-983147;R-HSA-199079;R-HSA-983157;R-HSA-983156;R-HSA-983140
R-HSA-9013694	Signaling by NOTCH4	0	92	1	176	0.00645705	0.612741	0.612741	1	20	0.00162496	9606	Homo sapiens			CCNA2	P31749	R-HSA-9604328
R-HSA-264876	Insulin processing	0	30	2	241	0.00210556	0.615585	0.615585	1	16	0.00129997	9606	Homo sapiens			NDC80;NUF2	Q8IYI6;Q9NV70	R-HSA-265177
R-HSA-432722	Golgi Associated Vesicle Biogenesis	0	61	1	216	0.0042813	0.61841	0.61841	1	7	0.000568736	9606	Homo sapiens			SKA1	Q9UL45	R-HSA-429815
R-HSA-6811558	PI5P, PP2A and IER3 Regulate PI3K/AKT Signaling	0	126	1	152	0.00884335	0.633581	0.633581	1	7	0.000568736	9606	Homo sapiens			CCNA2	P31749	R-HSA-6811504
R-HSA-3371556	Cellular response to heat stress	0	135	1	156	0.00947501	0.638948	0.638948	9	29	0.00235619	9606	Homo sapiens			BUB1	Q00613	R-HSA-3371586;R-HSA-5082409;R-HSA-3371591;R-HSA-3371435;R-HSA-3371531;R-HSA-5324632;R-HSA-5082391;R-HSA-4793925;R-HSA-4793911
R-HSA-5685942	HDR through Homologous Recombination (HRR)	0	72	1	233	0.00505334	0.648156	0.648156	2	19	0.00154371	9606	Homo sapiens			FANCD2	P51587	R-HSA-5685242;R-HSA-5693561
R-HSA-191273	Cholesterol biosynthesis	0	72	1	218	0.00505334	0.650744	0.650744	1	32	0.00259994	9606	Homo sapiens			HIST1H3E;HIST1H3I	Q14739	R-HSA-194674
R-HSA-5674400	Constitutive Signaling by AKT1 E17K in Cancer	0	32	1	267	0.00224593	0.653313	0.653313	15	18	0.00146246	9606	Homo sapiens			CCNA2	P31749	R-HSA-2399941;R-HSA-2243942;R-HSA-2400001;R-HSA-2399969;R-HSA-2399981;R-HSA-2399982;R-HSA-2399977;R-HSA-2399988;R-HSA-2219536;R-HSA-2399985;R-HSA-2399996;R-HSA-2399997;R-HSA-2399966;R-HSA-2399999;R-HSA-2399992
R-HSA-8951664	Neddylation	0	241	2	65	0.0169147	0.653313	0.653313	1	31	0.00251869	9606	Homo sapiens			CDK1;AURKA	O15392	R-HSA-8956026
R-HSA-69202	Cyclin E associated events during G1/S transition	1	88	10	227	0.00617631	0.655864	0.655864	8	20	0.00162496	9606	Homo sapiens	CCNA2	P20248	CCNA2;CKS2;CDK1;CDKN3;CCNA2;CDK1;CDKN3;CDC20;CCNB2;CCNA2	P46527;P38936;P24941;P61024	R-HSA-187506;R-HSA-187552;R-HSA-187520;R-HSA-187574;R-HSA-187575;R-HSA-69191;R-HSA-187828;R-HSA-187545
R-HSA-8939211	ESR-mediated signaling	4	256	4	1028	0.0179674	0.664098	0.664098	17	110	0.00893728	9606	Homo sapiens	HIST1H2BH;HIST1H3I;HIST2H3D;HIST1H3E	Q93079;Q71DI3;P68431;P62807	CDK1;CDKN3;CDK1;CCNA2	P24385;P46527	R-HSA-9009065;R-HSA-9011981;R-HSA-9011949;R-HSA-9011983;R-HSA-9011950;R-HSA-9012000;R-HSA-9623355;R-HSA-9009378;R-HSA-9011941;R-HSA-9011975;R-HSA-9009371;R-HSA-9632868;R-HSA-9011966;R-HSA-9011985;R-HSA-9011952;R-HSA-9011984;R-HSA-9632873
R-HSA-199418	Negative regulation of the PI3K/AKT network	0	134	1	174	0.00940483	0.668342	0.668342	1	10	0.00081248	9606	Homo sapiens			CCNA2	P31749	R-HSA-6811504
R-HSA-449836	Other interleukin signaling	0	24	1	292	0.00168445	0.675613	0.675613	3	17	0.00138122	9606	Homo sapiens			NDC80	P40222	R-HSA-9014074;R-HSA-449117;R-HSA-9014052
R-HSA-5653656	Vesicle-mediated transport	6	824	3	1183	0.0578327	0.680454	0.680454	5	251	0.0203932	9606	Homo sapiens	CENPE;RACGAP1;KIF2C;KIF20A;KIF11	Q9H0H5;O95235;Q02224;Q99661;Q8N4N8;P52732	NDC80;NDC80;SKA1	A1L4H1;Q9UL45;O14964	R-HSA-5671702;R-HSA-429815;R-HSA-6811426;R-HSA-6811423;R-HSA-8878603
R-HSA-917937	Iron uptake and transport	0	83	2	237	0.00582538	0.681552	0.681552	2	34	0.00276243	9606	Homo sapiens			CDK1;CCNA2	P63208;Q13616	R-HSA-5691167;R-HSA-5691131
R-HSA-983168	Antigen processing: Ubiquitination & Proteasome degradation	1	315	0	4	0.0221084	0.689687	0.689687	4	9	0.000731232	9606	Homo sapiens	CDC20				R-HSA-983147;R-HSA-983157;R-HSA-983156;R-HSA-983140
R-HSA-15869	Metabolism of nucleotides	1	254	0	68	0.0178271	0.689687	0.689687	2	135	0.0109685	9606	Homo sapiens	RRM2				R-HSA-111751;R-HSA-111742
R-HSA-5689896	Ovarian tumor domain proteases	1	43	4	291	0.00301797	0.695372	0.695372	1	14	0.00113747	9606	Homo sapiens	CDK1	P06493	CKS2;CDKN3;CCNB2;CCNA2	P06493	R-HSA-8940100
R-HSA-204998	Cell death signalling via NRAGE, NRIF and NADE	1	80	0	256	0.00561482	0.696496	0.696496	1	17	0.00138122	9606	Homo sapiens	ECT2				R-HSA-205039
R-HSA-512988	Interleukin-3, Interleukin-5 and GM-CSF signaling	0	50	1	297	0.00350926	0.697617	0.697617	1	38	0.00308742	9606	Homo sapiens			HIST1H3E;HIST1H3I	P63104	R-HSA-912757
R-HSA-9020702	Interleukin-1 signaling	0	109	2	267	0.0076502	0.707519	0.707519	2	46	0.00373741	9606	Homo sapiens			CALB1;AURKA	Q9Y6K9;O14920	R-HSA-5609665;R-HSA-209087
R-HSA-447043	Neurofascin interactions	0	9	2	328	0.000631668	0.708599	0.708599	1	7	0.000568736	9606	Homo sapiens			MAD2L1;RRM2	O00560	R-HSA-373738
R-HSA-195721	Signaling by WNT	5	331	3	1366	0.0232313	0.710628	0.710628	13	156	0.0126747	9606	Homo sapiens	HIST3H3;HIST1H2BH;HIST1H3I;HIST2H3D;HIST1H3E	Q93079;Q71DI3;P68431;P62807;Q16695	TOP2A;FANCD2;HIST1H3E;HIST1H3I	P35222;O00255;P63104	R-HSA-3299569;R-HSA-201669;R-HSA-3769393;R-HSA-3364026;R-HSA-195304;R-HSA-5626938;R-HSA-5368580;R-HSA-201685;R-HSA-3772430;R-HSA-3364042;R-HSA-3364014;R-HSA-3769383;R-HSA-3451147
R-HSA-165159	mTOR signalling	0	49	2	317	0.00343908	0.710748	0.710748	2	28	0.00227494	9606	Homo sapiens			RACGAP1;CCNA2	P31749;P31946	R-HSA-377186;R-HSA-5672824
R-HSA-5339562	Uptake and actions of bacterial toxins	0	60	1	291	0.00421112	0.712881	0.712881	1	65	0.00528112	9606	Homo sapiens			CDKN3	P08238	R-HSA-5336420
R-HSA-72202	Transport of Mature Transcript to Cytoplasm	0	90	1	284	0.00631668	0.718147	0.718147	6	13	0.00105622	9606	Homo sapiens			CDK1	Q86V81	R-HSA-77587;R-HSA-158484;R-HSA-159050;R-HSA-77594;R-HSA-158447;R-HSA-111439
R-HSA-5633008	TP53 Regulates Transcription of Cell Death Genes	0	83	3	281	0.00582538	0.718147	0.718147	2	68	0.00552486	9606	Homo sapiens			CDK1;MELK;AURKA	O15392;Q9BZR8	R-HSA-6797763;R-HSA-6791323
R-HSA-6804758	Regulation of TP53 Activity through Acetylation	0	39	1	312	0.00273723	0.720226	0.720226	1	14	0.00113747	9606	Homo sapiens			HIST1H3E;HIST1H3I	Q9NPI1	R-HSA-3222093
R-HSA-168643	Nucleotide-binding domain, leucine rich repeat containing receptor (NLR) signaling pathways	0	69	2	312	0.00484278	0.727385	0.727385	2	45	0.00365616	9606	Homo sapiens			CALB1;CDKN3	Q9Y6K9;P08238	R-HSA-622415;R-HSA-874087
R-HSA-5637810	Constitutive Signaling by EGFRvIII	0	27	2	342	0.001895	0.730398	0.730398	1	18	0.00146246	9606	Homo sapiens			CDK1;AURKA	P00533	R-HSA-1247999
R-HSA-5637812	Signaling by EGFRvIII in Cancer	0	27	2	342	0.001895	0.730398	0.730398	1	18	0.00146246	9606	Homo sapiens			CDK1;AURKA	P00533	R-HSA-1247999
R-HSA-216083	Integrin cell surface interactions	0	86	1	293	0.00603593	0.735346	0.735346	1	54	0.00438739	9606	Homo sapiens			ECT2	P12830	R-HSA-265422
R-HSA-3108214	SUMOylation of DNA damage response and repair proteins	0	81	4	303	0.00568501	0.740205	0.740205	6	24	0.00194995	9606	Homo sapiens			TOP2A;FANCD2;HIST1H3E;TPX2;HIST1H3I	P38398;Q14676;P09874	R-HSA-2997709;R-HSA-4551604;R-HSA-4570553;R-HSA-2997616;R-HSA-4551768;R-HSA-4570554
R-HSA-3232118	SUMOylation of transcription factors	0	20	2	364	0.00140371	0.744976	0.744976	2	11	0.000893728	9606	Homo sapiens			PBK;HIST1H3E;HIST1H3I	Q12888;P04637	R-HSA-2997723;R-HSA-2997706
R-HSA-1169410	Antiviral mechanism by IFN-stimulated genes	0	94	1	291	0.00659742	0.74686	0.74686	1	31	0.00251869	9606	Homo sapiens			CCNB2	P21333	R-HSA-8985123
R-HSA-1834949	Cytosolic sensors of pathogen-associated DNA	0	77	3	316	0.00540427	0.747796	0.747796	6	48	0.0038999	9606	Homo sapiens			TOP2A;FANCD2;HIST1H3E;HIST1H3I	P49959;P78527;P35222	R-HSA-3134904;R-HSA-3134901;R-HSA-3134821;R-HSA-3134883;R-HSA-3134914;R-HSA-3204303
R-HSA-2173796	SMAD2/SMAD3:SMAD4 heterotrimer regulates transcription	0	39	1	346	0.00273723	0.747796	0.747796	1	17	0.00138122	9606	Homo sapiens			FANCD2	O00255	R-HSA-2186643
R-HSA-1643713	Signaling by EGFR in Cancer	0	47	2	342	0.00329871	0.74873	0.74873	2	42	0.00341241	9606	Homo sapiens			CDK1;AURKA	P00533	R-HSA-1248677;R-HSA-1247999
R-HSA-446728	Cell junction organization	0	94	3	305	0.00659742	0.75151	0.75151	4	37	0.00300617	9606	Homo sapiens			RACGAP1;ECT2;HIST1H3E;HIST1H3I	Q8WUP2;P35221	R-HSA-430341;R-HSA-446364;R-HSA-419002;R-HSA-430347
R-HSA-5607764	CLEC7A (Dectin-1) signaling	0	120	1	298	0.00842223	0.757878	0.757878	1	45	0.00365616	9606	Homo sapiens			TOP2A	Q05655	R-HSA-5607734
R-HSA-1428517	The citric acid (TCA) cycle and respiratory electron transport	0	229	1	208	0.0160724	0.760558	0.760558	1	65	0.00528112	9606	Homo sapiens			CDK1	P21796	R-HSA-9012374
R-HSA-168255	Influenza Life Cycle	0	188	1	224	0.0131948	0.764086	0.764086	1	51	0.00414365	9606	Homo sapiens			HIST1H1A	P03496	R-HSA-192841
R-HSA-9009391	Extra-nuclear estrogen signaling	0	110	4	313	0.00772038	0.776865	0.776865	3	38	0.00308742	9606	Homo sapiens			CDK1;CDKN3;CDK1;CCNA2	P24385;P46527	R-HSA-9632868;R-HSA-9623355;R-HSA-9632873
R-HSA-399719	Trafficking of AMPA receptors	0	37	1	374	0.00259686	0.777692	0.777692	1	4	0.000324992	9606	Homo sapiens			PBK	Q12959	R-HSA-416320
R-HSA-975138	TRAF6 mediated induction of NFkB and MAP kinases upon TLR7/8 or 9 activation	0	102	2	340	0.0071589	0.777692	0.777692	1	48	0.0038999	9606	Homo sapiens			CALB1;AURKA	Q9Y6K9;O14920	R-HSA-5609665
R-HSA-2219528	PI3K/AKT Signaling in Cancer	0	134	1	289	0.00940483	0.780155	0.780155	15	21	0.00170621	9606	Homo sapiens			CCNA2	P31749	R-HSA-2399941;R-HSA-2243942;R-HSA-2400001;R-HSA-2399969;R-HSA-2399981;R-HSA-2399982;R-HSA-2399977;R-HSA-2399988;R-HSA-2219536;R-HSA-2399985;R-HSA-2399996;R-HSA-2399997;R-HSA-2399966;R-HSA-2399999;R-HSA-2399992
R-HSA-399721	Glutamate binding, activation of AMPA receptors and synaptic plasticity	0	39	1	377	0.00273723	0.781783	0.781783	1	9	0.000731232	9606	Homo sapiens			PBK	Q12959	R-HSA-416320
R-HSA-975871	MyD88 cascade initiated on plasma membrane	0	94	2	364	0.00659742	0.786594	0.786594	1	58	0.00471238	9606	Homo sapiens			CALB1;AURKA	Q9Y6K9;O14920	R-HSA-5609665
R-HSA-1632852	Macroautophagy	0	106	1	352	0.00743964	0.787385	0.787385	2	59	0.00479363	9606	Homo sapiens			CDK1	P21796	R-HSA-5205673;R-HSA-5205682
R-HSA-168176	Toll Like Receptor 5 (TLR5) Cascade	0	94	2	365	0.00659742	0.787385	0.787385	1	59	0.00479363	9606	Homo sapiens			CALB1;AURKA	Q9Y6K9;O14920	R-HSA-5609665
R-HSA-168142	Toll Like Receptor 10 (TLR10) Cascade	0	94	2	366	0.00659742	0.787385	0.787385	1	59	0.00479363	9606	Homo sapiens			CALB1;AURKA	Q9Y6K9;O14920	R-HSA-5609665
R-HSA-111465	Apoptotic cleavage of cellular proteins	0	38	2	402	0.00266704	0.7913	0.7913	3	38	0.00308742	9606	Homo sapiens			TOP2A;ECT2	Q05655;P12830;P35222	R-HSA-202939;R-HSA-202969;R-HSA-212552
R-HSA-5687128	MAPK6/MAPK4 signaling	1	106	8	343	0.00743964	0.794381	0.794381	11	40	0.00324992	9606	Homo sapiens	CDK1	P06493	CKS2;CDK1;CDKN3;ASPM;CDKN3;AURKA;CCNB2;CCNA2	Q16659;Q12778;P30281;P06493	R-HSA-5692788;R-HSA-5687090;R-HSA-5692770;R-HSA-5692755;R-HSA-5692785;R-HSA-5692764;R-HSA-5692749;R-HSA-5692781;R-HSA-5692779;R-HSA-5687112;R-HSA-5687081
R-HSA-69242	S Phase	1	179	13	297	0.0125632	0.795144	0.795144	27	54	0.00438739	9606	Homo sapiens	CCNA2	P20248	CCNA2;CKS2;SGOL1;CDK1;CDK1;CDKN3;HIST1H3E;CCNA2;HIST1H3I;HIST2H3D;CDKN3;CCNA2;CDC20;CCNB2	P24385;Q13415;P46527;P38936;Q96FF9;P49736;P24941;Q99741;P61024	R-HSA-187520;R-HSA-174273;R-HSA-69005;R-HSA-187916;R-HSA-69006;R-HSA-68944;R-HSA-68947;R-HSA-68946;R-HSA-68948;R-HSA-69015;R-HSA-174164;R-HSA-69019;R-HSA-2473151;R-HSA-187545;R-HSA-187934;R-HSA-174110;R-HSA-187552;R-HSA-174054;R-HSA-2468041;R-HSA-75823;R-HSA-187948;R-HSA-187949;R-HSA-187506;R-HSA-75824;R-HSA-187574;R-HSA-187575;R-HSA-187828
R-HSA-381038	XBP1(S) activates chaperone genes	0	95	2	343	0.0066676	0.798917	0.798917	2	47	0.00381865	9606	Homo sapiens			NDC80;HIST1H3E;HIST1H3I	Q14203;P51858	R-HSA-1791112;R-HSA-1791092
R-HSA-975155	MyD88 dependent cascade initiated on endosome	0	103	2	373	0.00722908	0.799664	0.799664	1	63	0.00511862	9606	Homo sapiens			CALB1;AURKA	Q9Y6K9;O14920	R-HSA-5609665
R-HSA-168181	Toll Like Receptor 7/8 (TLR7/8) Cascade	0	103	2	373	0.00722908	0.799664	0.799664	1	64	0.00519987	9606	Homo sapiens			CALB1;AURKA	Q9Y6K9;O14920	R-HSA-5609665
R-HSA-168254	Influenza Infection	0	199	1	264	0.0139669	0.800408	0.800408	1	59	0.00479363	9606	Homo sapiens			HIST1H1A	P03496	R-HSA-192841
R-HSA-3899300	SUMOylation of transcription cofactors	0	44	1	416	0.00308815	0.801887	0.801887	2	27	0.0021937	9606	Homo sapiens			AURKA	P06748	R-HSA-4086059;R-HSA-4086088
R-HSA-381070	IRE1alpha activates chaperones	0	101	2	347	0.00708871	0.804086	0.804086	2	53	0.00430614	9606	Homo sapiens			NDC80;HIST1H3E;HIST1H3I	Q14203;P51858	R-HSA-1791112;R-HSA-1791092
R-HSA-8986944	Transcriptional Regulation by MECP2	0	100	3	353	0.00701853	0.804813	0.804813	3	77	0.00625609	9606	Homo sapiens			CDK1;HIST1H3E;HIST3H3;HIST1H3I	P42858;Q96GD4;Q14739	R-HSA-9023592;R-HSA-9023132;R-HSA-9018594
R-HSA-168138	Toll Like Receptor 9 (TLR9) Cascade	0	107	2	377	0.00750983	0.805538	0.805538	1	67	0.00544361	9606	Homo sapiens			CALB1;AURKA	Q9Y6K9;O14920	R-HSA-5609665
R-HSA-168164	Toll Like Receptor 3 (TLR3) Cascade	0	102	2	395	0.0071589	0.809123	0.809123	1	61	0.00495613	9606	Homo sapiens			CALB1;AURKA	Q9Y6K9;O14920	R-HSA-5609665
R-HSA-3769402	Deactivation of the beta-catenin transactivating complex	0	44	3	430	0.00308815	0.812643	0.812643	6	14	0.00113747	9606	Homo sapiens			TOP2A;FANCD2;HIST1H3E;HIST1H3I	P35222;O00255;P63104	R-HSA-5368580;R-HSA-3772430;R-HSA-3769393;R-HSA-3364042;R-HSA-3769383;R-HSA-5626938
R-HSA-75153	Apoptotic execution phase	1	54	2	428	0.00379001	0.818817	0.818817	5	57	0.00463113	9606	Homo sapiens	HIST1H1A	Q02539	TOP2A;ECT2	Q05655;P12830;P35222	R-HSA-211239;R-HSA-202939;R-HSA-202969;R-HSA-212552;R-HSA-211247
R-HSA-8878159	Transcriptional regulation by RUNX3	0	118	3	373	0.00828186	0.819491	0.819491	4	47	0.00381865	9606	Homo sapiens			CDK1;CDKN3;CCNA2	P24385;P38936	R-HSA-8952058;R-HSA-8878130;R-HSA-8951443;R-HSA-8878186
R-HSA-5684996	MAPK1/MAPK3 signaling	1	297	4	207	0.020845	0.823481	0.823481	1	46	0.00373741	9606	Homo sapiens	CDK1	P06493	CKS2;CDKN3;CCNB2;CCNA2	P06493	R-HSA-112342
R-HSA-9006931	Signaling by Nuclear Receptors	4	385	4	1235	0.0270213	0.827105	0.827105	17	191	0.0155184	9606	Homo sapiens	HIST1H2BH;HIST1H3I;HIST2H3D;HIST1H3E	Q93079;Q71DI3;P68431;P62807	CDK1;CDKN3;CDK1;CCNA2	P24385;P46527	R-HSA-9009065;R-HSA-9011981;R-HSA-9011949;R-HSA-9011983;R-HSA-9011950;R-HSA-9012000;R-HSA-9623355;R-HSA-9009378;R-HSA-9011941;R-HSA-9011975;R-HSA-9009371;R-HSA-9632868;R-HSA-9011966;R-HSA-9011985;R-HSA-9011952;R-HSA-9011984;R-HSA-9632873
R-HSA-381340	Transcriptional regulation of white adipocyte differentiation	0	108	4	400	0.00758001	0.831201	0.831201	5	18	0.00146246	9606	Homo sapiens			CDK1;CDKN3;FANCD2;ASPM	P49716;P30281;P11802	R-HSA-381377;R-HSA-560510;R-HSA-381283;R-HSA-977271;R-HSA-977392
R-HSA-937061	TRIF(TICAM1)-mediated TLR4 signaling	0	107	2	427	0.00750983	0.834319	0.834319	1	58	0.00471238	9606	Homo sapiens			CALB1;AURKA	Q9Y6K9;O14920	R-HSA-5609665
R-HSA-166166	MyD88-independent TLR4 cascade	0	107	2	427	0.00750983	0.834319	0.834319	1	60	0.00487488	9606	Homo sapiens			CALB1;AURKA	Q9Y6K9;O14920	R-HSA-5609665
R-HSA-111885	Opioid Signalling	0	111	3	389	0.00779057	0.836162	0.836162	2	58	0.00471238	9606	Homo sapiens			CDKN3;CASC5;CCNA2	Q00535;P62136	R-HSA-180038;R-HSA-180047
R-HSA-8866910	TFAP2 (AP-2) family regulates transcription of growth factors and their receptors	0	21	4	481	0.00147389	0.838588	0.838588	3	18	0.00146246	9606	Homo sapiens			TOP2A;CDK1;MKI67;AURKA	P00533;P03372	R-HSA-8937369;R-HSA-8874797;R-HSA-8864395
R-HSA-193704	p75 NTR receptor-mediated signalling	1	108	0	409	0.00758001	0.838588	0.838588	1	50	0.0040624	9606	Homo sapiens	ECT2				R-HSA-205039
R-HSA-432720	Lysosome Vesicle Biogenesis	0	43	2	468	0.00301797	0.842749	0.842749	1	8	0.000649984	9606	Homo sapiens			NDC80;NDC80	O14964	R-HSA-5671702
R-HSA-195253	Degradation of beta-catenin by the destruction complex	0	90	1	433	0.00631668	0.846804	0.846804	1	22	0.00178746	9606	Homo sapiens			TOP2A	P35222	R-HSA-195304
R-HSA-3928664	Ephrin signaling	0	23	2	503	0.00161426	0.851312	0.851312	1	11	0.000893728	9606	Homo sapiens			MAD2L1;RRM2	O00560	R-HSA-4093329
R-HSA-416476	G alpha (q) signalling events	0	283	2	247	0.0198624	0.851866	0.851866	1	35	0.00284368	9606	Homo sapiens			CDK1;AURKA	P00533	R-HSA-2179387
R-HSA-166058	MyD88:MAL(TIRAP) cascade initiated on plasma membrane	0	111	2	459	0.00779057	0.856764	0.856764	1	64	0.00519987	9606	Homo sapiens			CALB1;AURKA	Q9Y6K9;O14920	R-HSA-5609665
R-HSA-5358351	Signaling by Hedgehog	0	168	1	377	0.0117911	0.856764	0.856764	1	82	0.00666233	9606	Homo sapiens			MAD2L1	P78536	R-HSA-5362793
R-HSA-9612973	Autophagy	0	131	1	444	0.00919427	0.85836	0.85836	2	80	0.00649984	9606	Homo sapiens			CDK1	P21796	R-HSA-5205673;R-HSA-5205682
R-HSA-6791226	Major pathway of rRNA processing in the nucleolus and cytosol	0	189	1	377	0.013265	0.858889	0.858889	1	7	0.000568736	9606	Homo sapiens			RACGAP1	Q13895	R-HSA-6791223
R-HSA-168179	Toll Like Receptor TLR1:TLR2 Cascade	0	114	2	460	0.00800112	0.858889	0.858889	1	66	0.00536237	9606	Homo sapiens			CALB1;AURKA	Q9Y6K9;O14920	R-HSA-5609665
R-HSA-168188	Toll Like Receptor TLR6:TLR2 Cascade	0	111	2	463	0.00779057	0.858889	0.858889	1	66	0.00536237	9606	Homo sapiens			CALB1;AURKA	Q9Y6K9;O14920	R-HSA-5609665
R-HSA-181438	Toll Like Receptor 2 (TLR2) Cascade	0	114	2	463	0.00800112	0.860462	0.860462	1	68	0.00552486	9606	Homo sapiens			CALB1;AURKA	Q9Y6K9;O14920	R-HSA-5609665
R-HSA-450531	Regulation of mRNA stability by proteins that bind AU-rich elements	0	93	4	458	0.00652723	0.860982	0.860982	7	26	0.00211245	9606	Homo sapiens			RACGAP1;TOP2A;HIST1H3E;CCNA2;HIST1H3I	P31749;P31946;Q05655;P63104	R-HSA-450406;R-HSA-450533;R-HSA-482788;R-HSA-450499;R-HSA-450620;R-HSA-450490;R-HSA-450394
R-HSA-2980736	Peptide hormone metabolism	0	147	3	403	0.0103172	0.860982	0.860982	3	63	0.00511862	9606	Homo sapiens			NDC80;NUF2;CDKN3	Q8IYI6;Q9NV70;P26367	R-HSA-381799;R-HSA-400500;R-HSA-265177
R-HSA-177929	Signaling by EGFR	0	60	2	502	0.00421112	0.862533	0.862533	1	48	0.0038999	9606	Homo sapiens			CDK1;AURKA	P00533	R-HSA-177942
R-HSA-1500931	Cell-Cell communication	0	133	3	448	0.00933464	0.865079	0.865079	5	60	0.00487488	9606	Homo sapiens			RACGAP1;ECT2;HIST1H3E;HIST1H3I	Q8WUP2;Q9Y5K6;P35221	R-HSA-430341;R-HSA-446364;R-HSA-373727;R-HSA-419002;R-HSA-430347
R-HSA-2173793	Transcriptional activity of SMAD2/SMAD3:SMAD4 heterotrimer	0	55	3	509	0.00386019	0.865079	0.865079	3	38	0.00308742	9606	Homo sapiens			TOP2A;FANCD2;HIST1H3E;HIST1H3I	P09874;O00255	R-HSA-2186643;R-HSA-2187330;R-HSA-2187325
R-HSA-8868773	rRNA processing in the nucleus and cytosol	0	207	1	382	0.0145284	0.870032	0.870032	1	15	0.00121872	9606	Homo sapiens			RACGAP1	Q13895	R-HSA-6791223
R-HSA-5617833	Cilium Assembly	1	208	1	431	0.0145985	0.877586	0.877586	10	50	0.0040624	9606	Homo sapiens	CDK1	P06493	NDC80	Q8IY31	R-HSA-5617828;R-HSA-5626228;R-HSA-5617825;R-HSA-5626227;R-HSA-5626220;R-HSA-5626223;R-HSA-5626681;R-HSA-5617816;R-HSA-5626699;R-HSA-5638009
R-HSA-4551638	SUMOylation of chromatin organization proteins	0	62	4	524	0.00435149	0.878954	0.878954	3	15	0.00121872	9606	Homo sapiens			HIST2H3D;SGOL1;HIST1H3E;HIST3H3;HIST1H3I	P62805;P45973	R-HSA-4570485;R-HSA-4570496;R-HSA-4615933
R-HSA-212436	Generic Transcription Pathway	13	1525	17	3493	0.107033	0.879821	0.879821	101	811	0.0658921	9606	Homo sapiens	CCNA2;TPX2;RRM2;FANCD2;CDK1;HIST1H2BH;HIST1H3I;HIST2H3D;AURKA;HIST1H3E	P62807;P31350;P20248;Q93079;ENSG00000171848;Q71DI3;P68431;ENST00000419585;P06493;Q9BXW9;Q9ULW0;ENSG00000144554;O14965	TOP2A;SGOL1;PBK;CDK1;MELK;FANCD2;CDK1;BUB1B;AURKA;HIST1H3E;TPX2;HIST1H3I;CCNA2;NDC80;CDKN3;MKI67;HIST3H3;CCNA2	O15392;Q12778;Q09028;P31947;P06748;P38936;Q9BVI0;Q13185;Q08999;P09874;Q96GD4;O14965;P03372;P45973;P38398;Q02548;P46527;Q9NPJ6;Q01094;O00255;Q14739;Q9Y468;P24385;P30307;P04637;P35659;P00533;O75909;Q92831;P24863;Q9BZR8;Q9NPI1;P42858;Q03164	R-HSA-8936584;R-HSA-6796647;R-HSA-8937097;R-HSA-6805103;R-HSA-9009282;R-HSA-8864395;R-HSA-8937113;R-HSA-8937369;R-HSA-6805109;R-HSA-9023132;R-HSA-8937118;R-HSA-8951443;R-HSA-2187325;R-HSA-187934;R-HSA-8936599;R-HSA-8936616;R-HSA-6791235;R-HSA-8936621;R-HSA-8936608;R-HSA-9617848;R-HSA-9625510;R-HSA-8961982;R-HSA-9007283;R-HSA-9617833;R-HSA-8936628;R-HSA-6797606;R-HSA-6797090;R-HSA-6805792;R-HSA-88…
R-HSA-4090294	SUMOylation of intracellular receptors	0	40	2	547	0.00280741	0.879857	0.879857	1	25	0.0020312	9606	Homo sapiens			TOP2A;MKI67	P03372	R-HSA-4090408
R-HSA-446652	Interleukin-1 family signaling	0	163	2	465	0.0114402	0.881643	0.881643	2	79	0.00641859	9606	Homo sapiens			CALB1;AURKA	Q9Y6K9;O14920	R-HSA-5609665;R-HSA-209087
R-HSA-4420097	VEGFA-VEGFR2 Pathway	0	126	1	490	0.00884335	0.883404	0.883404	1	77	0.00625609	9606	Homo sapiens			CCNA2	P31749	R-HSA-202137
R-HSA-9614085	FOXO-mediated transcription	0	110	4	495	0.00772038	0.884274	0.884274	17	85	0.00690608	9606	Homo sapiens			CDK1;CDKN3;CDK1;CCNA2	P46527;Q12778;P38936;Q08999	R-HSA-9626962;R-HSA-9623059;R-HSA-9626928;R-HSA-9614423;R-HSA-9617848;R-HSA-9625699;R-HSA-9626945;R-HSA-9625510;R-HSA-6803411;R-HSA-9622980;R-HSA-9625828;R-HSA-9623018;R-HSA-9623240;R-HSA-9617833;R-HSA-9625324;R-HSA-9625101;R-HSA-9620813
R-HSA-8878166	Transcriptional regulation by RUNX2	1	147	3	478	0.0103172	0.891419	0.891419	2	84	0.00682483	9606	Homo sapiens	CDK1	P06493	CDK1;CDKN3;CCNA2	P38936	R-HSA-9008456;R-HSA-9009282
R-HSA-194138	Signaling by VEGF	0	135	1	511	0.00947501	0.892634	0.892634	1	83	0.00674358	9606	Homo sapiens			CCNA2	P31749	R-HSA-202137
R-HSA-198933	Immunoregulatory interactions between a Lymphoid and a non-Lymphoid cell	0	316	1	326	0.0221786	0.899269	0.899269	1	43	0.00349366	9606	Homo sapiens			ECT2	P12830	R-HSA-199079
R-HSA-5621481	C-type lectin receptors (CLRs)	0	203	1	468	0.0142476	0.899269	0.899269	1	68	0.00552486	9606	Homo sapiens			TOP2A	Q05655	R-HSA-5607734
R-HSA-72312	rRNA processing	0	245	1	425	0.0171954	0.903707	0.903707	1	21	0.00170621	9606	Homo sapiens			RACGAP1	Q13895	R-HSA-6791223
R-HSA-983169	Class I MHC mediated antigen processing & presentation	1	465	0	208	0.0326362	0.91068	0.91068	4	48	0.0038999	9606	Homo sapiens	CDC20				R-HSA-983147;R-HSA-983157;R-HSA-983156;R-HSA-983140
R-HSA-166016	Toll Like Receptor 4 (TLR4) Cascade	0	144	2	583	0.0101067	0.91558	0.91558	1	95	0.00771856	9606	Homo sapiens			CALB1;AURKA	Q9Y6K9;O14920	R-HSA-5609665
R-HSA-73857	RNA Polymerase II Transcription	13	1664	17	3634	0.116788	0.917046	0.917046	103	872	0.0708482	9606	Homo sapiens	CCNA2;TPX2;RRM2;FANCD2;CDK1;HIST1H2BH;HIST1H3I;HIST2H3D;AURKA;HIST1H3E	P62807;P31350;P20248;Q93079;ENSG00000171848;Q71DI3;P68431;ENST00000419585;P06493;Q9BXW9;Q9ULW0;ENSG00000144554;O14965	TOP2A;SGOL1;PBK;CDK1;MELK;FANCD2;CDK1;BUB1B;AURKA;HIST1H3E;TPX2;HIST1H3I;CCNA2;NDC80;CDKN3;MKI67;HIST3H3;CCNA2	O15392;Q12778;Q09028;P31947;P06748;P38936;Q9BVI0;Q13185;Q08999;P09874;Q96GD4;O14965;P03372;P45973;P38398;Q02548;P46527;Q9NPJ6;Q01094;O00255;Q14739;Q9Y468;P24385;P30307;P04637;P35659;P00533;O75909;Q92831;Q9Y5B9;Q08945;P24863;Q9BZR8;Q9NPI1;P42858;Q9H3P2;Q03164	R-HSA-8936584;R-HSA-6796647;R-HSA-8937097;R-HSA-6805103;R-HSA-9009282;R-HSA-8864395;R-HSA-8937113;R-HSA-8937369;R-HSA-6805109;R-HSA-9023132;R-HSA-8937118;R-HSA-8951443;R-HSA-2187325;R-HSA-187934;R-HSA-8936599;R-HSA-8936616;R-HSA-6791235;R-HSA-8936621;R-HSA-8936608;R-HSA-9617848;R-HSA-112429;R-HSA-9625510;R-HSA-112437;R-HSA-8961982;R-HSA-9007283;R-HSA-9617833;R-HSA-8936628;R-HSA-6797606;R-HSA-6797…
R-HSA-199992	trans-Golgi Network Vesicle Budding	0	80	3	620	0.00561482	0.919004	0.919004	2	19	0.00154371	9606	Homo sapiens			NDC80;NDC80;SKA1	Q9UL45;O14964	R-HSA-5671702;R-HSA-429815
R-HSA-162582	Signal Transduction	23	3303	15	5427	0.231822	0.924241	0.924241	80	2300	0.18687	9606	Homo sapiens	ARHGAP11A;CASC5;BUB1B;NDC80;SKA1;CDC20;CENPE;CENPF;DIAPH3;SGOL1;RACGAP1;HIST3H3;NUF2;CDK1;HIST1H2BH;KIF2C;HIST1H3I;HIST2H3D;ECT2;BUB1;MAD2L1;HIST1H3E	O43683;Q9H0H5;Q13257;Q12834;P49454;Q8N4N8;P62807;Q9H8V3;Q9BZD4;Q9NSV4;Q8NG31;Q6P4F7;Q5FBB7;O60566;Q93079;Q71DI3;Q02224;P68431;Q99661;Q16695;P06493;O14777;Q96BD8	RACGAP1;CKS2;TOP2A;CDK1;ASPM;CDK1;FANCD2;CDKN3;AURKA;HIST1H3E;CCNA2;HIST1H3I;CDKN3;MAD2L1;CASC5;CCNB2	Q16659;P24385;Q12778;P31749;P30307;P31946;P00533;P09874;P06493;P62136;P63104;Q00535;P46527;P30281;P35222;P78536;O00255	R-HSA-9011981;R-HSA-5692755;R-HSA-9011983;R-HSA-5666129;R-HSA-3769393;R-HSA-3364026;R-HSA-75016;R-HSA-5692764;R-HSA-9011975;R-HSA-5625797;R-HSA-5625796;R-HSA-5671749;R-HSA-177942;R-HSA-6811504;R-HSA-9011985;R-HSA-9011984;R-HSA-2179387;R-HSA-202137;R-HSA-5692749;R-HSA-2187325;R-HSA-3364014;R-HSA-5687112;R-HSA-3769383;R-HSA-9009065;R-HSA-5692788;R-HSA-5666160;R-HSA-5672304;R-HSA-5692785;R-HSA-90120…
R-HSA-162909	Host Interactions of HIV factors	0	150	3	580	0.0105278	0.925446	0.925446	3	54	0.00438739	9606	Homo sapiens			CDK1;AURKA;CCNA2	P06748;P63208	R-HSA-180736;R-HSA-180599;R-HSA-180725
R-HSA-8848021	Signaling by PTK6	0	71	1	663	0.00498316	0.927934	0.927934	1	53	0.00430614	9606	Homo sapiens			CCNA2	P31749	R-HSA-8848751
R-HSA-9006927	Signaling by Non-Receptor Tyrosine Kinases	0	71	1	663	0.00498316	0.927934	0.927934	1	53	0.00430614	9606	Homo sapiens			CCNA2	P31749	R-HSA-8848751
R-HSA-170834	Signaling by TGF-beta Receptor Complex	0	85	3	660	0.00596575	0.929546	0.929546	3	82	0.00666233	9606	Homo sapiens			TOP2A;FANCD2;HIST1H3E;HIST1H3I	P09874;O00255	R-HSA-2186643;R-HSA-2187330;R-HSA-2187325
R-HSA-2682334	EPH-Ephrin signaling	0	101	2	677	0.00708871	0.939194	0.939194	1	56	0.00454989	9606	Homo sapiens			MAD2L1;RRM2	O00560	R-HSA-4093329
R-HSA-168898	Toll-like Receptor Cascades	0	184	2	637	0.0129141	0.939879	0.939879	1	182	0.0147871	9606	Homo sapiens			CALB1;AURKA	Q9Y6K9;O14920	R-HSA-5609665
R-HSA-373760	L1CAM interactions	0	130	4	688	0.00912409	0.947734	0.947734	2	54	0.00438739	9606	Homo sapiens			CDK1;MAD2L1;AURKA;RRM2	P00533;O00560	R-HSA-445069;R-HSA-373738
R-HSA-5683057	MAPK family signaling cascades	1	348	8	504	0.0244245	0.948128	0.948128	12	86	0.00698733	9606	Homo sapiens	CDK1	P06493	CKS2;CDK1;CDKN3;ASPM;CDKN3;AURKA;CCNB2;CCNA2	Q16659;Q12778;P30281;P06493	R-HSA-5692788;R-HSA-5687090;R-HSA-5692770;R-HSA-5692755;R-HSA-112342;R-HSA-5692785;R-HSA-5692764;R-HSA-5692749;R-HSA-5692781;R-HSA-5692779;R-HSA-5687112;R-HSA-5687081
R-HSA-72163	mRNA Splicing - Major Pathway	0	185	3	719	0.0129843	0.949677	0.949677	3	9	0.000731232	9606	Homo sapiens			CDK1;AURKA;HIST1H3E;HIST1H3I	P61978;Q86V81;Q9UNP9	R-HSA-72160;R-HSA-72107;R-HSA-72127
R-HSA-74160	Gene expression (Transcription)	13	1822	17	3817	0.127878	0.950171	0.950171	128	983	0.0798668	9606	Homo sapiens	CCNA2;TPX2;RRM2;FANCD2;CDK1;HIST1H2BH;HIST1H3I;HIST2H3D;AURKA;HIST1H3E	P62807;P31350;P20248;Q93079;ENSG00000171848;Q71DI3;P68431;ENST00000419585;P06493;Q9BXW9;Q9ULW0;ENSG00000144554;O14965	TOP2A;SGOL1;PBK;CDK1;MELK;FANCD2;CDK1;BUB1B;AURKA;HIST1H3E;TPX2;HIST1H3I;CCNA2;NDC80;CDKN3;MKI67;HIST3H3;CCNA2	O15392;Q12778;Q09028;P31947;P06748;P38936;Q9BVI0;Q13185;Q08999;P09874;Q96GD4;O14965;P03372;P45973;P38398;Q02548;P46527;Q9NPJ6;Q01094;O00255;Q14739;Q9Y468;P24385;P30307;P04637;P35659;P00533;O75909;Q92831;Q9Y5B9;Q08945;P24863;Q9BZR8;Q9NPI1;P42858;Q9H3P2;Q03164	R-HSA-8936584;R-HSA-5334097;R-HSA-6796647;R-HSA-8937097;R-HSA-427527;R-HSA-5334099;R-HSA-6805103;R-HSA-9009282;R-HSA-8864395;R-HSA-433672;R-HSA-427528;R-HSA-8937113;R-HSA-8937369;R-HSA-6805109;R-HSA-9023132;R-HSA-8937118;R-HSA-8951443;R-HSA-2187325;R-HSA-187934;R-HSA-8936599;R-HSA-212252;R-HSA-8936616;R-HSA-5250930;R-HSA-212263;R-HSA-6791235;R-HSA-8936621;R-HSA-8936608;R-HSA-5250938;R-HSA-9617848…
R-HSA-112314	Neurotransmitter receptors and postsynaptic signal transmission	0	232	1	596	0.016283	0.950246	0.950246	1	107	0.00869353	9606	Homo sapiens			PBK	Q12959	R-HSA-416320
R-HSA-72172	mRNA Splicing	0	196	3	722	0.0137563	0.952097	0.952097	3	14	0.00113747	9606	Homo sapiens			CDK1;AURKA;HIST1H3E;HIST1H3I	P61978;Q86V81;Q9UNP9	R-HSA-72160;R-HSA-72107;R-HSA-72127
R-HSA-381119	Unfolded Protein Response (UPR)	0	155	2	681	0.0108787	0.952097	0.952097	9	94	0.00763731	9606	Homo sapiens			NDC80;HIST1H3E;HIST1H3I	P18848;Q14203;P51858	R-HSA-1791112;R-HSA-517731;R-HSA-1791150;R-HSA-1791180;R-HSA-1791107;R-HSA-1791056;R-HSA-1791095;R-HSA-381128;R-HSA-1791092
R-HSA-9006936	Signaling by TGF-beta family members	0	114	3	743	0.00800112	0.952639	0.952639	3	107	0.00869353	9606	Homo sapiens			TOP2A;FANCD2;HIST1H3E;HIST1H3I	P09874;O00255	R-HSA-2186643;R-HSA-2187330;R-HSA-2187325
R-HSA-1474244	Extracellular matrix organization	0	329	1	558	0.023091	0.956266	0.956266	1	318	0.0258369	9606	Homo sapiens			ECT2	P12830	R-HSA-265422
R-HSA-8863678	Neurodegenerative Diseases	0	30	5	840	0.00210556	0.958688	0.958688	4	22	0.00178746	9606	Homo sapiens			NDC80;CDKN3;CDK1;TPX2;CCNA2	Q00535;P30307;Q08379	R-HSA-8863013;R-HSA-8868260;R-HSA-8863011;R-HSA-8863674
R-HSA-8862803	Deregulated CDK5 triggers multiple neurodegenerative pathways in Alzheimer's disease models	0	30	5	840	0.00210556	0.958688	0.958688	4	22	0.00178746	9606	Homo sapiens			NDC80;CDKN3;CDK1;TPX2;CCNA2	Q00535;P30307;Q08379	R-HSA-8863013;R-HSA-8868260;R-HSA-8863011;R-HSA-8863674
R-HSA-76002	Platelet activation, signaling and aggregation	0	293	1	617	0.0205643	0.959619	0.959619	1	114	0.00926227	9606	Homo sapiens			CCNB2	P21333	R-HSA-430096
R-HSA-109581	Apoptosis	1	189	2	789	0.013265	0.965974	0.965974	5	141	0.011456	9606	Homo sapiens	HIST1H1A	Q02539	TOP2A;ECT2	Q05655;P12830;P35222	R-HSA-211239;R-HSA-202939;R-HSA-202969;R-HSA-212552;R-HSA-211247
R-HSA-5357801	Programmed Cell Death	1	197	2	800	0.0138265	0.967987	0.967987	5	154	0.0125122	9606	Homo sapiens	HIST1H1A	Q02539	TOP2A;ECT2	Q05655;P12830;P35222	R-HSA-211239;R-HSA-202939;R-HSA-202969;R-HSA-212552;R-HSA-211247
R-HSA-8864260	Transcriptional regulation by the AP-2 (TFAP2) family of transcription factors	0	52	7	897	0.00364964	0.968949	0.968949	6	44	0.00357491	9606	Homo sapiens			TOP2A;CDK1;CDKN3;MKI67;AURKA;HIST1H3E;HIST1H3I;CCNA2	P06748;P35659;P00533;P38936;P03372	R-HSA-8937369;R-HSA-8869568;R-HSA-8874797;R-HSA-8869580;R-HSA-8864395;R-HSA-8865256
R-HSA-162906	HIV Infection	0	262	3	725	0.0183885	0.969185	0.969185	3	158	0.0128372	9606	Homo sapiens			CDK1;AURKA;CCNA2	P06748;P63208	R-HSA-180736;R-HSA-180599;R-HSA-180725
R-HSA-913531	Interferon Signaling	0	392	1	590	0.0275126	0.970452	0.970452	1	66	0.00536237	9606	Homo sapiens			CCNB2	P21333	R-HSA-8985123
R-HSA-1852241	Organelle biogenesis and maintenance	1	335	1	718	0.0235121	0.971667	0.971667	10	86	0.00698733	9606	Homo sapiens	CDK1	P06493	NDC80	Q8IY31	R-HSA-5617828;R-HSA-5626228;R-HSA-5617825;R-HSA-5626227;R-HSA-5626220;R-HSA-5626223;R-HSA-5626681;R-HSA-5617816;R-HSA-5626699;R-HSA-5638009
R-HSA-8957322	Metabolism of steroids	0	322	1	657	0.0225997	0.971667	0.971667	1	235	0.0190933	9606	Homo sapiens			HIST1H3E;HIST1H3I	Q14739	R-HSA-194674
R-HSA-72203	Processing of Capped Intron-Containing Pre-mRNA	0	256	3	824	0.0179674	0.972096	0.972096	10	32	0.00259994	9606	Homo sapiens			CDK1;AURKA;HIST1H3E;HIST1H3I	P61978;Q86V81;Q9UNP9	R-HSA-72160;R-HSA-77587;R-HSA-158484;R-HSA-72103;R-HSA-159050;R-HSA-72107;R-HSA-77594;R-HSA-158447;R-HSA-111439;R-HSA-72127
R-HSA-1257604	PIP3 activates AKT signaling	0	316	1	781	0.0221786	0.980381	0.980381	1	86	0.00698733	9606	Homo sapiens			CCNA2	P31749	R-HSA-6811504
R-HSA-418594	G alpha (i) signalling events	0	566	3	511	0.0397249	0.981047	0.981047	2	164	0.0133247	9606	Homo sapiens			CDKN3;CASC5;CCNA2	Q00535;P62136	R-HSA-180038;R-HSA-180047
R-HSA-73887	Death Receptor Signalling	1	157	0	1057	0.0110191	0.986801	0.986801	1	90	0.00731232	9606	Homo sapiens	ECT2				R-HSA-205039
R-HSA-9006925	Intracellular signaling by second messengers	0	362	1	881	0.0254071	0.988335	0.988335	1	113	0.00918102	9606	Homo sapiens			CCNA2	P31749	R-HSA-6811504
R-HSA-3108232	SUMO E3 ligases SUMOylate target proteins	2	183	11	1639	0.0128439	0.989064	0.989064	21	130	0.0105622	9606	Homo sapiens	TOP2A;AURKA	P11388;O14965	HIST2H3D;CALB1;PBK;TOP2A;SGOL1;MKI67;FANCD2;HIST1H3E;AURKA;HIST3H3;TPX2;HIST1H3I	Q12888;P61978;P06748;P04637;Q14676;P62805;P09874;O14965;P03372;P45973;P38398;Q9Y6K9;P11387	R-HSA-2997709;R-HSA-4641350;R-HSA-5228525;R-HSA-4570496;R-HSA-4570499;R-HSA-2997706;R-HSA-4655404;R-HSA-4570485;R-HSA-4551604;R-HSA-4641362;R-HSA-4086059;R-HSA-4090408;R-HSA-2997723;R-HSA-4086088;R-HSA-4641342;R-HSA-4755411;R-HSA-4615933;R-HSA-4570553;R-HSA-2997616;R-HSA-4551768;R-HSA-4570554
R-HSA-112315	Transmission across Chemical Synapses	0	353	1	884	0.0247754	0.989369	0.989369	1	160	0.0129997	9606	Homo sapiens			PBK	Q12959	R-HSA-416320
R-HSA-2990846	SUMOylation	2	192	11	1676	0.0134756	0.990468	0.990468	21	139	0.0112935	9606	Homo sapiens	TOP2A;AURKA	P11388;O14965	HIST2H3D;CALB1;PBK;TOP2A;SGOL1;MKI67;FANCD2;HIST1H3E;AURKA;HIST3H3;TPX2;HIST1H3I	Q12888;P61978;P06748;P04637;Q14676;P62805;P09874;O14965;P03372;P45973;P38398;Q9Y6K9;P11387	R-HSA-2997709;R-HSA-4641350;R-HSA-5228525;R-HSA-4570496;R-HSA-4570499;R-HSA-2997706;R-HSA-4655404;R-HSA-4570485;R-HSA-4551604;R-HSA-4641362;R-HSA-4086059;R-HSA-4090408;R-HSA-2997723;R-HSA-4086088;R-HSA-4641342;R-HSA-4755411;R-HSA-4615933;R-HSA-4570553;R-HSA-2997616;R-HSA-4551768;R-HSA-4570554
R-HSA-597592	Post-translational protein modification	7	1592	16	2624	0.111735	0.992066	0.992066	31	524	0.0425739	9606	Homo sapiens	CDC20;TOP2A;CCNA2;CDK1;HIST1H2BH;AURKA	P20248;Q93079;Q12834;P62807;P06493;P11388;O14965	CKS2;CALB1;PBK;TOP2A;SGOL1;CDK1;FANCD2;CDKN3;AURKA;HIST1H3E;TPX2;HIST1H3I;CCNA2;HIST2H3D;MKI67;HIST3H3;CCNB2	O15392;Q12888;P61978;P06748;P04637;Q14676;P62805;P09874;P06493;O14965;P03372;P45973;P38398;Q9Y6K9;P78527;P11387	R-HSA-4641350;R-HSA-4570496;R-HSA-4570499;R-HSA-8940100;R-HSA-4641362;R-HSA-4086059;R-HSA-5696960;R-HSA-4090408;R-HSA-8938770;R-HSA-8942099;R-HSA-4755411;R-HSA-8942101;R-HSA-2997616;R-HSA-4551768;R-HSA-8938773;R-HSA-2997709;R-HSA-5228525;R-HSA-2997706;R-HSA-5697009;R-HSA-5696958;R-HSA-4655404;R-HSA-4570485;R-HSA-4551604;R-HSA-8956026;R-HSA-5690080;R-HSA-2997723;R-HSA-4086088;R-HSA-4641342;R-HSA-4…
R-HSA-5663202	Diseases of signal transduction	0	484	3	907	0.0339697	0.992083	0.992083	17	289	0.0234807	9606	Homo sapiens			CDK1;AURKA;CCNA2	P31749;P00533	R-HSA-2399941;R-HSA-2243942;R-HSA-2400001;R-HSA-2399969;R-HSA-2399981;R-HSA-2399982;R-HSA-1247999;R-HSA-2399977;R-HSA-2399988;R-HSA-2219536;R-HSA-2399985;R-HSA-1248677;R-HSA-2399996;R-HSA-2399997;R-HSA-2399966;R-HSA-2399999;R-HSA-2399992
R-HSA-112316	Neuronal System	0	499	2	947	0.0350225	0.995212	0.995212	4	213	0.0173058	9606	Homo sapiens			PBK;AURKA	Q12959;P23468	R-HSA-6797810;R-HSA-416320;R-HSA-6800380;R-HSA-6797803
R-HSA-5663205	Infectious disease	0	540	5	1148	0.0379001	0.997545	0.997545	5	329	0.0267306	9606	Homo sapiens			CDKN3;CDK1;HIST1H1A;AURKA;CCNA2	P08238;P06748;P63208;P03496	R-HSA-180736;R-HSA-180599;R-HSA-5336420;R-HSA-180725;R-HSA-192841
R-HSA-392499	Metabolism of proteins	10	2354	19	3722	0.165216	0.998287	0.998287	45	890	0.0723107	9606	Homo sapiens	CDC20;TOP2A;CCNA2;CALB1;CDK1;HIST1H2BH;HIST1H3I;HIST2H3D;AURKA;HIST1H3E	P20248;Q93079;Q12834;Q71DI3;P68431;P62807;P06493;P05937;P11388;O14965	CKS2;CALB1;PBK;TOP2A;SGOL1;CDK1;FANCD2;CDKN3;AURKA;HIST1H3E;TPX2;HIST1H3I;CCNA2;NDC80;HIST2H3D;CDKN3;NUF2;MKI67;HIST3H3;CCNB2	O15392;Q12888;P61978;P06748;P04637;Q14203;Q14676;P62805;P09874;P06493;O14965;P03372;P26367;P45973;P38398;Q9Y6K9;Q8IYI6;P18848;P51858;Q9NV70;P78527;P11387	R-HSA-4641350;R-HSA-4570496;R-HSA-977224;R-HSA-4570499;R-HSA-1791056;R-HSA-8940100;R-HSA-381128;R-HSA-1791112;R-HSA-4641362;R-HSA-4086059;R-HSA-5696960;R-HSA-4090408;R-HSA-1791180;R-HSA-1791107;R-HSA-8938770;R-HSA-8942099;R-HSA-4755411;R-HSA-8942101;R-HSA-265177;R-HSA-2997616;R-HSA-4551768;R-HSA-8938773;R-HSA-2997709;R-HSA-381799;R-HSA-5228525;R-HSA-517731;R-HSA-2997706;R-HSA-5697009;R-HSA-569695…
R-HSA-449147	Signaling by Interleukins	2	639	4	1811	0.0448484	0.9983	0.9983	8	490	0.0398115	9606	Homo sapiens	HIST1H3I;HIST2H3D;HIST1H3E	Q71DI3;P68431	NDC80;CALB1;AURKA;HIST1H3E;HIST1H3I	Q9Y6K9;O14920;P63104;P40222	R-HSA-9014074;R-HSA-5609665;R-HSA-8865711;R-HSA-912757;R-HSA-8865613;R-HSA-449117;R-HSA-209087;R-HSA-9014052
R-HSA-382551	Transport of small molecules	0	965	2	930	0.0677288	0.999073	0.999073	2	438	0.0355866	9606	Homo sapiens			CDK1;CCNA2	P63208;Q13616	R-HSA-5691167;R-HSA-5691131
R-HSA-422475	Axon guidance	0	584	4	1474	0.0409882	0.999386	0.999386	3	297	0.0241306	9606	Homo sapiens			CDK1;MAD2L1;AURKA;RRM2	P00533;O00560	R-HSA-445069;R-HSA-4093329;R-HSA-373738
R-HSA-9006934	Signaling by Receptor Tyrosine Kinases	0	553	3	1610	0.0388125	0.999522	0.999522	2	654	0.0531362	9606	Homo sapiens			CDK1;AURKA;CCNA2	P31749;P00533	R-HSA-177942;R-HSA-202137
R-HSA-1266738	Developmental Biology	4	1207	15	2717	0.0847136	0.999576	0.999576	48	511	0.0415177	9606	Homo sapiens	HIST1H2BH;HIST1H3I;HIST2H3D;HIST1H3E	Q93079;Q71DI3;P68431;P62807	CCNA2;CKS2;CDK1;FANCD2;ASPM;CDKN3;HIST1H3E;AURKA;HIST1H3I;CCNA2;RRM2;CDKN3;CCNA2;MAD2L1;CDC20;CCNB2	Q12778;P49716;P35659;P30281;P11802;P00533;P38936;O00560;P24941;P26367	R-HSA-5617877;R-HSA-5617492;R-HSA-5617431;R-HSA-381377;R-HSA-5621010;R-HSA-5617874;R-HSA-6810159;R-HSA-6810158;R-HSA-5617887;R-HSA-211272;R-HSA-445069;R-HSA-9624668;R-HSA-5617862;R-HSA-6810161;R-HSA-5617859;R-HSA-5617484;R-HSA-5617676;R-HSA-5693644;R-HSA-211289;R-HSA-5617486;R-HSA-5617672;R-HSA-5617483;R-HSA-5617867;R-HSA-5621002;R-HSA-5617866;R-HSA-211164;R-HSA-9624112;R-HSA-5617462;R-HSA-961720…
R-HSA-168256	Immune System	9	2822	10	3548	0.198063	0.999652	0.999652	25	1597	0.129753	9606	Homo sapiens	CDC20;CENPE;RACGAP1;KIF2C;HIST1H3I;KIF20A;KIF11;HIST2H3D;HIST1H3E	Q9H0H5;O95235;Q12834;Q02224;Q71DI3;P68431;Q99661;Q8N4N8;P52732	NDC80;CALB1;TOP2A;CDKN3;ECT2;FANCD2;MAD2L1;HIST1H3E;AURKA;CCNB2;HIST1H3I	Q9Y6K9;P08238;P49959;Q05655;P21333;P12830;P78527;O14920;P35222;P78536;P63104;P40222	R-HSA-622415;R-HSA-8865613;R-HSA-3134821;R-HSA-3134883;R-HSA-5609665;R-HSA-3134904;R-HSA-1168777;R-HSA-3134901;R-HSA-449117;R-HSA-2213248;R-HSA-5607734;R-HSA-983147;R-HSA-199079;R-HSA-8865711;R-HSA-8985123;R-HSA-874087;R-HSA-983140;R-HSA-9014052;R-HSA-3134914;R-HSA-9014074;R-HSA-912757;R-HSA-983157;R-HSA-983156;R-HSA-209087;R-HSA-3204303
R-HSA-388396	GPCR downstream signalling	1	1358	5	807	0.0953116	0.999707	0.999707	4	257	0.0208807	9606	Homo sapiens	ECT2	Q9H8V3	CDKN3;CDK1;CASC5;AURKA;CCNA2	Q00535;P00533;P62136	R-HSA-180038;R-HSA-419166;R-HSA-2179387;R-HSA-180047
R-HSA-8953854	Metabolism of RNA	0	782	6	1643	0.0548849	0.999773	0.999773	18	187	0.0151934	9606	Homo sapiens			RACGAP1;TOP2A;CDK1;AURKA;HIST1H3E;CCNA2;HIST1H3I	P31749;P31946;P61978;Q13895;Q05655;Q86V81;Q9UNP9;P63104	R-HSA-450406;R-HSA-72160;R-HSA-450533;R-HSA-482788;R-HSA-450499;R-HSA-72103;R-HSA-159050;R-HSA-72107;R-HSA-158447;R-HSA-111439;R-HSA-6791223;R-HSA-77587;R-HSA-158484;R-HSA-450620;R-HSA-77594;R-HSA-450490;R-HSA-450394;R-HSA-72127
R-HSA-372790	Signaling by GPCR	1	1484	5	1177	0.104155	0.999953	0.999953	4	436	0.0354241	9606	Homo sapiens	ECT2	Q9H8V3	CDKN3;CDK1;CASC5;AURKA;CCNA2	Q00535;P00533;P62136	R-HSA-180038;R-HSA-419166;R-HSA-2179387;R-HSA-180047
R-HSA-1280215	Cytokine Signaling in Immune system	2	1261	6	2506	0.0885036	0.999982	0.999982	10	699	0.0567923	9606	Homo sapiens	HIST1H3I;HIST2H3D;HIST1H3E	Q71DI3;P68431	NDC80;CALB1;MAD2L1;AURKA;HIST1H3E;CCNB2;HIST1H3I	Q9Y6K9;P21333;O14920;P78536;P63104;P40222	R-HSA-9014074;R-HSA-5609665;R-HSA-8865711;R-HSA-912757;R-HSA-1168777;R-HSA-8985123;R-HSA-8865613;R-HSA-449117;R-HSA-209087;R-HSA-9014052
R-HSA-168249	Innate Immune System	0	1328	6	1772	0.0932061	0.999986	0.999986	10	696	0.0565486	9606	Homo sapiens			CALB1;TOP2A;CDKN3;FANCD2;HIST1H3E;AURKA;HIST1H3I	Q9Y6K9;P08238;P49959;Q05655;P78527;O14920;P35222	R-HSA-5607734;R-HSA-5609665;R-HSA-622415;R-HSA-3134904;R-HSA-874087;R-HSA-3134901;R-HSA-3134821;R-HSA-3134883;R-HSA-3134914;R-HSA-3204303
R-HSA-556833	Metabolism of lipids	0	1445	1	1531	0.101418	0.999987	0.999987	1	943	0.0766168	9606	Homo sapiens			HIST1H3E;HIST1H3I	Q14739	R-HSA-194674
R-HSA-1643685	Disease	1	1552	10	2739	0.108928	1	1	30	961	0.0780793	9606	Homo sapiens	NEIL3	Q8TAT5	NDC80;CALB1;CDKN3;CDK1;ASPM;CDK1;HIST1H1A;AURKA;TPX2;CCNA2	Q00535;Q9Y6K9;P08238;P31749;P30307;P06748;P11802;Q08379;P00533;P63208;O14920;P03496	R-HSA-180736;R-HSA-2243942;R-HSA-2399969;R-HSA-2399981;R-HSA-2399982;R-HSA-192841;R-HSA-2399977;R-HSA-2399988;R-HSA-2399985;R-HSA-2399996;R-HSA-2399997;R-HSA-5262921;R-HSA-9630792;R-HSA-2399999;R-HSA-2399992;R-HSA-2399941;R-HSA-8863013;R-HSA-8868260;R-HSA-8863011;R-HSA-2400001;R-HSA-5228840;R-HSA-1247999;R-HSA-9629245;R-HSA-2219536;R-HSA-180599;R-HSA-5336420;R-HSA-1248677;R-HSA-180725;R-HSA-23999…
R-HSA-1430728	Metabolism	1	3636	3	2229	0.255194	1	1	5	2219	0.180289	9606	Homo sapiens	RRM2	P31350	CDK1;HIST1H3E;CCNA2;HIST1H3I	P31749;P21796;Q14739	R-HSA-194674;R-HSA-111751;R-HSA-202137;R-HSA-111742;R-HSA-9012374

## Sheet: Cl3
String Cluster 3 analyzed in Reactome pathway database
Reactome Pathway identifier	Pathway name	#Entities found	#Entities total	#Interactors found	#Interactors total	Entities ratio	Entities pValue	Entities FDR	#Reactions found	#Reactions total	Reactions ratio	Species identifier	Species name	Submitted entities found	Mapped entities	Submitted entities hit interactor	Interacts with	Found reaction identifiers
R-HSA-425407	SLC-mediated transmembrane transport	12	251	1	443	0.0224408	9.75997e-13	8.88157e-11	14	190	0.0158545	9606	Homo sapiens	SLC13A1;SLC13A3;SLC15A2;SLC12A1;SLC5A12;SLC5A1;SLC26A4;SLC5A2;SLC17A1;SLC25A4	Q9BZW2;Q13621;O43511;Q16348;P31639;P13866;P05141;Q14916;Q8WWT9;Q9NY91;Q1EHB4;P12235	HSD17B13	Q969S0	R-HSA-426086;R-HSA-428609;R-HSA-433101;R-HSA-429613;R-HSA-163215;R-HSA-5672027;R-HSA-742373;R-HSA-5627802;R-HSA-5250209;R-HSA-427998;R-HSA-742354;R-HSA-189208;R-HSA-433114;R-HSA-8876312
R-HSA-382551	Transport of small molecules	13	731	3	871	0.0653554	6.89637e-12	3.10337e-10	22	436	0.0363818	9606	Homo sapiens	SLC13A1;SLC13A3;SLC15A2;FXYD2;SLC12A1;SLC5A12;SLC5A1;SLC26A4;SLC5A2;SLC17A1;SLC25A4	P54710;Q9BZW2;Q13621;O43511;Q16348;P31639;P13866;Q14916;Q9NY91;P12235;P05141;Q8WWT9;Q1EHB4	HSD17B13;PDZK1;PDZK1	P02652;P02787;P13569;Q969S0	R-HSA-426086;R-HSA-917839;R-HSA-8866851;R-HSA-428609;R-HSA-433101;R-HSA-429613;R-HSA-163215;R-HSA-5672027;R-HSA-742373;R-HSA-917888;R-HSA-5627802;R-HSA-936897;R-HSA-8866551;R-HSA-5250209;R-HSA-383190;R-HSA-174741;R-HSA-427998;R-HSA-5678863;R-HSA-742354;R-HSA-189208;R-HSA-433114;R-HSA-8876312
R-HSA-5619115	Disorders of transmembrane transporters	4	181	2	61	0.0161824	8.29747e-07	2.48924e-05	6	88	0.00734312	9606	Homo sapiens	SLC12A1;SLC5A1;SLC26A4;SLC5A2	Q13621;O43511;P31639;P13866	PDZK1;PDZK1	P13569	R-HSA-5623588;R-HSA-5656356;R-HSA-5658163;R-HSA-5627870;R-HSA-8866857;R-HSA-5679000
R-HSA-189200	Cellular hexose transport	3	21	0	7	0.00187751	8.67016e-06	0.000190744	2	17	0.00141856	9606	Homo sapiens	SLC5A1;SLC5A2	P31639;P13866;Q9NY91			R-HSA-189208;R-HSA-429613
R-HSA-425393	Transport of inorganic cations/anions and amino acids/oligopeptides	5	107	0	115	0.00956638	1.25074e-05	0.000225133	5	75	0.00625834	9606	Homo sapiens	SLC15A2;SLC12A1;SLC5A12;SLC26A4;SLC17A1	Q13621;O43511;Q16348;Q14916;Q1EHB4			R-HSA-426086;R-HSA-428609;R-HSA-427998;R-HSA-5627802;R-HSA-8876312
R-HSA-180897	Vpr-mediated induction of apoptosis by mitochondrial outer membrane permeabilization	2	4	0	0	0.000357622	1.50627e-05	0.00022594	1	2	0.000166889	9606	Homo sapiens	SLC25A4	P05141;P12235			R-HSA-180905
R-HSA-5619102	SLC transporter disorders	4	104	0	42	0.00929817	4.93306e-05	0.000641297	4	66	0.00550734	9606	Homo sapiens	SLC12A1;SLC5A1;SLC26A4;SLC5A2	Q13621;O43511;P31639;P13866			R-HSA-5623588;R-HSA-5656356;R-HSA-5658163;R-HSA-5627870
R-HSA-427601	Multifunctional anion exchangers	2	9	0	1	0.000804649	9.36585e-05	0.00103024	2	6	0.000500668	9606	Homo sapiens	SLC5A12;SLC26A4	O43511;Q1EHB4			R-HSA-5627802;R-HSA-8876312
R-HSA-83936	Transport of nucleosides and free purine and pyrimidine bases across the plasma membrane	2	12	0	7	0.00107287	0.000301379	0.00301379	3	16	0.00133511	9606	Homo sapiens	SLC25A4	P05141;P12235			R-HSA-5250209;R-HSA-163215;R-HSA-5672027
R-HSA-425397	Transport of vitamins, nucleosides, and related molecules	2	44	1	60	0.00393384	0.000391535	0.00352382	5	39	0.00325434	9606	Homo sapiens	SLC25A4	P05141;P12235	HSD17B13	Q969S0	R-HSA-5250209;R-HSA-742354;R-HSA-163215;R-HSA-5672027;R-HSA-742373
R-HSA-5619046	Defective SLC26A4 causes Pendred syndrome (PDS)	1	1	0	0	8.94055e-05	0.00140314	0.00841884	1	1	8.34446e-05	9606	Homo sapiens	SLC26A4	O43511			R-HSA-5627870
R-HSA-5658208	Defective SLC5A2 causes renal glucosuria (GLYS1)	1	1	0	0	8.94055e-05	0.00140314	0.00841884	1	1	8.34446e-05	9606	Homo sapiens	SLC5A2	P31639			R-HSA-5658163
R-HSA-5656364	Defective SLC5A1 causes congenital glucose/galactose malabsorption (GGM)	1	1	0	0	8.94055e-05	0.00140314	0.00841884	1	1	8.34446e-05	9606	Homo sapiens	SLC5A1	P13866			R-HSA-5656356
R-HSA-5619104	Defective SLC12A1 causes Bartter syndrome 1 (BS1)	1	1	0	0	8.94055e-05	0.00140314	0.00841884	1	1	8.34446e-05	9606	Homo sapiens	SLC12A1	Q13621			R-HSA-5623588
R-HSA-433137	Sodium-coupled sulphate, di- and tri-carboxylate transporters	2	5	0	53	0.000447027	0.00302381	0.0181429	2	5	0.000417223	9606	Homo sapiens	SLC13A1;SLC13A3	Q9BZW2;Q8WWT9			R-HSA-433101;R-HSA-433114
R-HSA-176033	Interactions of Vpr with host cellular proteins	2	47	0	19	0.00420206	0.00377509	0.0188755	1	4	0.000333778	9606	Homo sapiens	SLC25A4	P05141;P12235			R-HSA-180905
R-HSA-5678895	Defective CFTR causes cystic fibrosis	0	61	2	19	0.00545373	0.00537611	0.0268806	2	7	0.000584112	9606	Homo sapiens			PDZK1;PDZK1	P13569	R-HSA-8866857;R-HSA-5679000
R-HSA-427975	Proton/oligopeptide cotransporters	1	4	0	0	0.000357622	0.00560125	0.0280062	1	2	0.000166889	9606	Homo sapiens	SLC15A2	Q16348			R-HSA-427998
R-HSA-5619084	ABC transporter disorders	0	77	2	19	0.00688422	0.00770204	0.0308082	2	22	0.00183578	9606	Homo sapiens			PDZK1;PDZK1	P13569	R-HSA-8866857;R-HSA-5679000
R-HSA-426117	Cation-coupled Chloride cotransporters	1	7	0	0	0.000625838	0.00978244	0.0391297	1	3	0.000250334	9606	Homo sapiens	SLC12A1	Q13621			R-HSA-426086
R-HSA-382556	ABC-family proteins mediated transport	0	103	2	42	0.00920876	0.0164284	0.0657137	4	28	0.00233645	9606	Homo sapiens			PDZK1;PDZK1	P13569	R-HSA-8866551;R-HSA-383190;R-HSA-8866851;R-HSA-5678863
R-HSA-8981373	Intestinal hexose absorption	1	4	0	14	0.000357622	0.0249698	0.079018	1	3	0.000250334	9606	Homo sapiens	SLC5A1	P13866			R-HSA-8932955
R-HSA-8963676	Intestinal absorption	1	5	0	14	0.000447027	0.0263393	0.079018	1	6	0.000500668	9606	Homo sapiens	SLC5A1	P13866			R-HSA-8932955
R-HSA-428643	Organic anion transporters	1	10	0	9	0.000894055	0.0263393	0.079018	1	9	0.000751001	9606	Homo sapiens	SLC17A1	Q14916			R-HSA-428609
R-HSA-8964572	Lipid particle organization	1	6	0	24	0.000536433	0.0412832	0.123849	1	4	0.000333778	9606	Homo sapiens	HSD17B13	Q7Z5P4			R-HSA-8862380
R-HSA-111457	Release of apoptotic factors from the mitochondria	0	5	1	34	0.000447027	0.0533462	0.160039	2	4	0.000333778	9606	Homo sapiens			HSD17B13	Q9NR28	R-HSA-9627106;R-HSA-114307
R-HSA-8963888	Chylomicron assembly	0	10	1	34	0.000894055	0.0573348	0.172004	1	5	0.000417223	9606	Homo sapiens			HSD17B13	P02652	R-HSA-174741
R-HSA-8963743	Digestion and absorption	1	27	0	17	0.00241395	0.0599849	0.179905	1	30	0.00250334	9606	Homo sapiens	SLC5A1	P13866			R-HSA-8932955
R-HSA-917977	Transferrin endocytosis and recycling	0	31	1	27	0.00277157	0.0770373	0.179905	1	11	0.000917891	9606	Homo sapiens			HSD17B13	P02787	R-HSA-917839
R-HSA-727802	Transport of nucleotide sugars	0	9	1	50	0.000804649	0.0796343	0.179905	2	10	0.000834446	9606	Homo sapiens			HSD17B13	Q969S0	R-HSA-742354;R-HSA-742373
R-HSA-1592389	Activation of Matrix Metalloproteinases	0	33	1	40	0.00295038	0.0899525	0.179905	1	27	0.002253	9606	Homo sapiens			HSD17B13	P50281	R-HSA-1592349
R-HSA-1643685	Disease	6	1173	3	2590	0.104873	0.0937577	0.187515	9	947	0.079022	9606	Homo sapiens	SLC12A1;SLC5A1;SLC26A4;SLC5A2;SLC25A4	Q13621;O43511;P31639;P13866;P05141;P12235	SLC5A1;PDZK1;PDZK1	P00533;P13569	R-HSA-5623588;R-HSA-5656356;R-HSA-5658163;R-HSA-1248677;R-HSA-5627870;R-HSA-180905;R-HSA-1247999;R-HSA-8866857;R-HSA-5679000
R-HSA-1268020	Mitochondrial protein import	1	65	0	11	0.00581135	0.0988898	0.19778	4	14	0.00116822	9606	Homo sapiens	SLC25A4	P12235			R-HSA-1268022;R-HSA-1307803;R-HSA-1955380;R-HSA-1299481
R-HSA-936837	Ion transport by P-type ATPases	1	55	0	22	0.0049173	0.101428	0.202856	1	14	0.00116822	9606	Homo sapiens	FXYD2	P54710			R-HSA-936897
R-HSA-8963898	Plasma lipoprotein assembly	0	19	1	69	0.0016987	0.114016	0.228031	1	19	0.00158545	9606	Homo sapiens			HSD17B13	P02652	R-HSA-174741
R-HSA-425366	Transport of bile salts and organic acids, metal ions and amine compounds	2	86	0	343	0.00768887	0.117278	0.234557	2	66	0.00550734	9606	Homo sapiens	SLC13A1;SLC13A3	Q9BZW2;Q8WWT9			R-HSA-433101;R-HSA-433114
R-HSA-5578775	Ion homeostasis	1	54	0	41	0.00482789	0.123964	0.247928	1	15	0.00125167	9606	Homo sapiens	FXYD2	P54710			R-HSA-936897
R-HSA-5624958	ARL13B-mediated ciliary trafficking of INPP5E	0	3	1	137	0.000268216	0.176795	0.249289	1	4	0.000333778	9606	Homo sapiens			SLC13A3	Q3SXY8	R-HSA-5624953
R-HSA-111471	Apoptotic factor-mediated response	0	18	1	129	0.0016093	0.176795	0.249289	2	28	0.00233645	9606	Homo sapiens			HSD17B13	Q9NR28	R-HSA-9627106;R-HSA-114307
R-HSA-5638302	Signaling by Overexpressed Wild-Type EGFR in Cancer	0	8	1	158	0.000715244	0.205438	0.249289	1	2	0.000166889	9606	Homo sapiens			SLC5A1	P00533	R-HSA-1248677
R-HSA-5638303	Inhibition of Signaling by Overexpressed EGFR	0	8	1	158	0.000715244	0.205438	0.249289	1	2	0.000166889	9606	Homo sapiens			SLC5A1	P00533	R-HSA-1248677
R-HSA-2179392	EGFR Transactivation by Gastrin	0	10	1	161	0.000894055	0.212168	0.249289	1	6	0.000500668	9606	Homo sapiens			SLC5A1	P00533	R-HSA-2179387
R-HSA-5576891	Cardiac conduction	1	140	0	49	0.0125168	0.233124	0.249289	1	26	0.00216956	9606	Homo sapiens	FXYD2	P54710			R-HSA-936897
R-HSA-162909	Host Interactions of HIV factors	2	144	0	552	0.0128744	0.241435	0.249289	1	54	0.00450601	9606	Homo sapiens	SLC25A4	P05141;P12235			R-HSA-180905
R-HSA-1474228	Degradation of the extracellular matrix	0	140	1	70	0.0125168	0.245011	0.249289	1	105	0.00876168	9606	Homo sapiens			HSD17B13	P50281	R-HSA-1592349
R-HSA-445144	Signal transduction by L1	0	21	1	185	0.00187751	0.249289	0.249289	1	11	0.000917891	9606	Homo sapiens			SLC5A1	P00533	R-HSA-445069
R-HSA-983712	Ion channel transport	1	184	0	28	0.0164506	0.257777	0.257777	1	40	0.00333778	9606	Homo sapiens	FXYD2	P54710			R-HSA-936897
R-HSA-881907	Gastrin-CREB signalling pathway via PKC and MAPK	0	19	1	197	0.0016987	0.259884	0.259884	1	9	0.000751001	9606	Homo sapiens			SLC5A1	P00533	R-HSA-2179387
R-HSA-9609507	Protein localization	1	166	0	63	0.0148413	0.260936	0.260936	4	53	0.00442256	9606	Homo sapiens	SLC25A4	P12235			R-HSA-1268022;R-HSA-1307803;R-HSA-1955380;R-HSA-1299481
R-HSA-5637810	Constitutive Signaling by EGFRvIII	0	16	1	228	0.00143049	0.281669	0.281669	1	18	0.001502	9606	Homo sapiens			SLC5A1	P00533	R-HSA-1247999
R-HSA-5637812	Signaling by EGFRvIII in Cancer	0	16	1	228	0.00143049	0.281669	0.281669	1	18	0.001502	9606	Homo sapiens			SLC5A1	P00533	R-HSA-1247999
R-HSA-174824	Plasma lipoprotein assembly, remodeling, and clearance	0	72	1	173	0.00643719	0.281669	0.281669	1	83	0.0069259	9606	Homo sapiens			HSD17B13	P02652	R-HSA-174741
R-HSA-1643713	Signaling by EGFR in Cancer	0	26	1	228	0.00232454	0.290816	0.290816	2	42	0.00350467	9606	Homo sapiens			SLC5A1	P00533	R-HSA-1248677;R-HSA-1247999
R-HSA-8874211	CREB3 factors activate genes	0	9	1	251	0.000804649	0.307791	0.307791	4	21	0.00175234	9606	Homo sapiens			SLC13A3	Q96BA8	R-HSA-8874212;R-HSA-8874194;R-HSA-8874193;R-HSA-8874184
R-HSA-5620920	Cargo trafficking to the periciliary membrane	0	51	1	231	0.00455968	0.308777	0.308777	1	27	0.002253	9606	Homo sapiens			SLC13A3	Q3SXY8	R-HSA-5624953
R-HSA-109606	Intrinsic Pathway for Apoptosis	0	53	1	251	0.00473849	0.318566	0.318566	2	62	0.00517356	9606	Homo sapiens			HSD17B13	Q9NR28	R-HSA-9627106;R-HSA-114307
R-HSA-8857538	PTK6 promotes HIF1A stabilization	0	6	1	285	0.000536433	0.333952	0.333952	1	6	0.000500668	9606	Homo sapiens			SLC25A4	Q5S007	R-HSA-8857565
R-HSA-917937	Iron uptake and transport	0	58	1	237	0.00518552	0.333952	0.333952	2	34	0.00283712	9606	Homo sapiens			HSD17B13	P02787	R-HSA-917839;R-HSA-917888
R-HSA-397014	Muscle contraction	1	209	0	95	0.0186857	0.34152	0.34152	1	41	0.00342123	9606	Homo sapiens	FXYD2	P54710			R-HSA-936897
R-HSA-162906	HIV Infection	2	248	0	693	0.0221726	0.357584	0.357584	1	157	0.0131008	9606	Homo sapiens	SLC25A4	P05141;P12235			R-HSA-180905
R-HSA-177929	Signaling by EGFR	0	51	1	388	0.00455968	0.447202	0.447202	1	48	0.00400534	9606	Homo sapiens			SLC5A1	P00533	R-HSA-177942
R-HSA-416476	G alpha (q) signalling events	0	220	1	216	0.0196692	0.454318	0.454318	1	35	0.00292056	9606	Homo sapiens			SLC5A1	P00533	R-HSA-2179387
R-HSA-1989781	PPARA activates gene expression	0	118	1	342	0.0105498	0.472107	0.472107	1	41	0.00342123	9606	Homo sapiens			HSD17B13	P02652	R-HSA-1989776
R-HSA-400206	Regulation of lipid metabolism by Peroxisome proliferator-activated receptor alpha (PPARalpha)	0	120	1	372	0.0107287	0.491547	0.491547	1	44	0.00367156	9606	Homo sapiens			HSD17B13	P02652	R-HSA-1989776
R-HSA-8866910	TFAP2 (AP-2) family regulates transcription of growth factors and their receptors	0	13	1	481	0.00116227	0.500286	0.500286	1	18	0.001502	9606	Homo sapiens			SLC5A1	P00533	R-HSA-8874797
R-HSA-5617833	Cilium Assembly	0	202	1	402	0.0180599	0.534499	0.534499	1	50	0.00417223	9606	Homo sapiens			SLC13A3	Q3SXY8	R-HSA-5624953
R-HSA-446203	Asparagine N-linked glycosylation	1	305	0	291	0.0272687	0.556907	0.556907	1	133	0.0110981	9606	Homo sapiens	UMOD	P07911			R-HSA-8855954
R-HSA-9006927	Signaling by Non-Receptor Tyrosine Kinases	0	58	1	635	0.00518552	0.61754	0.61754	1	53	0.00442256	9606	Homo sapiens			SLC25A4	Q5S007	R-HSA-8857565
R-HSA-8848021	Signaling by PTK6	0	58	1	635	0.00518552	0.61754	0.61754	1	53	0.00442256	9606	Homo sapiens			SLC25A4	Q5S007	R-HSA-8857565
R-HSA-5663205	Infectious disease	2	463	0	1097	0.0413947	0.6201	0.6201	1	321	0.0267857	9606	Homo sapiens	SLC25A4	P05141;P12235			R-HSA-180905
R-HSA-1474244	Extracellular matrix organization	0	301	1	484	0.026911	0.6543	0.6543	1	318	0.0265354	9606	Homo sapiens			HSD17B13	P50281	R-HSA-1592349
R-HSA-381119	Unfolded Protein Response (UPR)	0	92	1	681	0.0082253	0.661831	0.661831	4	94	0.00784379	9606	Homo sapiens			SLC13A3	Q96BA8	R-HSA-8874212;R-HSA-8874194;R-HSA-8874193;R-HSA-8874184
R-HSA-373760	L1CAM interactions	0	121	1	660	0.0108181	0.664306	0.664306	1	54	0.00450601	9606	Homo sapiens			SLC5A1	P00533	R-HSA-445069
R-HSA-1852241	Organelle biogenesis and maintenance	0	298	1	689	0.0266428	0.72371	0.72371	1	86	0.00717623	9606	Homo sapiens			SLC13A3	Q3SXY8	R-HSA-5624953
R-HSA-109581	Apoptosis	0	180	1	789	0.016093	0.726561	0.726561	2	141	0.0117657	9606	Homo sapiens			HSD17B13	Q9NR28	R-HSA-9627106;R-HSA-114307
R-HSA-5357801	Programmed Cell Death	0	185	1	800	0.01654	0.731781	0.731781	2	154	0.0128505	9606	Homo sapiens			HSD17B13	Q9NR28	R-HSA-9627106;R-HSA-114307
R-HSA-8864260	Transcriptional regulation by the AP-2 (TFAP2) family of transcription factors	0	37	1	897	0.003308	0.733763	0.733763	1	44	0.00367156	9606	Homo sapiens			SLC5A1	P00533	R-HSA-8874797
R-HSA-5663202	Diseases of signal transduction	0	393	1	789	0.0351363	0.791212	0.791212	2	283	0.0236148	9606	Homo sapiens			SLC5A1	P00533	R-HSA-1248677;R-HSA-1247999
R-HSA-388396	GPCR downstream signalling	0	1154	1	670	0.103174	0.92847	0.92847	1	247	0.0206108	9606	Homo sapiens			SLC5A1	P00533	R-HSA-2179387
R-HSA-9006934	Signaling by Receptor Tyrosine Kinases	0	490	1	1478	0.0438087	0.931221	0.931221	1	654	0.0545728	9606	Homo sapiens			SLC5A1	P00533	R-HSA-177942
R-HSA-422475	Axon guidance	0	558	1	1382	0.0498882	0.932716	0.932716	1	296	0.0246996	9606	Homo sapiens			SLC5A1	P00533	R-HSA-445069
R-HSA-556833	Metabolism of lipids	1	748	1	1400	0.0668753	0.953251	0.953251	2	814	0.0679239	9606	Homo sapiens	HSD17B13	Q7Z5P4	HSD17B13	P02652	R-HSA-8862380;R-HSA-1989776
R-HSA-372790	Signaling by GPCR	0	1226	1	1038	0.109611	0.961301	0.961301	1	426	0.0355474	9606	Homo sapiens			SLC5A1	P00533	R-HSA-2179387
R-HSA-1266738	Developmental Biology	0	1076	1	2625	0.0962003	0.994974	0.994974	1	510	0.0425567	9606	Homo sapiens			SLC5A1	P00533	R-HSA-445069
R-HSA-597592	Post-translational protein modification	1	1417	0	2591	0.126688	0.996898	0.996898	1	512	0.0427236	9606	Homo sapiens	UMOD	P07911			R-HSA-8855954
R-HSA-392499	Metabolism of proteins	1	2012	1	3680	0.179884	0.997738	0.997738	5	873	0.0728471	9606	Homo sapiens	UMOD	P07911	SLC13A3	Q96BA8	R-HSA-8874212;R-HSA-8874194;R-HSA-8855954;R-HSA-8874193;R-HSA-8874184
R-HSA-1430728	Metabolism	1	2135	1	2055	0.190881	0.998049	0.998049	2	1982	0.165387	9606	Homo sapiens	HSD17B13	Q7Z5P4	HSD17B13	P02652	R-HSA-8862380;R-HSA-1989776
R-HSA-212436	Generic Transcription Pathway	0	1234	1	3418	0.110326	0.998885	0.998885	1	810	0.0675901	9606	Homo sapiens			SLC5A1	P00533	R-HSA-8874797
R-HSA-73857	RNA Polymerase II Transcription	0	1356	1	3539	0.121234	0.999207	0.999207	1	871	0.0726802	9606	Homo sapiens			SLC5A1	P00533	R-HSA-8874797
R-HSA-74160	Gene expression (Transcription)	0	1498	1	3721	0.133929	0.999514	0.999514	1	981	0.0818591	9606	Homo sapiens			SLC5A1	P00533	R-HSA-8874797
R-HSA-162582	Signal Transduction	0	2805	2	5273	0.250782	0.999961	0.999961	3	2286	0.190754	9606	Homo sapiens			SLC5A1;SLC25A4	Q5S007;P00533	R-HSA-177942;R-HSA-8857565;R-HSA-2179387

## Sheet: Cl4
Reactome Pathway identifier	Pathway name	#Entities found	#Entities total	#Interactors found	#Interactors total	Entities ratio	Entities pValue	Entities FDR	#Reactions found	#Reactions total	Reactions ratio	Species identifier	Species name	Submitted entities found	Mapped entities	Submitted entities hit interactor	Interacts with	Found reaction identifiers
R-HSA-392451	G beta:gamma signalling through PI3Kgamma	3	25	0	33	0.00223514	5.44576e-05	0.00909713	2	4	0.000333778	9606	Homo sapiens	GNG2;PIK3CG	P50150;P59768;P48736			R-HSA-392295;R-HSA-392300
R-HSA-418217	G beta:gamma signalling through PLC beta	2	20	0	0	0.00178811	0.000311361	0.00909713	2	2	0.000166889	9606	Homo sapiens	GNG2	P50150;P59768			R-HSA-398193;R-HSA-398040
R-HSA-392851	Prostacyclin signalling through prostacyclin receptor	2	20	0	0	0.00178811	0.000311361	0.00909713	3	4	0.000333778	9606	Homo sapiens	GNG2	P50150;P59768			R-HSA-392852;R-HSA-392870;R-HSA-392874
R-HSA-500657	Presynaptic function of Kainate receptors	2	21	0	0	0.00187751	0.000343008	0.00909713	1	2	0.000166889	9606	Homo sapiens	GNG2	P50150;P59768			R-HSA-500717
R-HSA-392170	ADP signalling through P2Y purinoceptor 12	2	22	0	0	0.00196692	0.00037616	0.00909713	3	4	0.000333778	9606	Homo sapiens	GNG2	P50150;P59768			R-HSA-392195;R-HSA-392187;R-HSA-392202
R-HSA-428930	Thromboxane signalling through TP receptor	2	23	0	1	0.00205633	0.000446964	0.00909713	6	7	0.000584112	9606	Homo sapiens	GNG2	P50150;P59768			R-HSA-428918;R-HSA-428917;R-HSA-428752;R-HSA-428750;R-HSA-428909;R-HSA-428749
R-HSA-997272	Inhibition of voltage gated Ca2+ channels via Gbeta/gamma subunits	2	25	0	0	0.00223514	0.000484609	0.00909713	3	3	0.000250334	9606	Homo sapiens	GNG2	P50150;P59768			R-HSA-1013020;R-HSA-1013013;R-HSA-1013012
R-HSA-1296059	G protein gated Potassium channels	2	25	0	0	0.00223514	0.000484609	0.00909713	3	3	0.000250334	9606	Homo sapiens	GNG2	P50150;P59768			R-HSA-1013020;R-HSA-1013013;R-HSA-1013012
R-HSA-1296041	Activation of G protein gated Potassium channels	2	25	0	0	0.00223514	0.000484609	0.00909713	3	3	0.000250334	9606	Homo sapiens	GNG2	P50150;P59768			R-HSA-1013020;R-HSA-1013013;R-HSA-1013012
R-HSA-202040	G-protein activation	2	28	0	0	0.00250335	0.000606475	0.00909713	5	6	0.000500668	9606	Homo sapiens	GNG2	P50150;P59768			R-HSA-167408;R-HSA-167429;R-HSA-167419;R-HSA-167433;R-HSA-112271
R-HSA-400042	Adrenaline,noradrenaline inhibits insulin secretion	2	28	0	0	0.00250335	0.000606475	0.00909713	4	6	0.000500668	9606	Homo sapiens	GNG2	P50150;P59768			R-HSA-400037;R-HSA-400097;R-HSA-400046;R-HSA-400092
String Cluster 4 analyzed in Reactome pathway database
R-HSA-451326	Activation of kainate receptors upon glutamate binding	2	30	0	0	0.00268216	0.000695125	0.00947601	1	6	0.000500668	9606	Homo sapiens	GNG2	P50150;P59768			R-HSA-500717
R-HSA-1296065	Inwardly rectifying K+ channels	2	31	0	0	0.00277157	0.000741661	0.00947601	3	7	0.000584112	9606	Homo sapiens	GNG2	P50150;P59768			R-HSA-1013020;R-HSA-1013013;R-HSA-1013012
R-HSA-8964315	G beta:gamma signalling through BTK	2	18	0	15	0.0016093	0.000789667	0.00947601	3	3	0.000250334	9606	Homo sapiens	GNG2	P50150;P59768			R-HSA-8964317;R-HSA-8964271;R-HSA-8964241
R-HSA-397795	G-protein beta:gamma signalling	3	32	0	122	0.00286097	0.000900983	0.00991082	12	15	0.00125167	9606	Homo sapiens	GNG2;PIK3CG	P50150;P59768;P48736			R-HSA-8964634;R-HSA-392295;R-HSA-8964604;R-HSA-8964605;R-HSA-8964317;R-HSA-8964271;R-HSA-398193;R-HSA-392300;R-HSA-8964241;R-HSA-8964614;R-HSA-398040;R-HSA-8964599
R-HSA-163359	Glucagon signaling in metabolic regulation	2	34	0	3	0.00303979	0.000996315	0.00996315	1	6	0.000500668	9606	Homo sapiens	GNG2	P50150;P59768			R-HSA-825631
R-HSA-991365	Activation of GABAB receptors	2	39	0	0	0.00348681	0.00116656	0.010499	3	8	0.000667557	9606	Homo sapiens	GNG2	P50150;P59768			R-HSA-1013020;R-HSA-1013013;R-HSA-1013012
R-HSA-977444	GABA B receptor activation	2	39	0	0	0.00348681	0.00116656	0.010499	3	9	0.000751001	9606	Homo sapiens	GNG2	P50150;P59768			R-HSA-1013020;R-HSA-1013013;R-HSA-1013012
R-HSA-418346	Platelet homeostasis	2	88	1	92	0.00786768	0.0014519	0.0108211	4	30	0.00250334	9606	Homo sapiens	GNG2	P50150;P59768	CD22	P29350	R-HSA-392852;R-HSA-392870;R-HSA-210277;R-HSA-392874
R-HSA-6814122	Cooperation of PDCL (PhLP1) and TRiC/CCT in G-protein beta folding	2	42	0	3	0.00375503	0.00147908	0.0108211	2	11	0.000917891	9606	Homo sapiens	GNG2	P50150;P59768			R-HSA-6814418;R-HSA-8850560
R-HSA-420092	Glucagon-type ligand receptors	2	34	0	13	0.00303979	0.00147908	0.0108211	1	8	0.000667557	9606	Homo sapiens	GNG2	P50150;P59768			R-HSA-381612
R-HSA-381676	Glucagon-like Peptide-1 (GLP1) regulates insulin secretion	2	43	0	2	0.00384443	0.00154587	0.0108211	3	11	0.000917891	9606	Homo sapiens	GNG2	P50150;P59768			R-HSA-422320;R-HSA-381612;R-HSA-381706
R-HSA-418592	ADP signalling through P2Y purinoceptor 1	2	25	0	22	0.00223514	0.00168372	0.011786	3	7	0.000584112	9606	Homo sapiens	GNG2	P50150;P59768			R-HSA-418581;R-HSA-418579;R-HSA-418576
R-HSA-418597	G alpha (z) signalling events	2	49	0	0	0.00438087	0.00182722	0.0127905	4	13	0.00108478	9606	Homo sapiens	GNG2	P50150;P59768			R-HSA-749453;R-HSA-750988;R-HSA-751024;R-HSA-749446
R-HSA-432040	Vasopressin regulates renal water homeostasis via Aquaporins	2	44	0	5	0.00393384	0.00182722	0.0127905	3	15	0.00125167	9606	Homo sapiens	GNG2	P50150;P59768			R-HSA-432195;R-HSA-422320;R-HSA-432188
R-HSA-392518	Signal amplification	2	32	0	23	0.00286097	0.00229138	0.0137483	12	18	0.001502	9606	Homo sapiens	GNG2	P50150;P59768			R-HSA-428918;R-HSA-428917;R-HSA-418581;R-HSA-418579;R-HSA-428752;R-HSA-418576;R-HSA-392195;R-HSA-428750;R-HSA-428909;R-HSA-428749;R-HSA-392187;R-HSA-392202
R-HSA-977443	GABA receptor activation	2	56	0	0	0.00500671	0.00237361	0.0142417	3	12	0.00100134	9606	Homo sapiens	GNG2	P50150;P59768			R-HSA-1013020;R-HSA-1013013;R-HSA-1013012
R-HSA-445717	Aquaporin-mediated transport	2	53	0	5	0.00473849	0.00254222	0.0152533	3	25	0.00208611	9606	Homo sapiens	GNG2	P50150;P59768			R-HSA-432195;R-HSA-422320;R-HSA-432188
R-HSA-456926	Thrombin signalling through proteinase activated receptors (PARs)	2	32	0	57	0.00286097	0.00534668	0.0311482	6	14	0.00116822	9606	Homo sapiens	GNG2	P50150;P59768			R-HSA-396996;R-HSA-397891;R-HSA-114552;R-HSA-396941;R-HSA-397835;R-HSA-114558
R-HSA-8964616	G beta:gamma signalling through CDC42	2	20	0	75	0.00178811	0.00622963	0.0311482	5	6	0.000500668	9606	Homo sapiens	GNG2	P50150;P59768			R-HSA-8964634;R-HSA-8964604;R-HSA-8964605;R-HSA-8964614;R-HSA-8964599
R-HSA-4086398	Ca2+ pathway	2	60	0	39	0.00536433	0.00689835	0.0344918	5	27	0.002253	9606	Homo sapiens	GNG2	P50150;P59768			R-HSA-398193;R-HSA-3965444;R-HSA-3965447;R-HSA-3965441;R-HSA-398040
R-HSA-416482	G alpha (12/13) signalling events	2	80	0	27	0.00715244	0.00788697	0.0358836	4	14	0.00116822	9606	Homo sapiens	GNG2	P50150;P59768			R-HSA-751019;R-HSA-751039;R-HSA-751027;R-HSA-751029
R-HSA-1296071	Potassium Channels	2	99	0	7	0.00885114	0.00818054	0.0358836	3	19	0.00158545	9606	Homo sapiens	GNG2	P50150;P59768			R-HSA-1013020;R-HSA-1013013;R-HSA-1013012
R-HSA-109703	PKB-mediated events	0	2	1	5	0.000178811	0.0089709	0.0358836	2	2	0.000166889	9606	Homo sapiens			PIK3CG	Q13370	R-HSA-162363;R-HSA-162425
R-HSA-165160	PDE3B signalling	0	2	1	5	0.000178811	0.0089709	0.0358836	2	2	0.000166889	9606	Homo sapiens			PIK3CG	Q13370	R-HSA-162363;R-HSA-162425
R-HSA-114604	GPVI-mediated activation cascade	1	35	1	86	0.00312919	0.00956171	0.037049	7	25	0.00208611	9606	Homo sapiens	PIK3CG	P48736	CD22	P43405	R-HSA-139842;R-HSA-5684801;R-HSA-437118;R-HSA-453183;R-HSA-437932;R-HSA-437162;R-HSA-429449
R-HSA-5690714	CD22 mediated BCR regulation	2	70	1	51	0.00625838	0.0100437	0.037049	4	4	0.000333778	9606	Homo sapiens	CD79B;CD22	P20273;P40259	CD22	P07948;P29350	R-HSA-5690740;R-HSA-5690702;R-HSA-5690701;R-HSA-5690669
R-HSA-373080	Class B/2 (Secretin family receptors)	2	97	1	30	0.00867233	0.010371	0.037049	2	20	0.00166889	9606	Homo sapiens	GNG2	P50150;P59768	GNG2	Q99835	R-HSA-445124;R-HSA-381612
R-HSA-422356	Regulation of insulin secretion	2	79	0	50	0.00706303	0.0115534	0.037049	7	34	0.00283712	9606	Homo sapiens	GNG2	P50150;P59768			R-HSA-400037;R-HSA-422320;R-HSA-400097;R-HSA-400046;R-HSA-381612;R-HSA-400092;R-HSA-381706
R-HSA-76002	Platelet activation, signaling and aggregation	3	262	1	500	0.0234242	0.0123497	0.037049	26	114	0.00951268	9606	Homo sapiens	GNG2;PIK3CG	P50150;P59768;P48736	CD22	P43405	R-HSA-139842;R-HSA-396996;R-HSA-397891;R-HSA-392195;R-HSA-428750;R-HSA-428749;R-HSA-396941;R-HSA-397835;R-HSA-392202;R-HSA-429449;R-HSA-418581;R-HSA-418579;R-HSA-428752;R-HSA-418576;R-HSA-5684801;R-HSA-429415;R-HSA-437932;R-HSA-428909;R-HSA-437162;R-HSA-428918;R-HSA-428917;R-HSA-437118;R-HSA-114552;R-HSA-453183;R-HSA-392187;R-HSA-114558
R-HSA-390466	Chaperonin-mediated protein folding	2	96	0	48	0.00858292	0.0142769	0.0428308	2	19	0.00158545	9606	Homo sapiens	GNG2	P50150;P59768			R-HSA-6814418;R-HSA-8850560
R-HSA-391251	Protein folding	2	102	0	58	0.00911936	0.0174581	0.0523744	2	28	0.00233645	9606	Homo sapiens	GNG2	P50150;P59768			R-HSA-6814418;R-HSA-8850560
R-HSA-983695	Antigen activates B Cell Receptor (BCR) leading to generation of second messengers	2	95	1	84	0.00849352	0.0206891	0.0620673	10	25	0.00208611	9606	Homo sapiens	CD79B;CD22	P20273;P40259	CD22	P43405	R-HSA-9606162;R-HSA-9606163;R-HSA-983709;R-HSA-983707;R-HSA-9606151;R-HSA-983703;R-HSA-1112666;R-HSA-983700;R-HSA-9606159;R-HSA-983696
R-HSA-163685	Integration of energy metabolism	2	109	0	78	0.00974519	0.0227391	0.0682174	8	62	0.00517356	9606	Homo sapiens	GNG2	P50150;P59768			R-HSA-825631;R-HSA-400037;R-HSA-422320;R-HSA-400097;R-HSA-400046;R-HSA-381612;R-HSA-400092;R-HSA-381706
R-HSA-9027276	Erythropoietin activates Phosphoinositide-3-kinase (PI3K)	1	12	0	10	0.00107287	0.0266828	0.0800483	4	7	0.000584112	9606	Homo sapiens	PIK3CG	P48736			R-HSA-9021627;R-HSA-9027275;R-HSA-9012657;R-HSA-9027280
R-HSA-167021	PLC-gamma1 signalling	0	3	1	38	0.000268216	0.0502376	0.136896	2	3	0.000250334	9606	Homo sapiens			CD22	P19174	R-HSA-167684;R-HSA-167674
R-HSA-1251932	PLCG1 events in ERBB2 signaling	0	4	1	38	0.000357622	0.0514621	0.136896	2	2	0.000166889	9606	Homo sapiens			CD22	P19174	R-HSA-1251922;R-HSA-1251944
R-HSA-9034793	Activated NTRK3 signals through PLCG1	0	3	1	38	0.000268216	0.0514621	0.136896	2	3	0.000250334	9606	Homo sapiens			CD22	P19174	R-HSA-9034796;R-HSA-9034855
R-HSA-9026527	Activated NTRK2 signals through PLCG1	0	4	1	38	0.000357622	0.0526851	0.136896	2	3	0.000250334	9606	Homo sapiens			CD22	P19174	R-HSA-9026894;R-HSA-9026531
R-HSA-212718	EGFR interacts with phospholipase C-gamma	0	9	1	38	0.000804649	0.0575622	0.136896	2	3	0.000250334	9606	Homo sapiens			CD22	P19174	R-HSA-212706;R-HSA-212713
R-HSA-983705	Signaling by the B Cell Receptor (BCR)	2	176	1	152	0.0157354	0.0604682	0.136896	14	43	0.00358812	9606	Homo sapiens	CD79B;CD22	P20273;P40259	CD22	P43405;P07948;P29350	R-HSA-9606162;R-HSA-9606163;R-HSA-5690740;R-HSA-1112666;R-HSA-983709;R-HSA-983707;R-HSA-9606151;R-HSA-983703;R-HSA-5690702;R-HSA-983700;R-HSA-5690701;R-HSA-5690669;R-HSA-9606159;R-HSA-983696
R-HSA-418890	Role of second messengers in netrin-1 signaling	0	10	1	39	0.000894055	0.0612042	0.136896	2	4	0.000333778	9606	Homo sapiens			CD22	P19174	R-HSA-593690;R-HSA-622382
R-HSA-5654227	Phospholipase C-mediated cascade; FGFR3	0	14	1	38	0.00125168	0.0648328	0.136896	2	3	0.000250334	9606	Homo sapiens			CD22	P19174	R-HSA-5654148;R-HSA-5654224
R-HSA-5654228	Phospholipase C-mediated cascade; FGFR4	0	15	1	38	0.00134108	0.0660394	0.136896	2	3	0.000250334	9606	Homo sapiens			CD22	P19174	R-HSA-5654163;R-HSA-5654169
R-HSA-5655291	Signaling by FGFR4 in disease	0	12	1	46	0.00107287	0.0684481	0.136896	2	15	0.00125167	9606	Homo sapiens			CD22	P19174	R-HSA-5655313;R-HSA-5655336
R-HSA-5654219	Phospholipase C-mediated cascade: FGFR1	0	18	1	38	0.0016093	0.0696502	0.139128	2	3	0.000250334	9606	Homo sapiens			CD22	P19174	R-HSA-5654167;R-HSA-5654165
R-HSA-5654221	Phospholipase C-mediated cascade; FGFR2	0	21	1	38	0.00187751	0.07205	0.139128	2	3	0.000250334	9606	Homo sapiens			CD22	P19174	R-HSA-5654159;R-HSA-5654157
R-HSA-109704	PI3K Cascade	0	50	1	10	0.00447027	0.0744438	0.139128	2	6	0.000500668	9606	Homo sapiens			PIK3CG	Q13370	R-HSA-162363;R-HSA-162425
R-HSA-9006335	Signaling by Erythropoietin	1	26	0	39	0.00232454	0.0756385	0.139128	4	24	0.00200267	9606	Homo sapiens	PIK3CG	P48736			R-HSA-9021627;R-HSA-9027275;R-HSA-9012657;R-HSA-9027280
R-HSA-111885	Opioid Signalling	2	89	0	281	0.00795709	0.0790963	0.139128	5	58	0.00483979	9606	Homo sapiens	GNG2	P50150;P59768			R-HSA-167408;R-HSA-167429;R-HSA-167419;R-HSA-167433;R-HSA-112271
R-HSA-112399	IRS-mediated signalling	0	55	1	10	0.0049173	0.0804027	0.139128	2	9	0.000751001	9606	Homo sapiens			PIK3CG	Q13370	R-HSA-162363;R-HSA-162425
R-HSA-3858494	Beta-catenin independent WNT signaling	2	144	0	234	0.0128744	0.0805979	0.139128	5	51	0.00425567	9606	Homo sapiens	GNG2	P50150;P59768			R-HSA-398193;R-HSA-3965444;R-HSA-3965447;R-HSA-3965441;R-HSA-398040
R-HSA-9009391	Extra-nuclear estrogen signaling	2	80	0	308	0.00715244	0.0824877	0.139128	3	38	0.00317089	9606	Homo sapiens	GNG2	P50150;P59768			R-HSA-9021596;R-HSA-9021601;R-HSA-9021600
R-HSA-8853338	Signaling by FGFR3 point mutants in cancer	0	25	1	46	0.00223514	0.0839605	0.139128	2	19	0.00158545	9606	Homo sapiens			CD22	P19174	R-HSA-5655247;R-HSA-5655244
R-HSA-5655332	Signaling by FGFR3 in disease	0	25	1	46	0.00223514	0.0839605	0.139128	2	28	0.00233645	9606	Homo sapiens			CD22	P19174	R-HSA-5655247;R-HSA-5655244
R-HSA-5218921	VEGFR2 mediated cell proliferation	0	20	1	52	0.00178811	0.0886837	0.139128	3	12	0.00100134	9606	Homo sapiens			CD22	P19174	R-HSA-167686;R-HSA-4420202;R-HSA-4420153
R-HSA-75892	Platelet Adhesion to exposed collagen	0	15	1	63	0.00134108	0.0898609	0.139128	1	6	0.000500668	9606	Homo sapiens			CD22	P07948	R-HSA-432295
R-HSA-2428928	IRS-related events triggered by IGF1R	0	59	1	17	0.00527492	0.0922109	0.139128	2	12	0.00100134	9606	Homo sapiens			PIK3CG	Q13370	R-HSA-162363;R-HSA-162425
R-HSA-2428924	IGF1R signaling cascade	0	62	1	17	0.00554314	0.095725	0.139128	2	17	0.00141856	9606	Homo sapiens			PIK3CG	Q13370	R-HSA-162363;R-HSA-162425
R-HSA-2404192	Signaling by Type 1 Insulin-like Growth Factor 1 Receptor (IGF1R)	0	63	1	17	0.00563254	0.0968935	0.139128	2	19	0.00158545	9606	Homo sapiens			PIK3CG	Q13370	R-HSA-162363;R-HSA-162425
R-HSA-416476	G alpha (q) signalling events	2	220	0	216	0.0196692	0.10334	0.139128	4	35	0.00292056	9606	Homo sapiens	GNG2	P50150;P59768			R-HSA-749448;R-HSA-749452;R-HSA-750993;R-HSA-379048
R-HSA-9020558	Interleukin-2 signaling	0	12	1	79	0.00107287	0.10619	0.139128	1	18	0.001502	9606	Homo sapiens			CD22	P43405	R-HSA-508292
R-HSA-5655253	Signaling by FGFR2 in disease	0	49	1	51	0.00438087	0.113102	0.139128	2	28	0.00233645	9606	Homo sapiens			CD22	P19174	R-HSA-5655343;R-HSA-5654748
R-HSA-432142	Platelet sensitization by LDL	0	17	1	83	0.00151989	0.117681	0.139128	1	9	0.000751001	9606	Homo sapiens			CD22	P29350	R-HSA-210277
R-HSA-210990	PECAM1 interactions	0	12	1	94	0.00107287	0.123374	0.139128	2	7	0.000584112	9606	Homo sapiens			CD22	P19174;P29350	R-HSA-210277;R-HSA-210283
R-HSA-1433559	Regulation of KIT signaling	0	16	1	91	0.00143049	0.125642	0.139128	1	8	0.000667557	9606	Homo sapiens			CD22	P29350	R-HSA-205306
R-HSA-1660499	Synthesis of PIPs at the plasma membrane	1	53	0	61	0.00473849	0.13241	0.139128	2	33	0.00275367	9606	Homo sapiens	PIK3CG	P48736			R-HSA-1676109;R-HSA-1676048
R-HSA-912694	Regulation of IFNA signaling	0	26	1	85	0.00232454	0.133533	0.139128	1	5	0.000417223	9606	Homo sapiens			CD22	P29350	R-HSA-997314
R-HSA-5621480	Dectin-2 family	0	61	1	54	0.00545373	0.136894	0.139128	1	12	0.00100134	9606	Homo sapiens			CD22	P43405	R-HSA-5621366
R-HSA-982772	Growth hormone receptor signaling	0	24	1	97	0.00214573	0.138012	0.139128	2	28	0.00233645	9606	Homo sapiens			CD22	P07948;P29350	R-HSA-1168839;R-HSA-1168456
R-HSA-74751	Insulin receptor signalling cascade	0	61	1	62	0.00545373	0.139128	0.139128	2	25	0.00208611	9606	Homo sapiens			PIK3CG	Q13370	R-HSA-162363;R-HSA-162425
R-HSA-2424491	DAP12 signaling	0	30	1	91	0.00268216	0.139128	0.139128	1	17	0.00141856	9606	Homo sapiens			CD22	P43405	R-HSA-210289
R-HSA-5637815	Signaling by Ligand-Responsive EGFR Variants in Cancer	0	20	1	103	0.00178811	0.141357	0.141357	2	23	0.00191923	9606	Homo sapiens			CD22	P19174	R-HSA-1247842;R-HSA-1247841
R-HSA-1236382	Constitutive Signaling by Ligand-Responsive EGFR Cancer Variants	0	20	1	103	0.00178811	0.141357	0.141357	2	23	0.00191923	9606	Homo sapiens			CD22	P19174	R-HSA-1247842;R-HSA-1247841
R-HSA-2029481	FCGR activation	0	101	1	21	0.00902995	0.145797	0.145797	1	6	0.000500668	9606	Homo sapiens			CD22	P43405	R-HSA-2029452
R-HSA-8853659	RET signaling	0	41	1	99	0.00366562	0.154612	0.154612	1	24	0.00200267	9606	Homo sapiens			CD22	P19174	R-HSA-8853755
R-HSA-5655302	Signaling by FGFR1 in disease	0	41	1	99	0.00366562	0.158987	0.158987	2	35	0.00292056	9606	Homo sapiens			CD22	P19174	R-HSA-1839100;R-HSA-1839094
R-HSA-74752	Signaling by Insulin receptor	0	85	1	64	0.00759946	0.167672	0.167672	2	34	0.00283712	9606	Homo sapiens			PIK3CG	Q13370	R-HSA-162363;R-HSA-162425
R-HSA-2172127	DAP12 interactions	0	47	1	105	0.00420206	0.167672	0.167672	1	33	0.00275367	9606	Homo sapiens			CD22	P43405	R-HSA-210289
R-HSA-9034015	Signaling by NTRK3 (TRKC)	0	19	1	133	0.0016987	0.174129	0.174129	2	19	0.00158545	9606	Homo sapiens			CD22	P19174	R-HSA-9034796;R-HSA-9034855
R-HSA-1489509	DAG and IP3 signaling	0	40	1	113	0.00357622	0.178407	0.178407	1	27	0.002253	9606	Homo sapiens			CD22	P19174	R-HSA-167686
R-HSA-2029485	Role of phospholipids in phagocytosis	0	114	1	50	0.0101922	0.189011	0.189011	1	12	0.00100134	9606	Homo sapiens			CD22	P19174	R-HSA-167686
R-HSA-1266695	Interleukin-7 signaling	0	25	1	142	0.00223514	0.189011	0.189011	1	25	0.00208611	9606	Homo sapiens			MS4A1	P16871	R-HSA-1264832
R-HSA-1433557	Signaling by SCF-KIT	0	45	1	135	0.00402325	0.192166	0.192166	1	36	0.00300401	9606	Homo sapiens			CD22	P29350	R-HSA-205306
R-HSA-1226099	Signaling by FGFR in disease	0	73	1	104	0.0065266	0.194264	0.194264	8	106	0.00884513	9606	Homo sapiens			CD22	P19174	R-HSA-1839100;R-HSA-5655313;R-HSA-5655343;R-HSA-5655247;R-HSA-5654748;R-HSA-1839094;R-HSA-5655244;R-HSA-5655336
R-HSA-418555	G alpha (s) signalling events	2	577	1	65	0.0515869	0.197537	0.197537	5	18	0.001502	9606	Homo sapiens	GNG2	P50150;P59768	GNG2	P62873	R-HSA-381749;R-HSA-379044;R-HSA-744887;R-HSA-744886;R-HSA-751013
R-HSA-186763	Downstream signal transduction	0	31	1	164	0.00277157	0.210855	0.210855	2	16	0.00133511	9606	Homo sapiens			CD22	P19174	R-HSA-1524182;R-HSA-186765
R-HSA-1483255	PI Metabolism	1	84	0	109	0.00751006	0.212906	0.212906	2	84	0.00700935	9606	Homo sapiens	PIK3CG	P48736			R-HSA-1676109;R-HSA-1676048
R-HSA-202433	Generation of second messenger molecules	0	52	1	148	0.00464908	0.216992	0.216992	5	17	0.00141856	9606	Homo sapiens			CD22	P19174	R-HSA-202354;R-HSA-202212;R-HSA-202331;R-HSA-213407;R-HSA-213406
R-HSA-9006115	Signaling by NTRK2 (TRKB)	0	27	1	195	0.00241395	0.242077	0.242077	2	38	0.00317089	9606	Homo sapiens			CD22	P19174	R-HSA-9026894;R-HSA-9026531
R-HSA-112314	Neurotransmitter receptors and postsynaptic signal transmission	2	208	0	550	0.0185963	0.246779	0.246779	4	107	0.00892857	9606	Homo sapiens	GNG2	P50150;P59768			R-HSA-1013020;R-HSA-1013013;R-HSA-500717;R-HSA-1013012
R-HSA-109582	Hemostasis	3	723	1	1377	0.0646401	0.246897	0.246897	32	327	0.0272864	9606	Homo sapiens	GNG2;PIK3CG	P50150;P59768;P48736	CD22	P43405;P07948;P19174;P29350	R-HSA-139842;R-HSA-396996;R-HSA-397891;R-HSA-392195;R-HSA-428750;R-HSA-428749;R-HSA-396941;R-HSA-397835;R-HSA-392202;R-HSA-429449;R-HSA-392852;R-HSA-418581;R-HSA-418579;R-HSA-428752;R-HSA-418576;R-HSA-5684801;R-HSA-429415;R-HSA-432295;R-HSA-392870;R-HSA-210277;R-HSA-210283;R-HSA-437932;R-HSA-428909;R-HSA-437162;R-HSA-392874;R-HSA-428918;R-HSA-428917;R-HSA-437118;R-HSA-114552;R-HSA-453183;R-HSA-39…
R-HSA-9006921	Integrin signaling	0	28	1	200	0.00250335	0.247001	0.247001	1	24	0.00200267	9606	Homo sapiens			CD22	P43405	R-HSA-429415
R-HSA-354192	Integrin alphaIIb beta3 signaling	0	28	1	200	0.00250335	0.247001	0.247001	1	24	0.00200267	9606	Homo sapiens			CD22	P43405	R-HSA-429415
R-HSA-186797	Signaling by PDGF	0	60	1	173	0.00536433	0.247982	0.247982	2	28	0.00233645	9606	Homo sapiens			CD22	P19174	R-HSA-1524182;R-HSA-186765
R-HSA-76009	Platelet Aggregation (Plug Formation)	0	40	1	200	0.00357622	0.258694	0.258694	1	27	0.002253	9606	Homo sapiens			CD22	P43405	R-HSA-429415
R-HSA-5637810	Constitutive Signaling by EGFRvIII	0	16	1	228	0.00143049	0.26159	0.26159	2	18	0.001502	9606	Homo sapiens			CD22	P19174	R-HSA-5637792;R-HSA-5637800
R-HSA-5637812	Signaling by EGFRvIII in Cancer	0	16	1	228	0.00143049	0.26159	0.26159	2	18	0.001502	9606	Homo sapiens			CD22	P19174	R-HSA-5637792;R-HSA-5637800
R-HSA-1643713	Signaling by EGFR in Cancer	0	26	1	228	0.00232454	0.270214	0.270214	4	42	0.00350467	9606	Homo sapiens			CD22	P19174	R-HSA-1247842;R-HSA-1247841;R-HSA-5637792;R-HSA-5637800
R-HSA-418594	G alpha (i) signalling events	2	407	0	396	0.036388	0.270498	0.270498	12	154	0.0128505	9606	Homo sapiens	GNG2	P50150;P59768			R-HSA-751001;R-HSA-167408;R-HSA-8982637;R-HSA-420883;R-HSA-749454;R-HSA-167429;R-HSA-8982640;R-HSA-167419;R-HSA-749456;R-HSA-167433;R-HSA-380073;R-HSA-112271
R-HSA-5654708	Downstream signaling of activated FGFR3	0	28	1	229	0.00250335	0.276855	0.276855	2	23	0.00191923	9606	Homo sapiens			CD22	P19174	R-HSA-5654148;R-HSA-5654224
R-HSA-5654716	Downstream signaling of activated FGFR4	0	29	1	229	0.00259276	0.277799	0.277799	2	23	0.00191923	9606	Homo sapiens			CD22	P19174	R-HSA-5654163;R-HSA-5654169
R-HSA-1227986	Signaling by ERBB2	0	56	1	210	0.00500671	0.281563	0.281563	2	43	0.00358812	9606	Homo sapiens			CD22	P19174	R-HSA-1251922;R-HSA-1251944
R-HSA-5654696	Downstream signaling of activated FGFR2	0	35	1	229	0.00312919	0.282501	0.282501	2	23	0.00191923	9606	Homo sapiens			CD22	P19174	R-HSA-5654159;R-HSA-5654157
R-HSA-5654687	Downstream signaling of activated FGFR1	0	35	1	229	0.00312919	0.283438	0.283438	2	24	0.00200267	9606	Homo sapiens			CD22	P19174	R-HSA-5654167;R-HSA-5654165
R-HSA-8874211	CREB3 factors activate genes	0	9	1	251	0.000804649	0.286242	0.286242	4	21	0.00175234	9606	Homo sapiens			MS4A1	Q96BA8	R-HSA-8874212;R-HSA-8874194;R-HSA-8874193;R-HSA-8874184
R-HSA-500792	GPCR ligand binding	2	470	1	407	0.0420206	0.289414	0.289414	2	179	0.0149366	9606	Homo sapiens	GNG2	P50150;P59768	GNG2	Q99835	R-HSA-445124;R-HSA-381612
R-HSA-5607764	CLEC7A (Dectin-1) signaling	0	98	1	227	0.00876173	0.3164	0.3164	1	45	0.00375501	9606	Homo sapiens			CD22	P43405	R-HSA-5607738
R-HSA-909733	Interferon alpha/beta signaling	0	137	1	196	0.0122485	0.341896	0.341896	1	20	0.00166889	9606	Homo sapiens			CD22	P29350	R-HSA-997314
R-HSA-2029480	Fcgamma receptor (FCGR) dependent phagocytosis	0	175	1	171	0.015646	0.344481	0.344481	2	42	0.00350467	9606	Homo sapiens			CD22	P43405;P19174	R-HSA-2029452;R-HSA-167686
R-HSA-877300	Interferon gamma signaling	0	172	1	165	0.0153777	0.347056	0.347056	1	15	0.00125167	9606	Homo sapiens			CD22	P29350	R-HSA-873918
R-HSA-187037	Signaling by NTRK1 (TRKA)	0	82	1	276	0.00733125	0.353877	0.353877	2	65	0.0054239	9606	Homo sapiens			CD22	P19174	R-HSA-167684;R-HSA-167674
R-HSA-5654743	Signaling by FGFR4	0	43	1	336	0.00384443	0.378852	0.378852	2	41	0.00342123	9606	Homo sapiens			CD22	P19174	R-HSA-5654163;R-HSA-5654169
R-HSA-5654741	Signaling by FGFR3	0	43	1	337	0.00384443	0.379669	0.379669	2	43	0.00358812	9606	Homo sapiens			CD22	P19174	R-HSA-5654148;R-HSA-5654224
R-HSA-373752	Netrin-1 signaling	0	50	1	333	0.00447027	0.382112	0.382112	2	37	0.00308745	9606	Homo sapiens			CD22	P19174	R-HSA-593690;R-HSA-622382
R-HSA-5654736	Signaling by FGFR1	0	54	1	337	0.00482789	0.388582	0.388582	2	48	0.00400534	9606	Homo sapiens			CD22	P19174	R-HSA-5654167;R-HSA-5654165
R-HSA-202403	TCR signaling	0	137	1	293	0.0122485	0.398167	0.398167	5	52	0.00433912	9606	Homo sapiens			CD22	P19174	R-HSA-202354;R-HSA-202212;R-HSA-202331;R-HSA-213407;R-HSA-213406
R-HSA-451927	Interleukin-2 family signaling	0	45	1	372	0.00402325	0.39975	0.39975	1	58	0.00483979	9606	Homo sapiens			CD22	P43405	R-HSA-508292
R-HSA-388396	GPCR downstream signalling	3	1154	1	670	0.103174	0.405335	0.405335	41	247	0.0206108	9606	Homo sapiens	GNG2;PIK3CG	P50150;P59768;P48736	GNG2	P62873	R-HSA-749448;R-HSA-749454;R-HSA-749453;R-HSA-749452;R-HSA-750988;R-HSA-167429;R-HSA-167433;R-HSA-749446;R-HSA-8964614;R-HSA-112271;R-HSA-8964634;R-HSA-751001;R-HSA-8964317;R-HSA-420883;R-HSA-8964241;R-HSA-750993;R-HSA-749456;R-HSA-398040;R-HSA-751019;R-HSA-379044;R-HSA-392295;R-HSA-8982637;R-HSA-8964271;R-HSA-392300;R-HSA-380073;R-HSA-379048;R-HSA-751013;R-HSA-381749;R-HSA-167408;R-HSA-8964604;R-…
R-HSA-112315	Transmission across Chemical Synapses	2	274	0	834	0.0244971	0.411415	0.411415	4	155	0.0129339	9606	Homo sapiens	GNG2	P50150;P59768			R-HSA-1013020;R-HSA-1013013;R-HSA-500717;R-HSA-1013012
R-HSA-177929	Signaling by EGFR	0	51	1	388	0.00455968	0.41921	0.41921	2	48	0.00400534	9606	Homo sapiens			CD22	P19174	R-HSA-212706;R-HSA-212713
R-HSA-4420097	VEGFA-VEGFR2 Pathway	0	98	1	373	0.00876173	0.435835	0.435835	3	77	0.00642523	9606	Homo sapiens			CD22	P19174	R-HSA-167686;R-HSA-4420202;R-HSA-4420153
R-HSA-381753	Olfactory Signaling Pathway	0	432	1	12	0.0386232	0.43955	0.43955	1	2	0.000166889	9606	Homo sapiens			GNG2	P62873	R-HSA-381749
R-HSA-5654738	Signaling by FGFR2	0	78	1	386	0.00697363	0.441767	0.441767	2	46	0.00383845	9606	Homo sapiens			CD22	P19174	R-HSA-5654159;R-HSA-5654157
R-HSA-8939211	ESR-mediated signaling	2	196	0	1023	0.0175235	0.449668	0.449668	3	107	0.00892857	9606	Homo sapiens	GNG2	P50150;P59768			R-HSA-9021596;R-HSA-9021601;R-HSA-9021600
R-HSA-194138	Signaling by VEGF	0	107	1	394	0.00956638	0.452006	0.452006	3	83	0.0069259	9606	Homo sapiens			CD22	P19174	R-HSA-167686;R-HSA-4420202;R-HSA-4420153
R-HSA-1483257	Phospholipid metabolism	1	212	0	261	0.018954	0.45273	0.45273	2	205	0.0171061	9606	Homo sapiens	PIK3CG	P48736			R-HSA-1676109;R-HSA-1676048
R-HSA-190236	Signaling by FGFR	0	95	1	388	0.00849352	0.455619	0.455619	8	142	0.0118491	9606	Homo sapiens			CD22	P19174	R-HSA-5654167;R-HSA-5654148;R-HSA-5654165;R-HSA-5654163;R-HSA-5654224;R-HSA-5654159;R-HSA-5654157;R-HSA-5654169
R-HSA-6798695	Neutrophil degranulation	1	480	0	0	0.0429146	0.465614	0.465614	1	10	0.000834446	9606	Homo sapiens	MS4A1	Q96HJ5			R-HSA-6799350
R-HSA-2454202	Fc epsilon receptor (FCERI) signaling	0	218	1	304	0.0194904	0.469844	0.469844	3	63	0.00525701	9606	Homo sapiens			CD22	P43405;P07948	R-HSA-2454208;R-HSA-2454240;R-HSA-2730862
R-HSA-9607240	FLT3 Signaling	0	278	1	255	0.0248547	0.471947	0.471947	2	61	0.00509012	9606	Homo sapiens			PIK3CG	Q13370	R-HSA-162363;R-HSA-162425
R-HSA-5621481	C-type lectin receptors (CLRs)	0	174	1	372	0.0155565	0.478208	0.478208	2	68	0.00567423	9606	Homo sapiens			CD22	P43405	R-HSA-5621366;R-HSA-5607738
R-HSA-112316	Neuronal System	2	420	0	897	0.0375503	0.502511	0.502511	4	208	0.0173565	9606	Homo sapiens	GNG2	P50150;P59768			R-HSA-1013020;R-HSA-1013013;R-HSA-500717;R-HSA-1013012
R-HSA-166520	Signaling by NTRKs	0	106	1	507	0.00947698	0.532706	0.532706	6	127	0.0105975	9606	Homo sapiens			CD22	P19174	R-HSA-9034796;R-HSA-167684;R-HSA-9026894;R-HSA-167674;R-HSA-9026531;R-HSA-9034855
R-HSA-372790	Signaling by GPCR	3	1226	1	1038	0.109611	0.540442	0.540442	43	426	0.0355474	9606	Homo sapiens	GNG2;PIK3CG	P50150;P59768;P48736	GNG2	Q99835;P62873	R-HSA-445124;R-HSA-749448;R-HSA-749454;R-HSA-749453;R-HSA-749452;R-HSA-750988;R-HSA-167429;R-HSA-167433;R-HSA-749446;R-HSA-8964614;R-HSA-112271;R-HSA-8964634;R-HSA-751001;R-HSA-8964317;R-HSA-420883;R-HSA-8964241;R-HSA-750993;R-HSA-749456;R-HSA-398040;R-HSA-751019;R-HSA-379044;R-HSA-392295;R-HSA-8982637;R-HSA-8964271;R-HSA-392300;R-HSA-381612;R-HSA-380073;R-HSA-379048;R-HSA-751013;R-HSA-381749;R-H…
R-HSA-198933	Immunoregulatory interactions between a Lymphoid and a non-Lymphoid cell	1	297	0	326	0.0265534	0.545607	0.545607	1	43	0.00358812	9606	Homo sapiens	CD22	P20273			R-HSA-5685607
R-HSA-9006931	Signaling by Nuclear Receptors	2	273	0	1229	0.0244077	0.562991	0.562991	3	188	0.0156876	9606	Homo sapiens	GNG2	P50150;P59768			R-HSA-9021596;R-HSA-9021601;R-HSA-9021600
R-HSA-195721	Signaling by WNT	2	298	0	1264	0.0266428	0.581169	0.581169	5	156	0.0130174	9606	Homo sapiens	GNG2	P50150;P59768			R-HSA-398193;R-HSA-3965444;R-HSA-3965447;R-HSA-3965441;R-HSA-398040
R-HSA-382551	Transport of small molecules	2	731	0	871	0.0653554	0.602158	0.602158	3	436	0.0363818	9606	Homo sapiens	GNG2	P50150;P59768			R-HSA-432195;R-HSA-422320;R-HSA-432188
R-HSA-381119	Unfolded Protein Response (UPR)	0	92	1	681	0.0082253	0.629854	0.629854	4	94	0.00784379	9606	Homo sapiens			MS4A1	Q96BA8	R-HSA-8874212;R-HSA-8874194;R-HSA-8874193;R-HSA-8874184
R-HSA-202733	Cell surface interactions at the vascular wall	0	246	1	602	0.0219937	0.663673	0.663673	2	64	0.00534045	9606	Homo sapiens			CD22	P19174;P29350	R-HSA-210277;R-HSA-210283
R-HSA-913531	Interferon Signaling	0	289	1	590	0.0258382	0.670876	0.670876	2	66	0.00550734	9606	Homo sapiens			CD22	P29350	R-HSA-873918;R-HSA-997314
R-HSA-9006934	Signaling by Receptor Tyrosine Kinases	0	490	2	1478	0.0438087	0.690871	0.690871	26	654	0.0545728	9606	Homo sapiens			CD22;PIK3CG	P19174;P29350;Q13370	R-HSA-1524182;R-HSA-1251922;R-HSA-5654167;R-HSA-5654165;R-HSA-167686;R-HSA-5654163;R-HSA-5654224;R-HSA-167684;R-HSA-9026894;R-HSA-5654169;R-HSA-186765;R-HSA-5654148;R-HSA-5654159;R-HSA-5654157;R-HSA-212706;R-HSA-9034796;R-HSA-4420202;R-HSA-9026531;R-HSA-212713;R-HSA-9034855;R-HSA-167674;R-HSA-162363;R-HSA-205306;R-HSA-4420153;R-HSA-162425;R-HSA-1251944
R-HSA-1280218	Adaptive Immune System	2	944	1	1055	0.0843987	0.699063	0.699063	20	260	0.0216956	9606	Homo sapiens	CD79B;CD22	P20273;P40259	CD22	P43405;P07948;P19174;P29350	R-HSA-9606162;R-HSA-9606163;R-HSA-5690740;R-HSA-202212;R-HSA-1112666;R-HSA-5685607;R-HSA-202354;R-HSA-983709;R-HSA-983707;R-HSA-9606151;R-HSA-983703;R-HSA-5690702;R-HSA-202331;R-HSA-983700;R-HSA-5690701;R-HSA-5690669;R-HSA-213407;R-HSA-9606159;R-HSA-213406;R-HSA-983696
R-HSA-9006925	Intracellular signaling by second messengers	0	315	1	774	0.0281627	0.746601	0.746601	1	113	0.00942924	9606	Homo sapiens			CD22	P19174	R-HSA-167686
R-HSA-5663202	Diseases of signal transduction	0	393	1	789	0.0351363	0.762099	0.762099	12	283	0.0236148	9606	Homo sapiens			CD22	P19174	R-HSA-1839100;R-HSA-1247842;R-HSA-1247841;R-HSA-5637792;R-HSA-5655313;R-HSA-5655343;R-HSA-5655247;R-HSA-5654748;R-HSA-1839094;R-HSA-5655244;R-HSA-5637800;R-HSA-5655336
R-HSA-449147	Signaling by Interleukins	0	456	2	1811	0.0407689	0.765185	0.765185	2	490	0.0408879	9606	Homo sapiens			MS4A1;CD22	P43405;P16871	R-HSA-1264832;R-HSA-508292
R-HSA-1280215	Cytokine Signaling in Immune system	0	954	3	2379	0.0852928	0.769077	0.769077	8	699	0.0583278	9606	Homo sapiens			MS4A1;CD22;PIK3CG	P43405;P07948;P29350;Q13370;P16871	R-HSA-1264832;R-HSA-508292;R-HSA-873918;R-HSA-1168839;R-HSA-162363;R-HSA-1168456;R-HSA-162425;R-HSA-997314
R-HSA-168256	Immune System	3	2373	3	3409	0.212159	0.82689	0.82689	37	1561	0.130257	9606	Homo sapiens	CD79B;MS4A1;CD22	Q96HJ5;P20273;P40259	MS4A1;CD22;PIK3CG	P43405;P07948;P19174;P29350;Q13370;P16871	R-HSA-9606162;R-HSA-9606163;R-HSA-508292;R-HSA-167686;R-HSA-2454240;R-HSA-2730862;R-HSA-1112666;R-HSA-997314;R-HSA-6799350;R-HSA-983709;R-HSA-2029452;R-HSA-1264832;R-HSA-983707;R-HSA-9606151;R-HSA-1168839;R-HSA-983703;R-HSA-5690702;R-HSA-202331;R-HSA-1168456;R-HSA-983700;R-HSA-5690701;R-HSA-213407;R-HSA-9606159;R-HSA-213406;R-HSA-983696;R-HSA-5690740;R-HSA-5621366;R-HSA-2454208;R-HSA-202212;R-HSA…
R-HSA-168249	Innate Immune System	1	1186	1	1646	0.106035	0.86747	0.86747	9	661	0.0551569	9606	Homo sapiens	MS4A1	Q96HJ5	CD22	P43405;P07948;P19174	R-HSA-6799350;R-HSA-210289;R-HSA-2029452;R-HSA-5621366;R-HSA-167686;R-HSA-2454208;R-HSA-2454240;R-HSA-2730862;R-HSA-5607738
R-HSA-1430728	Metabolism	3	2135	0	2055	0.190881	0.908457	0.908457	10	1982	0.165387	9606	Homo sapiens	GNG2;PIK3CG	P50150;P59768;P48736			R-HSA-825631;R-HSA-400037;R-HSA-1676109;R-HSA-422320;R-HSA-400097;R-HSA-400046;R-HSA-381612;R-HSA-1676048;R-HSA-400092;R-HSA-381706
R-HSA-422475	Axon guidance	0	558	1	1382	0.0498882	0.915747	0.915747	3	296	0.0246996	9606	Homo sapiens			CD22	P19174	R-HSA-593690;R-HSA-622382;R-HSA-8853755
R-HSA-556833	Metabolism of lipids	1	748	0	1400	0.0668753	0.939657	0.939657	2	814	0.0679239	9606	Homo sapiens	PIK3CG	P48736			R-HSA-1676109;R-HSA-1676048
R-HSA-392499	Metabolism of proteins	2	2012	1	3680	0.179884	0.978604	0.978604	6	873	0.0728471	9606	Homo sapiens	GNG2	P50150;P59768	MS4A1	Q96BA8	R-HSA-8874212;R-HSA-8874194;R-HSA-6814418;R-HSA-8874193;R-HSA-8850560;R-HSA-8874184
R-HSA-1266738	Developmental Biology	0	1076	1	2625	0.0962003	0.992187	0.992187	3	510	0.0425567	9606	Homo sapiens			CD22	P19174	R-HSA-593690;R-HSA-622382;R-HSA-8853755
R-HSA-1643685	Disease	0	1173	1	2590	0.104873	0.993042	0.993042	12	947	0.079022	9606	Homo sapiens			CD22	P19174	R-HSA-1839100;R-HSA-1247842;R-HSA-1247841;R-HSA-5637792;R-HSA-5655313;R-HSA-5655343;R-HSA-5655247;R-HSA-5654748;R-HSA-1839094;R-HSA-5655244;R-HSA-5637800;R-HSA-5655336
R-HSA-162582	Signal Transduction	3	2805	3	5273	0.250782	0.995416	0.995416	80	2286	0.190754	9606	Homo sapiens	GNG2;PIK3CG	P50150;P59768;P48736	GNG2;CD22;PIK3CG	P43405;Q99835;P19174;P29350;P62873;Q13370	R-HSA-749448;R-HSA-167686;R-HSA-749454;R-HSA-749453;R-HSA-5654224;R-HSA-167684;R-HSA-749452;R-HSA-750988;R-HSA-167429;R-HSA-167433;R-HSA-749446;R-HSA-8964614;R-HSA-112271;R-HSA-186765;R-HSA-8964634;R-HSA-751001;R-HSA-420883;R-HSA-9021596;R-HSA-8964241;R-HSA-750993;R-HSA-749456;R-HSA-751019;R-HSA-379044;R-HSA-9034796;R-HSA-8964271;R-HSA-9021601;R-HSA-9021600;R-HSA-381612;R-HSA-4420202;R-HSA-380073…

## Sheet: Cl5
String Cluster 5 analyzed in Reactome pathway database
Reactome Pathway identifier	Pathway name	#Entities found	#Entities total	#Interactors found	#Interactors total	Entities ratio	Entities pValue	Entities FDR	#Reactions found	#Reactions total	Reactions ratio	Species identifier	Species name	Submitted entities found	Mapped entities	Submitted entities hit interactor	Interacts with	Found reaction identifiers
R-HSA-211859	Biological oxidations	4	222	1	91	0.019848	5.3032e-06	9.54576e-05	3	176	0.0146862	9606	Homo sapiens	UGT2A1;ADH6	P28332;O75795;P00325;Q9Y4X1	CYP2C2	P16435	R-HSA-174931;R-HSA-71707;R-HSA-76494
R-HSA-71384	Ethanol oxidation	2	12	0	2	0.00107287	6.99401e-05	0.000629461	1	7	0.000584112	9606	Homo sapiens	ADH6	P28332;P00325			R-HSA-71707
R-HSA-156588	Glucuronidation	2	24	0	2	0.00214573	0.000239759	0.000988322	1	11	0.000917891	9606	Homo sapiens	UGT2A1	O75795;Q9Y4X1			R-HSA-174931
R-HSA-211945	Phase I - Functionalization of compounds	2	105	1	38	0.00938757	0.00024708	0.000988322	2	97	0.00809413	9606	Homo sapiens	ADH6	P28332;P00325	CYP2C2	P16435	R-HSA-71707;R-HSA-76494
R-HSA-156580	Phase II - Conjugation of compounds	2	110	0	55	0.0098346	0.00900013	0.0270004	1	68	0.00567423	9606	Homo sapiens	UGT2A1	O75795;Q9Y4X1			R-HSA-174931
R-HSA-1855183	Synthesis of IP2, IP, and Ins in the cytosol	1	14	0	22	0.00125168	0.0294249	0.0596986	1	14	0.00116822	9606	Homo sapiens	MIOX	Q9UGB7			R-HSA-5678327
R-HSA-422085	Synthesis, secretion, and deacylation of Ghrelin	1	20	0	18	0.00178811	0.031982	0.0596986	1	8	0.000667557	9606	Homo sapiens	PLA2G7	Q13093			R-HSA-9023619
R-HSA-1482839	Acyl chain remodelling of PE	1	29	0	12	0.00259276	0.0353818	0.0596986	1	9	0.000751001	9606	Homo sapiens	HRASLS2	Q9NWW9			R-HSA-8858298
R-HSA-1430728	Metabolism	6	2135	1	2055	0.190881	0.0365495	0.0596986	5	1982	0.165387	9606	Homo sapiens	MIOX;HRASLS2;UGT2A1;ADH6	P28332;Q9NWW9;O75795;P00325;Q9Y4X1;Q9UGB7	CYP2C2	P16435	R-HSA-174931;R-HSA-5678327;R-HSA-71707;R-HSA-8858298;R-HSA-76494
R-HSA-1483249	Inositol phosphate metabolism	1	48	0	24	0.00429146	0.0596986	0.0596986	1	54	0.00450601	9606	Homo sapiens	MIOX	Q9UGB7			R-HSA-5678327
R-HSA-211897	Cytochrome P450 - arranged by substrate type	0	65	1	29	0.00581135	0.0793889	0.0793889	1	61	0.00509012	9606	Homo sapiens			CYP2C2	P16435	R-HSA-76494
R-HSA-418346	Platelet homeostasis	1	88	0	92	0.00786768	0.143799	0.143799	1	30	0.00250334	9606	Homo sapiens	PLA2G7	Q99487			R-HSA-8869206
R-HSA-1483206	Glycerophospholipid biosynthesis	1	129	0	163	0.0115333	0.225689	0.225689	1	125	0.0104306	9606	Homo sapiens	HRASLS2	Q9NWW9			R-HSA-8858298
R-HSA-1483257	Phospholipid metabolism	1	212	0	261	0.018954	0.337019	0.337019	1	205	0.0171061	9606	Homo sapiens	HRASLS2	Q9NWW9			R-HSA-8858298
R-HSA-2980736	Peptide hormone metabolism	1	89	0	399	0.00795709	0.343566	0.343566	1	62	0.00517356	9606	Homo sapiens	PLA2G7	Q13093			R-HSA-9023619
R-HSA-109582	Hemostasis	1	723	0	1377	0.0646401	0.842557	0.842557	1	327	0.0272864	9606	Homo sapiens	PLA2G7	Q99487			R-HSA-8869206
R-HSA-556833	Metabolism of lipids	1	748	0	1400	0.0668753	0.852562	0.852562	1	814	0.0679239	9606	Homo sapiens	HRASLS2	Q9NWW9			R-HSA-8858298
R-HSA-392499	Metabolism of proteins	1	2012	0	3680	0.179884	0.995096	0.995096	1	873	0.0728471	9606	Homo sapiens	PLA2G7	Q13093			R-HSA-9023619

## Sheet: Cl6
String Cluster 6 analyzed in Reactome pathway database
Reactome Pathway identifier	Pathway name	#Entities found	#Entities total	#Interactors found	#Interactors total	Entities ratio	Entities pValue	Entities FDR	#Reactions found	#Reactions total	Reactions ratio	Species identifier	Species name	Submitted entities found	Mapped entities	Submitted entities hit interactor	Interacts with	Found reaction identifiers
R-HSA-156902	Peptide chain elongation	3	90	0	4	0.00804649	9.12319e-06	0.000118937	4	5	0.000417223	9606	Homo sapiens	RPS14;RPL36AL	P83881;P62263;Q969Q0			R-HSA-156915;R-HSA-156912;R-HSA-156923;R-HSA-156907
R-HSA-2408557	Selenocysteine synthesis	3	94	0	2	0.00840411	9.71373e-06	0.000118937	2	7	0.000584112	9606	Homo sapiens	RPS14;RPL36AL	P83881;P62263;Q969Q0			R-HSA-2408529;R-HSA-5333615
R-HSA-72764	Eukaryotic Translation Termination	3	94	0	4	0.00840411	1.00182e-05	0.000118937	3	5	0.000417223	9606	Homo sapiens	RPS14;RPL36AL	P83881;P62263;Q969Q0			R-HSA-141671;R-HSA-141691;R-HSA-141673
R-HSA-72689	Formation of a pool of free 40S subunits	3	102	0	6	0.00911936	1.30477e-05	0.000118937	2	2	0.000166889	9606	Homo sapiens	RPS14;RPL36AL	P83881;P62263;Q969Q0			R-HSA-72673;R-HSA-72676
R-HSA-1799339	SRP-dependent cotranslational protein targeting to membrane	3	113	0	0	0.0101028	1.57827e-05	0.000118937	5	5	0.000417223	9606	Homo sapiens	RPS14;RPL36AL	P83881;P62263;Q969Q0			R-HSA-1799326;R-HSA-1799330;R-HSA-1799329;R-HSA-1799335;R-HSA-1799332
R-HSA-156827	L13a-mediated translational silencing of Ceruloplasmin expression	3	112	0	2	0.0100134	1.62019e-05	0.000118937	2	3	0.000250334	9606	Homo sapiens	RPS14;RPL36AL	P83881;P62263;Q969Q0			R-HSA-156823;R-HSA-156826
R-HSA-975956	Nonsense Mediated Decay (NMD) independent of the Exon Junction Complex (EJC)	3	96	0	23	0.00858292	1.70622e-05	0.000118937	1	1	8.34446e-05	9606	Homo sapiens	RPS14;RPL36AL	P83881;P62263;Q969Q0			R-HSA-927789
R-HSA-192823	Viral mRNA Translation	3	101	0	22	0.00902995	1.98228e-05	0.000118937	2	2	0.000166889	9606	Homo sapiens	RPS14;RPL36AL	P83881;P62263;Q969Q0			R-HSA-192704;R-HSA-192841
R-HSA-2408522	Selenoamino acid metabolism	3	118	0	9	0.0105498	2.23367e-05	0.000128103	2	23	0.00191923	9606	Homo sapiens	RPS14;RPL36AL	P83881;P62263;Q969Q0			R-HSA-2408529;R-HSA-5333615
R-HSA-156842	Eukaryotic Translation Elongation	3	95	0	42	0.00849352	2.56206e-05	0.000128103	4	9	0.000751001	9606	Homo sapiens	RPS14;RPL36AL	P83881;P62263;Q969Q0			R-HSA-156915;R-HSA-156912;R-HSA-156923;R-HSA-156907
R-HSA-72706	GTP hydrolysis and joining of the 60S ribosomal subunit	3	113	0	47	0.0101028	3.66168e-05	0.000183084	3	3	0.000250334	9606	Homo sapiens	RPS14;RPL36AL	P83881;P62263;Q969Q0			R-HSA-72672;R-HSA-72619;R-HSA-72671
R-HSA-6791226	Major pathway of rRNA processing in the nucleolus and cytosol	4	183	1	377	0.0163612	5.64044e-05	0.000185485	6	7	0.000584112	9606	Homo sapiens	RPS14;RPL36AL;RPP38	P83881;P62263;P78345;Q969Q0	RPS14	P61247	R-HSA-6791223;R-HSA-6791222;R-HSA-6791221;R-HSA-6791218;R-HSA-6791228;R-HSA-6791227
R-HSA-8868773	rRNA processing in the nucleus and cytosol	4	193	1	379	0.0172553	6.11534e-05	0.000185485	7	15	0.00125167	9606	Homo sapiens	RPS14;RPL36AL;RPP38	P83881;P62263;P78345;Q969Q0	RPS14	P61247	R-HSA-6791223;R-HSA-6791222;R-HSA-6791221;R-HSA-6791218;R-HSA-6791228;R-HSA-6791227;R-HSA-6790906
R-HSA-927802	Nonsense-Mediated Decay (NMD)	3	117	0	77	0.0104604	6.18284e-05	0.000185485	5	6	0.000500668	9606	Homo sapiens	RPS14;RPL36AL	P83881;P62263;Q969Q0			R-HSA-927836;R-HSA-927789;R-HSA-927832;R-HSA-927813;R-HSA-927889
R-HSA-975957	Nonsense Mediated Decay (NMD) enhanced by the Exon Junction Complex (EJC)	3	117	0	77	0.0104604	6.18284e-05	0.000185485	4	5	0.000417223	9606	Homo sapiens	RPS14;RPL36AL	P83881;P62263;Q969Q0			R-HSA-927836;R-HSA-927832;R-HSA-927813;R-HSA-927889
R-HSA-72737	Cap-dependent Translation Initiation	3	120	0	78	0.0107287	6.92623e-05	0.000207787	10	18	0.001502	9606	Homo sapiens	RPS14;RPL36AL	P83881;P62263;Q969Q0			R-HSA-72673;R-HSA-72672;R-HSA-72691;R-HSA-72676;R-HSA-72697;R-HSA-72619;R-HSA-156808;R-HSA-157849;R-HSA-72621;R-HSA-72671
R-HSA-72613	Eukaryotic Translation Initiation	3	120	0	79	0.0107287	7.03699e-05	0.00021111	12	21	0.00175234	9606	Homo sapiens	RPS14;RPL36AL	P83881;P62263;Q969Q0			R-HSA-72673;R-HSA-72672;R-HSA-72691;R-HSA-72676;R-HSA-156823;R-HSA-156826;R-HSA-72697;R-HSA-72619;R-HSA-156808;R-HSA-157849;R-HSA-72621;R-HSA-72671
R-HSA-72312	rRNA processing	4	203	1	422	0.0181493	8.76888e-05	0.000256077	7	21	0.00175234	9606	Homo sapiens	RPS14;RPL36AL;RPP38	P83881;P62263;P78345;Q969Q0	RPS14	P61247	R-HSA-6791223;R-HSA-6791222;R-HSA-6791221;R-HSA-6791218;R-HSA-6791228;R-HSA-6791227;R-HSA-6790906
R-HSA-168273	Influenza Viral RNA Transcription and Replication	3	151	0	88	0.0135002	0.000128038	0.000256077	2	13	0.00108478	9606	Homo sapiens	RPS14;RPL36AL	P83881;P62263;Q969Q0			R-HSA-192704;R-HSA-192841
R-HSA-9010553	Regulation of expression of SLITs and ROBOs	3	172	0	84	0.0153777	0.000163875	0.000327749	2	19	0.00158545	9606	Homo sapiens	RPS14;RPL36AL	P83881;P62263;Q969Q0			R-HSA-9014652;R-HSA-9014610
R-HSA-168255	Influenza Life Cycle	3	160	0	224	0.0143049	0.000503072	0.00100614	2	50	0.00417223	9606	Homo sapiens	RPS14;RPL36AL	P83881;P62263;Q969Q0			R-HSA-192704;R-HSA-192841
R-HSA-168254	Influenza Infection	3	171	0	264	0.0152883	0.000705931	0.00141186	2	58	0.00483979	9606	Homo sapiens	RPS14;RPL36AL	P83881;P62263;Q969Q0			R-HSA-192704;R-HSA-192841
R-HSA-376176	Signaling by ROBO receptors	3	218	0	297	0.0194904	0.00122615	0.00245229	2	59	0.00492323	9606	Homo sapiens	RPS14;RPL36AL	P83881;P62263;Q969Q0			R-HSA-9014652;R-HSA-9014610
R-HSA-72766	Translation	3	294	0	312	0.0262852	0.00198182	0.00396365	24	99	0.00826101	9606	Homo sapiens	RPS14;RPL36AL	P83881;P62263;Q969Q0			R-HSA-72673;R-HSA-72672;R-HSA-1799326;R-HSA-141671;R-HSA-72676;R-HSA-156907;R-HSA-72619;R-HSA-156808;R-HSA-141673;R-HSA-72621;R-HSA-156915;R-HSA-156912;R-HSA-72691;R-HSA-156823;R-HSA-156826;R-HSA-72697;R-HSA-1799330;R-HSA-156923;R-HSA-141691;R-HSA-1799329;R-HSA-157849;R-HSA-1799335;R-HSA-72671;R-HSA-1799332
R-HSA-71291	Metabolism of amino acids and derivatives	3	374	0	233	0.0334376	0.00205048	0.00410097	2	245	0.0204439	9606	Homo sapiens	RPS14;RPL36AL	P83881;P62263;Q969Q0			R-HSA-2408529;R-HSA-5333615
R-HSA-8953854	Metabolism of RNA	4	675	1	1611	0.0603487	0.00958377	0.0191675	13	187	0.0156041	9606	Homo sapiens	RPS14;RPL36AL;RPP38	P83881;P62263;P78345;Q969Q0	RPS14	P61247	R-HSA-927789;R-HSA-927813;R-HSA-6791223;R-HSA-6791222;R-HSA-927836;R-HSA-6791221;R-HSA-6791218;R-HSA-927832;R-HSA-6791228;R-HSA-5696810;R-HSA-6791227;R-HSA-6790906;R-HSA-927889
R-HSA-8866910	TFAP2 (AP-2) family regulates transcription of growth factors and their receptors	0	13	2	481	0.00116227	0.0202729	0.0240799	2	18	0.001502	9606	Homo sapiens			RPS14;RPL36AL	P03372	R-HSA-8937369;R-HSA-8864395
R-HSA-72695	Formation of the ternary complex, and subsequently, the 43S complex	1	52	0	0	0.00464908	0.0240799	0.0240799	1	3	0.000250334	9606	Homo sapiens	RPS14	P62263			R-HSA-72691
R-HSA-5663205	Infectious disease	3	463	0	1097	0.0413947	0.0251882	0.0251882	2	321	0.0267857	9606	Homo sapiens	RPS14;RPL36AL	P83881;P62263;Q969Q0			R-HSA-192704;R-HSA-192841
R-HSA-499943	Interconversion of nucleotide di- and triphosphates	0	30	1	26	0.00268216	0.025911	0.025911	1	33	0.00275367	9606	Homo sapiens			RPS14	Q9Y3D8	R-HSA-6788810
R-HSA-4090294	SUMOylation of intracellular receptors	0	31	2	547	0.00277157	0.0267899	0.0267899	1	25	0.00208611	9606	Homo sapiens			RPS14;RPL36AL	P03372	R-HSA-4090408
R-HSA-72702	Ribosomal scanning and start codon recognition	1	59	0	8	0.00527492	0.0291082	0.0291082	2	2	0.000166889	9606	Homo sapiens	RPS14	P62263			R-HSA-72697;R-HSA-72621
R-HSA-6784531	tRNA processing in the nucleus	1	62	0	4	0.00554314	0.03002	0.03002	1	7	0.000584112	9606	Homo sapiens	RPP38	P78345			R-HSA-5696810
R-HSA-6790901	rRNA modification in the nucleus and cytosol	1	60	0	7	0.00536433	0.030931	0.030931	1	8	0.000667557	9606	Homo sapiens	RPS14	P62263			R-HSA-6790906
R-HSA-72649	Translation initiation complex formation	1	59	0	32	0.00527492	0.0400004	0.0400004	2	2	0.000166889	9606	Homo sapiens	RPS14	P62263			R-HSA-156808;R-HSA-157849
R-HSA-422475	Axon guidance	3	558	0	1382	0.0498882	0.0446901	0.0446901	2	296	0.0246996	9606	Homo sapiens	RPS14;RPL36AL	P83881;P62263;Q969Q0			R-HSA-9014652;R-HSA-9014610
R-HSA-72662	Activation of the mRNA upon binding of the cap-binding complex and eIFs, and subsequent binding to 43S	1	60	0	76	0.00536433	0.0574723	0.0574723	2	6	0.000500668	9606	Homo sapiens	RPS14	P62263			R-HSA-156808;R-HSA-157849
R-HSA-15869	Metabolism of nucleotides	0	103	1	33	0.00920876	0.0614645	0.0614645	1	133	0.0110981	9606	Homo sapiens			RPS14	Q9Y3D8	R-HSA-6788810
R-HSA-8864260	Transcriptional regulation by the AP-2 (TFAP2) family of transcription factors	0	37	2	897	0.003308	0.0649363	0.0649363	2	44	0.00367156	9606	Homo sapiens			RPS14;RPL36AL	P03372	R-HSA-8937369;R-HSA-8864395
R-HSA-72306	tRNA processing	1	113	0	45	0.0101028	0.0702832	0.0702832	1	54	0.00450601	9606	Homo sapiens	RPP38	P78345			R-HSA-5696810
R-HSA-8951664	Neddylation	1	236	0	65	0.0210997	0.125442	0.125442	2	31	0.00258678	9606	Homo sapiens	UBD	O15205			R-HSA-8956184;R-HSA-8956140
R-HSA-8857538	PTK6 promotes HIF1A stabilization	0	6	1	285	0.000536433	0.12669	0.12669	1	6	0.000500668	9606	Homo sapiens			RPS14	Q5S007	R-HSA-8857565
R-HSA-3108232	SUMO E3 ligases SUMOylate target proteins	0	174	2	1639	0.0155565	0.188935	0.188935	1	130	0.0108478	9606	Homo sapiens			RPS14;RPL36AL	P03372	R-HSA-4090408
R-HSA-392499	Metabolism of proteins	4	2012	2	3680	0.179884	0.191363	0.191363	27	873	0.0728471	9606	Homo sapiens	RPS14;RPL36AL;UBD	P83881;P62263;O15205;Q969Q0	RPS14;RPL36AL	P03372	R-HSA-1799326;R-HSA-156808;R-HSA-8956184;R-HSA-156823;R-HSA-4090408;R-HSA-156826;R-HSA-157849;R-HSA-72671;R-HSA-72673;R-HSA-72672;R-HSA-8956140;R-HSA-141671;R-HSA-72676;R-HSA-156907;R-HSA-72619;R-HSA-141673;R-HSA-72621;R-HSA-156915;R-HSA-156912;R-HSA-72691;R-HSA-72697;R-HSA-1799330;R-HSA-156923;R-HSA-141691;R-HSA-1799329;R-HSA-1799335;R-HSA-1799332
R-HSA-2990846	SUMOylation	0	180	2	1676	0.016093	0.195414	0.195414	1	139	0.0115988	9606	Homo sapiens			RPS14;RPL36AL	P03372	R-HSA-4090408
R-HSA-1266738	Developmental Biology	3	1076	0	2625	0.0962003	0.198514	0.198514	2	510	0.0425567	9606	Homo sapiens	RPS14;RPL36AL	P83881;P62263;Q969Q0			R-HSA-9014652;R-HSA-9014610
R-HSA-1643685	Disease	3	1173	0	2590	0.104873	0.20779	0.20779	2	947	0.079022	9606	Homo sapiens	RPS14;RPL36AL	P83881;P62263;Q969Q0			R-HSA-192704;R-HSA-192841
R-HSA-597592	Post-translational protein modification	1	1417	2	2591	0.126688	0.234418	0.234418	3	512	0.0427236	9606	Homo sapiens	UBD	O15205	RPS14;RPL36AL	P03372	R-HSA-8956184;R-HSA-8956140;R-HSA-4090408
R-HSA-1430728	Metabolism	3	2135	1	2055	0.190881	0.269833	0.269833	3	1982	0.165387	9606	Homo sapiens	RPS14;RPL36AL	P83881;P62263;Q969Q0	RPS14	Q9Y3D8	R-HSA-2408529;R-HSA-6788810;R-HSA-5333615
R-HSA-8848021	Signaling by PTK6	0	58	1	635	0.00518552	0.274125	0.274125	1	53	0.00442256	9606	Homo sapiens			RPS14	Q5S007	R-HSA-8857565
R-HSA-9006927	Signaling by Non-Receptor Tyrosine Kinases	0	58	1	635	0.00518552	0.274125	0.274125	1	53	0.00442256	9606	Homo sapiens			RPS14	Q5S007	R-HSA-8857565
R-HSA-212436	Generic Transcription Pathway	0	1234	2	3418	0.110326	0.624666	0.624666	2	810	0.0675901	9606	Homo sapiens			RPS14;RPL36AL	P03372	R-HSA-8937369;R-HSA-8864395
R-HSA-73857	RNA Polymerase II Transcription	0	1356	2	3539	0.121234	0.650837	0.650837	2	871	0.0726802	9606	Homo sapiens			RPS14;RPL36AL	P03372	R-HSA-8937369;R-HSA-8864395
R-HSA-74160	Gene expression (Transcription)	0	1498	2	3721	0.133929	0.686042	0.686042	2	981	0.0818591	9606	Homo sapiens			RPS14;RPL36AL	P03372	R-HSA-8937369;R-HSA-8864395
R-HSA-162582	Signal Transduction	0	2805	1	5273	0.250782	0.987089	0.987089	1	2286	0.190754	9606	Homo sapiens			RPS14	Q5S007	R-HSA-8857565

## Sheet: Cl7
Reactome Pathway identifier	Pathway name	#Entities found	#Entities total	#Interactors found	#Interactors total	Entities ratio	Entities pValue	Entities FDR	#Reactions found	#Reactions total	Reactions ratio	Species identifier	Species name	Submitted entities found	Mapped entities	Submitted entities hit interactor	Interacts with	Found reaction identifiers
R-HSA-1461957	Beta defensins	2	40	0	11	0.00280741	0.000223849	0.0716878	4	5	0.00040624	9606	Homo sapiens	DEFB1				R-HSA-1467269;R-HSA-1471338;R-HSA-1471322;R-HSA-1973968
R-HSA-1461973	Defensins	2	51	0	22	0.00357945	0.000431854	0.0716878	5	19	0.00154371	9606	Homo sapiens	DEFB1				R-HSA-1462023;R-HSA-1467269;R-HSA-1471338;R-HSA-1471322;R-HSA-1973968
R-HSA-6803157	Antimicrobial peptides	2	123	0	42	0.00863279	0.00217517	0.0944853	5	58	0.00471238	9606	Homo sapiens	DEFB1				R-HSA-1462023;R-HSA-1467269;R-HSA-1471338;R-HSA-1471322;R-HSA-1973968
R-HSA-162699	Synthesis of dolichyl-phosphate mannose	0	7	1	6	0.000491297	0.0057395	0.0944853	1	2	0.000162496	9606	Homo sapiens			SNCA	17552	R-HSA-162721
R-HSA-1912399	Pre-NOTCH Processing in the Endoplasmic Reticulum	0	10	1	6	0.000701853	0.00705983	0.0944853	1	2	0.000162496	9606	Homo sapiens			SNCA	17552	R-HSA-1912349
R-HSA-9033807	ABO blood group biosynthesis	0	17	1	6	0.00119315	0.0101346	0.0944853	2	7	0.000568736	9606	Homo sapiens			SNCA	17552	R-HSA-9036987;R-HSA-9033949
R-HSA-5250982	Toxicity of tetanus toxin (TeNT)	0	6	1	23	0.000421112	0.0127633	0.0944853	1	5	0.00040624	9606	Homo sapiens			SNCA	P63027	R-HSA-5228578
R-HSA-71288	Creatine metabolism	1	25	0	4	0.00175463	0.0127633	0.0944853	1	6	0.000487488	9606	Homo sapiens	GATM				R-HSA-71275
R-HSA-5250981	Toxicity of botulinum toxin type F (BoNT/F)	0	9	1	21	0.000631668	0.0132008	0.0944853	1	5	0.00040624	9606	Homo sapiens			SNCA	P63027	R-HSA-5250892
R-HSA-5250955	Toxicity of botulinum toxin type D (BoNT/D)	0	9	1	21	0.000631668	0.0132008	0.0944853	1	5	0.00040624	9606	Homo sapiens			SNCA	P63027	R-HSA-5250606
R-HSA-187706	Signalling to p38 via RIT and RIN	0	8	1	28	0.000561482	0.0149492	0.0944853	1	3	0.000243744	9606	Homo sapiens			SNCA	17552	R-HSA-187746
R-HSA-5250958	Toxicity of botulinum toxin type B (BoNT/B)	0	11	1	23	0.000772038	0.0149492	0.0944853	1	5	0.00040624	9606	Homo sapiens			SNCA	P63027	R-HSA-194796
R-HSA-112412	SOS-mediated signalling	0	10	1	28	0.000701853	0.0158223	0.0944853	1	2	0.000162496	9606	Homo sapiens			SNCA	17552	R-HSA-109817
R-HSA-72731	Recycling of eIF2:GDP	0	10	1	28	0.000701853	0.0158223	0.0944853	1	2	0.000162496	9606	Homo sapiens			SNCA	17552	R-HSA-72722
R-HSA-9032759	NTRK2 activates RAC1	0	7	1	31	0.000491297	0.0158223	0.0944853	1	2	0.000162496	9606	Homo sapiens			SNCA	17552	R-HSA-9032798
R-HSA-1169092	Activation of RAS in B cells	0	11	1	28	0.000772038	0.0162586	0.0944853	1	2	0.000162496	9606	Homo sapiens			SNCA	17552	R-HSA-1168636
R-HSA-170984	ARMS-mediated activation	0	12	1	28	0.000842223	0.0166948	0.0944853	1	6	0.000487488	9606	Homo sapiens			SNCA	17552	R-HSA-169904
R-HSA-9034864	Activated NTRK3 signals through RAS	0	14	1	28	0.000982594	0.0175665	0.0944853	1	4	0.000324992	9606	Homo sapiens			SNCA	17552	R-HSA-9036970
R-HSA-9619229	Activation of RAC1 downstream of NMDARs	0	12	1	30	0.000842223	0.0175665	0.0944853	1	6	0.000487488	9606	Homo sapiens			SNCA	17552	R-HSA-9619803
R-HSA-975578	Reactions specific to the complex N-glycan synthesis pathway	0	28	1	13	0.00196519	0.0180021	0.0944853	2	7	0.000568736	9606	Homo sapiens			SNCA	17552	R-HSA-5693925;R-HSA-1028788
R-HSA-9026519	Activated NTRK2 signals through RAS	0	15	1	28	0.00105278	0.0180021	0.0944853	1	4	0.000324992	9606	Homo sapiens			SNCA	17552	R-HSA-9026891
R-HSA-428540	Activation of RAC1	0	15	1	28	0.00105278	0.0180021	0.0944853	1	4	0.000324992	9606	Homo sapiens			SNCA	17552	R-HSA-428535
R-HSA-9032845	Activated NTRK2 signals through CDK5	0	10	1	33	0.000701853	0.0180021	0.0944853	1	6	0.000487488	9606	Homo sapiens			SNCA	17552	R-HSA-9033292
R-HSA-8875555	MET activates RAP1 and RAC1	0	13	1	33	0.000912409	0.0184376	0.0944853	2	5	0.00040624	9606	Homo sapiens			SNCA	17552	R-HSA-8875591;R-HSA-8875568
R-HSA-2428933	SHC-related events triggered by IGF1R	0	16	1	28	0.00112296	0.0184376	0.0944853	1	5	0.00040624	9606	Homo sapiens			SNCA	17552	R-HSA-5686318
R-HSA-5250989	Toxicity of botulinum toxin type G (BoNT/G)	0	7	1	37	0.000491297	0.019308	0.0944853	1	5	0.00040624	9606	Homo sapiens			SNCA	P63027	R-HSA-5250962
R-HSA-189451	Heme biosynthesis	1	39	0	6	0.00273723	0.0197429	0.0944853	1	16	0.00129997	9606	Homo sapiens	ALAS2				R-HSA-189442
R-HSA-171007	p38MAPK events	0	19	1	30	0.00133352	0.0201777	0.0944853	1	5	0.00040624	9606	Homo sapiens			SNCA	17552	R-HSA-171026
R-HSA-1963640	GRB2 events in ERBB2 signaling	0	21	1	28	0.00147389	0.0206123	0.0944853	2	4	0.000324992	9606	Homo sapiens			SNCA	17552	R-HSA-1250498;R-HSA-1306972
R-HSA-9619483	Activation of AMPK downstream of NMDARs	0	34	1	16	0.0023863	0.021481	0.0944853	2	3	0.000243744	9606	Homo sapiens			SNCA	P10636-8	R-HSA-9619542;R-HSA-9619515
R-HSA-392851	Prostacyclin signalling through prostacyclin receptor	0	23	1	28	0.00161426	0.021481	0.0944853	1	4	0.000324992	9606	Homo sapiens			SNCA	17552	R-HSA-392870
R-HSA-9032500	Activated NTRK2 signals through FYN	0	11	1	41	0.000772038	0.021481	0.0944853	1	7	0.000568736	9606	Homo sapiens			SNCA	17552	R-HSA-9032798
R-HSA-416572	Sema4D induced cell migration and growth-cone collapse	0	24	1	28	0.00168445	0.0219151	0.0944853	1	6	0.000487488	9606	Homo sapiens			SNCA	17552	R-HSA-416588
R-HSA-5654704	SHC-mediated cascade:FGFR3	0	26	1	28	0.00182482	0.0227827	0.0944853	1	4	0.000324992	9606	Homo sapiens			SNCA	17552	R-HSA-5654647
R-HSA-442982	Ras activation upon Ca2+ influx through NMDA receptor	0	27	1	28	0.001895	0.0232163	0.0944853	1	2	0.000162496	9606	Homo sapiens			SNCA	17552	R-HSA-442732
R-HSA-428930	Thromboxane signalling through TP receptor	0	26	1	29	0.00182482	0.0232163	0.0944853	2	7	0.000568736	9606	Homo sapiens			SNCA	17552	R-HSA-428917;R-HSA-428750
R-HSA-5654719	SHC-mediated cascade:FGFR4	0	27	1	28	0.001895	0.0232163	0.0944853	1	4	0.000324992	9606	Homo sapiens			SNCA	17552	R-HSA-5654426
R-HSA-167044	Signalling to RAS	0	26	1	30	0.00182482	0.0232163	0.0944853	2	10	0.00081248	9606	Homo sapiens			SNCA	17552	R-HSA-171026;R-HSA-5686071
R-HSA-2485179	Activation of the phototransduction cascade	0	19	1	36	0.00133352	0.0232163	0.0944853	1	8	0.000649984	9606	Homo sapiens			SNCA	17552	R-HSA-2485180
R-HSA-5620916	VxPx cargo-targeting to cilium	0	25	1	31	0.00175463	0.0236497	0.0944853	2	10	0.00081248	9606	Homo sapiens			SNCA	17552	R-HSA-5623508;R-HSA-5623521
R-HSA-9037629	Lewis blood group biosynthesis	0	39	1	17	0.00273723	0.024516	0.0944853	7	13	0.00105622	9606	Homo sapiens			SNCA	17552	R-HSA-9605682;R-HSA-9603986;R-HSA-9603984;R-HSA-9605609;R-HSA-9603982;R-HSA-9603983;R-HSA-9605644
R-HSA-202040	G-protein activation	0	30	1	28	0.00210556	0.024516	0.0944853	2	6	0.000487488	9606	Homo sapiens			SNCA	17552	R-HSA-167415;R-HSA-167419
R-HSA-392170	ADP signalling through P2Y purinoceptor 12	0	30	1	28	0.00210556	0.024516	0.0944853	1	4	0.000324992	9606	Homo sapiens			SNCA	17552	R-HSA-392195
R-HSA-5654688	SHC-mediated cascade:FGFR1	0	30	1	28	0.00210556	0.024516	0.0944853	1	4	0.000324992	9606	Homo sapiens			SNCA	17552	R-HSA-5654600
R-HSA-399955	SEMA3A-Plexin repulsion signaling by inhibiting Integrin adhesion	0	19	1	39	0.00133352	0.024516	0.0944853	1	8	0.000649984	9606	Homo sapiens			SNCA	17552	R-HSA-399938
R-HSA-400685	Sema4D in semaphorin signaling	0	30	1	28	0.00210556	0.024516	0.0944853	1	12	0.000974976	9606	Homo sapiens			SNCA	17552	R-HSA-416588
R-HSA-400042	Adrenaline,noradrenaline inhibits insulin secretion	0	32	1	28	0.00224593	0.0253816	0.0944853	1	6	0.000487488	9606	Homo sapiens			SNCA	17552	R-HSA-400092
R-HSA-5654699	SHC-mediated cascade:FGFR2	0	33	1	28	0.00231611	0.0258141	0.0944853	1	4	0.000324992	9606	Homo sapiens			SNCA	17552	R-HSA-5654402
R-HSA-189445	Metabolism of porphyrins	1	53	0	6	0.00371982	0.0258141	0.0944853	1	21	0.00170621	9606	Homo sapiens	ALAS2				R-HSA-189442
R-HSA-3928663	EPHA-mediated growth cone collapse	0	33	1	29	0.00231611	0.0262465	0.0944853	1	4	0.000324992	9606	Homo sapiens			SNCA	17552	R-HSA-3928651
R-HSA-975576	N-glycan antennae elongation in the medial/trans-Golgi	0	46	1	14	0.00322852	0.0262465	0.0944853	2	14	0.00113747	9606	Homo sapiens			SNCA	17552	R-HSA-5693925;R-HSA-1028788
R-HSA-179812	GRB2 events in EGFR signaling	0	16	1	48	0.00112296	0.0266787	0.0944853	1	3	0.000243744	9606	Homo sapiens			SNCA	17552	R-HSA-177938
R-HSA-399956	CRMPs in Sema3A signaling	0	18	1	46	0.00126334	0.0279743	0.0944853	1	5	0.00040624	9606	Homo sapiens			SNCA	P49841	R-HSA-399951
R-HSA-9033658	Blood group systems biosynthesis	0	52	1	17	0.00364964	0.0301302	0.0944853	9	22	0.00178746	9606	Homo sapiens			SNCA	17552	R-HSA-9605682;R-HSA-9603986;R-HSA-9036987;R-HSA-9603984;R-HSA-9033949;R-HSA-9605609;R-HSA-9603982;R-HSA-9603983;R-HSA-9605644
R-HSA-171306	Packaging Of Telomere Ends	0	34	1	41	0.0023863	0.0309914	0.0944853	2	2	0.000162496	9606	Homo sapiens			PIPOX	Q9NUX5	R-HSA-181450;R-HSA-176700
R-HSA-170968	Frs2-mediated activation	0	17	1	58	0.00119315	0.0309914	0.0944853	1	13	0.00105622	9606	Homo sapiens			SNCA	17552	R-HSA-170979
R-HSA-379401	Dopamine clearance from the synaptic cleft	0	17	1	55	0.00119315	0.0314217	0.0944853	1	6	0.000487488	9606	Homo sapiens			SNCA	Q01959	R-HSA-379393
R-HSA-168799	Neurotoxicity of clostridium toxins	0	28	1	47	0.00196519	0.0314217	0.0944853	5	40	0.00324992	9606	Homo sapiens			SNCA	P63027	R-HSA-5250962;R-HSA-5250892;R-HSA-5228578;R-HSA-5250606;R-HSA-194796
R-HSA-442660	Na+/Cl- dependent neurotransmitter transporters	0	50	1	22	0.00350926	0.0314217	0.0944853	1	15	0.00121872	9606	Homo sapiens			SNCA	Q01959	R-HSA-379393
R-HSA-180336	SHC1 events in EGFR signaling	0	19	1	58	0.00133352	0.0318518	0.0944853	1	4	0.000324992	9606	Homo sapiens			SNCA	17552	R-HSA-177945
R-HSA-169893	Prolonged ERK activation events	0	20	1	58	0.00140371	0.0318518	0.0944853	2	19	0.00154371	9606	Homo sapiens			SNCA	17552	R-HSA-170979;R-HSA-169904
R-HSA-9027284	Erythropoietin activates RAS	0	19	1	58	0.00133352	0.0322818	0.0944853	1	8	0.000649984	9606	Homo sapiens			SNCA	17552	R-HSA-9029158
R-HSA-71064	Lysine catabolism	1	44	1	33	0.00308815	0.0327117	0.0944853	2	13	0.00105622	9606	Homo sapiens	PIPOX	Q9P0Z9	SNCA	17552	R-HSA-6788611;R-HSA-6783880
R-HSA-1250347	SHC1 events in ERBB4 signaling	0	21	1	58	0.00147389	0.0331413	0.0944853	1	4	0.000324992	9606	Homo sapiens			SNCA	17552	R-HSA-1250383
R-HSA-177504	Retrograde neurotrophin signalling	0	18	1	64	0.00126334	0.0335708	0.0944853	1	3	0.000243744	9606	Homo sapiens			SNCA	17552	R-HSA-177501
R-HSA-418592	ADP signalling through P2Y purinoceptor 1	0	29	1	50	0.00203537	0.0335708	0.0944853	1	7	0.000568736	9606	Homo sapiens			SNCA	17552	R-HSA-418579
R-HSA-73817	Purine ribonucleoside monophosphate biosynthesis	0	49	1	31	0.00343908	0.0340001	0.0944853	1	17	0.00138122	9606	Homo sapiens			SNCA	17552	R-HSA-111524
R-HSA-163359	Glucagon signaling in metabolic regulation	0	40	1	44	0.00280741	0.0348582	0.0944853	1	6	0.000487488	9606	Homo sapiens			SNCA	17552	R-HSA-825631
R-HSA-71403	Citric acid cycle (TCA cycle)	0	50	1	32	0.00350926	0.0348582	0.0944853	1	17	0.00138122	9606	Homo sapiens			SNCA	17552	R-HSA-71775
R-HSA-442742	CREB1 phosphorylation through NMDA receptor-mediated activation of RAS signaling	0	39	1	47	0.00273723	0.0361441	0.0944853	1	7	0.000568736	9606	Homo sapiens			SNCA	17552	R-HSA-442732
R-HSA-5467340	AXIN missense mutants destabilize the destruction complex	0	14	1	77	0.000982594	0.0378563	0.0944853	1	1	8.1248e-05	9606	Homo sapiens			SNCA	P49841	R-HSA-4839734
R-HSA-9033241	Peroxisomal protein import	1	67	0	22	0.00470241	0.0378563	0.0944853	3	26	0.00211245	9606	Homo sapiens	PIPOX				R-HSA-9033233;R-HSA-9033235;R-HSA-9033236
R-HSA-4839735	AXIN mutants destabilize the destruction complex, activating WNT signaling	0	15	1	77	0.00105278	0.0382839	0.0944853	1	2	0.000162496	9606	Homo sapiens			SNCA	P49841	R-HSA-4839734
R-HSA-8851805	MET activates RAS signaling	0	16	1	79	0.00112296	0.0387114	0.0944853	3	10	0.00081248	9606	Homo sapiens			SNCA	17552	R-HSA-8851877;R-HSA-8851827;R-HSA-8851899
R-HSA-381676	Glucagon-like Peptide-1 (GLP1) regulates insulin secretion	0	49	1	43	0.00343908	0.0387114	0.0944853	2	11	0.000893728	9606	Homo sapiens			SNCA	17552	R-HSA-381727;R-HSA-381706
R-HSA-392518	Signal amplification	0	42	1	51	0.00294778	0.0395658	0.0944853	4	18	0.00146246	9606	Homo sapiens			SNCA	17552	R-HSA-428917;R-HSA-418579;R-HSA-392195;R-HSA-428750
R-HSA-8956320	Nucleobase biosynthesis	0	62	1	31	0.00435149	0.0395658	0.0944853	1	23	0.0018687	9606	Homo sapiens			SNCA	17552	R-HSA-111524
R-HSA-1250196	SHC1 events in ERBB2 signaling	0	36	1	63	0.00252667	0.0399927	0.0944853	1	6	0.000487488	9606	Homo sapiens			SNCA	17552	R-HSA-1250463
R-HSA-432040	Vasopressin regulates renal water homeostasis via Aquaporins	0	52	1	46	0.00364964	0.0412725	0.0944853	1	15	0.00121872	9606	Homo sapiens			SNCA	17552	R-HSA-432195
R-HSA-9639288	Amino acids regulate mTORC1	0	61	1	37	0.0042813	0.0416988	0.0944853	2	12	0.000974976	9606	Homo sapiens			SNCA	17552	R-HSA-9640167;R-HSA-9639286
R-HSA-187687	Signalling to ERKs	0	42	1	60	0.00294778	0.0416988	0.0944853	5	32	0.00259994	9606	Homo sapiens			SNCA	17552	R-HSA-171026;R-HSA-187746;R-HSA-170979;R-HSA-5686071;R-HSA-169904
R-HSA-392517	Rap1 signalling	0	24	1	81	0.00168445	0.0425508	0.0944853	2	7	0.000568736	9606	Homo sapiens			SNCA	17552	R-HSA-354173;R-HSA-939265
R-HSA-112311	Neurotransmitter clearance	0	44	1	56	0.00308815	0.0434022	0.0944853	1	11	0.000893728	9606	Homo sapiens			SNCA	Q01959	R-HSA-379393
R-HSA-418597	G alpha (z) signalling events	0	62	1	41	0.00435149	0.0434022	0.0944853	1	13	0.00105622	9606	Homo sapiens			SNCA	17552	R-HSA-749453
R-HSA-72086	mRNA Capping	0	35	1	73	0.00245649	0.0442529	0.0944853	1	11	0.000893728	9606	Homo sapiens			SNCA	17552	R-HSA-77081
R-HSA-165054	Rev-mediated nuclear export of HIV RNA	0	44	1	67	0.00308815	0.0459522	0.0944853	1	10	0.00081248	9606	Homo sapiens			SNCA	17552	R-HSA-180687
R-HSA-3928665	EPH-ephrin mediated repulsion of cells	0	55	1	56	0.00386019	0.0468009	0.0944853	2	9	0.000731232	9606	Homo sapiens			SNCA	17552	R-HSA-3928642;R-HSA-3928628
R-HSA-70263	Gluconeogenesis	0	66	1	44	0.00463223	0.0468009	0.0944853	2	26	0.00211245	9606	Homo sapiens			SNCA	17552	R-HSA-70241;R-HSA-372819
R-HSA-434316	Fatty Acids bound to GPR40 (FFAR1) regulate insulin secretion	0	19	1	92	0.00133352	0.047225	0.0944853	1	5	0.00040624	9606	Homo sapiens			SNCA	17552	R-HSA-416530
R-HSA-445717	Aquaporin-mediated transport	0	68	1	46	0.0047726	0.0480726	0.0944853	1	25	0.0020312	9606	Homo sapiens			SNCA	17552	R-HSA-432195
R-HSA-2514856	The phototransduction cascade	0	58	1	56	0.00407075	0.0484962	0.0944853	1	27	0.0021937	9606	Homo sapiens			SNCA	17552	R-HSA-2485180
R-HSA-399997	Acetylcholine regulates insulin secretion	0	19	1	96	0.00133352	0.0489196	0.0944853	1	7	0.000568736	9606	Homo sapiens			SNCA	17552	R-HSA-399995
R-HSA-75815	Ubiquitin-dependent degradation of Cyclin D	0	54	1	61	0.00379001	0.0493429	0.0944853	1	5	0.00040624	9606	Homo sapiens			SNCA	P49841	R-HSA-75820
R-HSA-456926	Thrombin signalling through proteinase activated receptors (PARs)	0	35	1	85	0.00245649	0.0493429	0.0944853	2	14	0.00113747	9606	Homo sapiens			SNCA	17552	R-HSA-114552;R-HSA-114558
R-HSA-6811436	COPI-independent Golgi-to-ER retrograde traffic	0	63	1	62	0.00442167	0.0510342	0.0944853	1	7	0.000568736	9606	Homo sapiens			SNCA	17552	R-HSA-8850041
R-HSA-8849471	PTK6 Regulates RHO GTPases, RAS GTPase and MAP kinases	0	20	1	102	0.00140371	0.0510342	0.0944853	1	13	0.00105622	9606	Homo sapiens			SNCA	17552	R-HSA-8848618
R-HSA-5467337	APC truncation mutants have impaired AXIN binding	0	14	1	113	0.000982594	0.0523009	0.0944853	1	1	8.1248e-05	9606	Homo sapiens			SNCA	P49841	R-HSA-4791278
R-HSA-4839744	truncated APC mutants destabilize the destruction complex	0	14	1	113	0.000982594	0.0523009	0.0944853	1	2	0.000162496	9606	Homo sapiens			SNCA	P49841	R-HSA-4791278
R-HSA-400451	Free fatty acids regulate insulin secretion	0	27	1	98	0.001895	0.0531446	0.0944853	1	7	0.000568736	9606	Homo sapiens			SNCA	17552	R-HSA-416530
R-HSA-163125	Post-translational modification: synthesis of GPI-anchored proteins	0	115	1	9	0.00807131	0.0535661	0.0944853	1	16	0.00129997	9606	Homo sapiens			SNCA	17552	R-HSA-162721
R-HSA-389359	CD28 dependent Vav1 pathway	0	17	1	112	0.00119315	0.0539875	0.0944853	2	6	0.000487488	9606	Homo sapiens			SNCA	17552	R-HSA-389348;R-HSA-389350
R-HSA-5389840	Mitochondrial translation elongation	0	94	1	36	0.00659742	0.0552508	0.0944853	1	8	0.000649984	9606	Homo sapiens			SNCA	17552	R-HSA-5419269
[truncated: 225 more rows]

## Sheet: Cl8
String Cluster 8 analyzed in Reactome pathway database
[truncated: 85 more rows]

## Sheet: Cl9
String Cluster 9 analyzed in Reactome pathway database
[truncated: 70 more rows]

[truncated: 6 more sheets: Cl10, Cl11, Cl12, Cl13, Cl14, Gene panels]
